# Supplementary material for: The Influence of Met Receptor Level on HGF-Induced Glycolytic Reprogramming in Head and Neck Squamous Cell Carcinoma
Source: Int J Mol Sci. 2020 Jan 11;21(2):471. doi: 10.3390/ijms21020471 (PMC7013520; doi:10.3390/ijms21020471)
Supplement: Supplementary file 1 [file ijms-21-00471-s001.zip]

Archive with 9 entries (9 files):
- S1 Detroit 562.xlsx
- S2 FaDu.xlsx
- S3 SCC-9.xlsx
- S4 Detroit 562 up.xlsx
- S5 Detroit 562 down.xlsx
- S6 FaDu up.xlsx
- S7 FaDu down.xlsx
- S8 SCC-9 up.xlsx
- S9 SCC-9 down.xlsx
