# Supplementary material for: The Influence of Met Receptor Level on HGF-Induced Glycolytic Reprogramming in Head and Neck Squamous Cell Carcinoma
Source: Int J Mol Sci. 2020 Jan 11;21(2):471. doi: 10.3390/ijms21020471 (PMC7013520; doi:10.3390/ijms21020471)
Supplement: Supplementary file 1 [file ijms-21-00471-s001.zip › S1 Detroit 562.xlsx]

## Sheet: Sheet
Chr	Source	Feature	Start	End	Strand	ID	gene_id	gene_name	gene_type	havana_gene	level	tag	entrez_id_mapping	gene_name_mapping	kegg_pathway_id_mapping	kegg_pathway_name_mapping	Detroit_Control_1	Detroit_Control_2	Detroit_Control_3	Detroit_HGF_1	Detroit_HGF_2	Detroit_HGF_3	FaDu_Control_1	FaDu_Control_2	FaDu_Control_3	FaDu_HGF_1	FaDu_HGF_2	FaDu_HGF_3	Scc9_Control_1	Scc9_Control_2	Scc9_Control_3	Scc9_HGF_1	Scc9_HGF_2	Scc9_HGF_3	Detroit_Control_1_normalized	Detroit_Control_2_normalized	Detroit_Control_3_normalized	Detroit_HGF_1_normalized	Detroit_HGF_2_normalized	Detroit_HGF_3_normalized	FaDu_Control_1_normalized	FaDu_Control_2_normalized	FaDu_Control_3_normalized	FaDu_HGF_1_normalized	FaDu_HGF_2_normalized	FaDu_HGF_3_normalized	Scc9_Control_1_normalized	Scc9_Control_2_normalized	Scc9_Control_3_normalized
chr1	HAVANA	gene	65419	71585	+	ENSG00000186092.6	ENSG00000186092.6	OR4F5	protein_coding	OTTHUMG00000001094.4	2	NA	79501	olfactory receptor family 4 subfamily F member 5	hsa04740	Olfactory transduction	1	0	3	0	1	3	0	1	0	0	0	0	3	1	0	0	1	0	0.948405	0	3.22042	0	1.13893	3.61724	0	0.998561	0	0	0	0	2.84936	0.940825	0
chr1	HAVANA	gene	450703	451697	-	ENSG00000284733.1	ENSG00000284733.1	OR4F29	protein_coding	OTTHUMG00000002860.3	2	overlapping_locus	729759	olfactory receptor family 4 subfamily F member 29	hsa04740	Olfactory transduction	13	14	17	15	7	11	13	45	25	18	18	44	25	27	10	20	42	24	12.3293	15.3314	18.2491	14.8944	7.97252	13.2632	12.3385	44.9353	23.3769	16.8609	18.191	42.311	23.7447	25.4023	10.1242
chr1	HAVANA	gene	685679	686673	-	ENSG00000284662.1	ENSG00000284662.1	OR4F16	protein_coding	OTTHUMG00000002581.3	2	overlapping_locus	81399	olfactory receptor family 4 subfamily F member 16	hsa04740	Olfactory transduction	24	21	23	21	14	21	15	41	23	25	27	45	28	38	25	39	54	32	22.7617	22.9971	24.6899	20.8521	15.945	25.3207	14.2368	40.941	21.5068	23.4179	27.2865	43.2726	26.5941	35.7513	25.3106
chr1	HAVANA	gene	923928	944581	+	ENSG00000187634.11	ENSG00000187634.11	SAMD11	protein_coding	OTTHUMG00000040719.10	2	NA	148398	sterile alpha motif domain containing 11	NA	NA	1041	799	559	465	332	116	2	3	5	3	0	4	62	72	72	42	48	49	987.29	874.984	600.072	461.725	378.125	139.867	1.89823	2.99568	4.67538	2.81014	0	3.84645	58.8869	67.7394	72.8945
chr1	HAVANA	gene	944204	959309	-	ENSG00000188976.10	ENSG00000188976.10	NOC2L	protein_coding	OTTHUMG00000040720.1	2	NA	26155	NOC2 like nucleolar associated transcriptional repressor	NA	NA	8704	7661	8939	12683	9915	9171	6870	6134	7978	8602	6576	8615	9998	10343	9158	10720	10887	10671	8254.92	8389.55	9595.79	12593.7	11292.5	11057.9	6520.43	6125.18	7460.04	8057.62	6645.78	8284.3	9495.98	9730.95	9271.78
chr1	HAVANA	gene	960587	965715	+	ENSG00000187961.13	ENSG00000187961.13	KLHL17	protein_coding	OTTHUMG00000040721.6	2	NA	339451	kelch like family member 17	NA	NA	506	561	681	627	486	537	481	711	745	568	510	854	1194	1559	933	1322	1695	1295	479.893	614.35	731.036	622.584	553.52	647.486	456.525	709.977	696.632	532.054	515.412	821.218	1134.05	1466.75	944.592
chr1	HAVANA	gene	966497	975865	+	ENSG00000187583.10	ENSG00000187583.10	PLEKHN1	protein_coding	OTTHUMG00000040756.4	2	NA	84069	pleckstrin homology domain containing N1	NA	NA	681	590	693	846	588	627	237	234	335	301	218	491	962	1229	906	968	1273	1110	645.864	646.108	743.918	840.042	669.691	756.003	224.941	233.663	313.251	281.951	220.313	472.152	913.696	1156.27	917.256
chr1	HAVANA	gene	975204	982093	-	ENSG00000187642.9	ENSG00000187642.9	PERM1	protein_coding	OTTHUMG00000040757.3	2	NA	84808	PPARGC1 and ESRR induced regulator, muscle 1	NA	NA	6	3	3	5	1	8	1	0	0	0	2	4	3	4	4	2	5	1	5.69043	3.2853	3.22042	4.96478	1.13893	9.64597	0.949117	0	0	0	2.02122	3.84645	2.84936	3.7633	4.0497
chr1	HAVANA	gene	998962	1000172	-	ENSG00000188290.10	ENSG00000188290.10	HES4	protein_coding	OTTHUMG00000040758.2	2	NA	57801	hes family bHLH transcription factor 4	hsa05165	Human papillomavirus infection	1328	924	644	1003	627	364	867	561	557	627	450	464	964	871	988	843	797	838	1259.48	1011.87	691.318	995.936	714.11	438.892	822.885	560.193	520.838	587.32	454.775	446.189	915.596	819.458	1000.28
chr1	HAVANA	gene	1001138	1014541	+	ENSG00000187608.8	ENSG00000187608.8	ISG15	protein_coding	OTTHUMG00000040777.3	2	NA	9636	ISG15 ubiquitin like modifier	hsa04622|hsa05165|hsa05169	RIG-I-like receptor signaling pathway|Human papillomavirus infection|Epstein-Barr virus infection	540	425	346	416	336	257	3900	3640	5935	4138	3761	5399	1655	1723	1682	1547	1706	1504	512.139	465.417	371.422	413.07	382.681	309.877	3701.56	3634.76	5549.68	3876.12	3800.91	5191.75	1571.9	1621.04	1702.9
chr1	HAVANA	gene	1020123	1056118	+	ENSG00000188157.14	ENSG00000188157.14	AGRN	protein_coding	OTTHUMG00000040778.5	2	overlapping_locus	375790	agrin	hsa04512	ECM-receptor interaction	40893	33062	28056	33299	25197	17073	18684	18133	16446	16638	16817	15999	22358	24352	20232	21013	23043	19236	38783.1	36206.1	30117.4	33064.5	28697.6	20585.7	17733.3	18106.9	15378.3	15585.1	16995.4	15384.9	21235.4	22911	20483.4
chr1	HAVANA	gene	1070966	1074307	-	ENSG00000237330.2	ENSG00000237330.2	RNF223	protein_coding	OTTHUMG00000185582.1	2	NA	401934	ring finger protein 223	NA	NA	237	203	267	252	213	213	61	59	49	46	54	38	127	148	172	125	103	126	224.772	222.305	286.618	250.225	242.592	256.824	57.8961	58.9151	45.8187	43.0889	54.573	36.5413	120.623	139.242	174.137
chr1	HAVANA	gene	1081818	1116361	-	ENSG00000131591.17	ENSG00000131591.17	C1orf159	protein_coding	OTTHUMG00000000745.9	2	NA	54991	chromosome 1 open reading frame 159	NA	NA	882	762	816	748	614	645	359	328	328	276	316	392	974	1077	980	987	1069	985	836.493	834.465	875.955	742.732	699.304	777.706	340.733	327.528	306.705	258.533	319.353	376.952	925.093	1013.27	992.176
chr1	HAVANA	gene	1173884	1197935	+	ENSG00000162571.13	ENSG00000162571.13	TTLL10	protein_coding	OTTHUMG00000000851.4	2	NA	254173	tubulin tyrosine ligase like 10	NA	NA	16	21	17	12	11	6	21	7	17	17	9	17	5	3	2	5	4	6	15.1745	22.9971	18.2491	11.9155	12.5282	7.23448	19.9315	6.98993	15.8963	15.9241	9.0955	16.3474	4.74894	2.82247	2.02485
chr1	HAVANA	gene	1203508	1206691	-	ENSG00000186891.13	ENSG00000186891.13	TNFRSF18	protein_coding	OTTHUMG00000001414.4	2	NA	8784	TNF receptor superfamily member 18	hsa04060	Cytokine-cytokine receptor interaction	4	5	6	9	3	3	3	2	0	3	3	2	85	94	75	74	58	58	3.79362	5.47549	6.44085	8.93661	3.41679	3.61724	2.84735	1.99712	0	2.81014	3.03183	1.92323	80.732	88.4375	75.9318
chr1	HAVANA	gene	1211326	1214138	-	ENSG00000186827.10	ENSG00000186827.10	TNFRSF4	protein_coding	OTTHUMG00000001415.3	2	NA	7293	TNF receptor superfamily member 4	hsa04060	Cytokine-cytokine receptor interaction	6	2	5	1	2	1	2	1	0	3	3	4	3	5	6	3	3	8	5.69043	2.1902	5.36737	0.992957	2.27786	1.20575	1.89823	0.998561	0	2.81014	3.03183	3.84645	2.84936	4.70412	6.07455
chr1	HAVANA	gene	1216908	1232031	-	ENSG00000078808.16	ENSG00000078808.16	SDF4	protein_coding	OTTHUMG00000001812.6	2	NA	51150	stromal cell derived factor 4	NA	NA	9201	7593	7278	9817	7332	6151	4625	4375	4957	5034	4489	5163	6983	7289	6816	7054	7250	6901	8726.28	8315.08	7812.75	9747.86	8350.64	7416.55	4389.67	4368.71	4635.17	4715.42	4536.63	4964.81	6632.37	6857.67	6900.68
chr1	HAVANA	gene	1232265	1235041	+	ENSG00000176022.4	ENSG00000176022.4	B3GALT6	protein_coding	OTTHUMG00000001813.1	2	retrogene	126792	beta-1,3-galactosyltransferase 6	hsa00532|hsa00534|hsa01100	Glycosaminoglycan biosynthesis - chondroitin sulfate / dermatan sulfate|Glycosaminoglycan biosynthesis - heparan sulfate / heparin|Metabolic pathways	1323	1213	1364	1950	1385	1380	1194	1004	1093	1238	1033	1071	1057	1059	966	1125	990	973	1254.74	1328.35	1464.22	1936.27	1577.42	1663.93	1133.25	1002.56	1022.04	1159.65	1043.96	1029.89	1003.93	996.333	978.002
chr1	HAVANA	gene	1242446	1246722	-	ENSG00000184163.3	ENSG00000184163.3	C1QTNF12	protein_coding	OTTHUMG00000001412.6	2	NA	388581	C1q and TNF related 12	NA	NA	18	14	15	18	4	4	14	32	18	14	18	27	62	86	79	72	95	57	17.0713	15.3314	16.1021	17.8732	4.55572	4.82299	13.2876	31.954	16.8314	13.114	18.191	25.9636	58.8869	80.9109	79.9815
chr1	HAVANA	gene	1253909	1273885	-	ENSG00000160087.20	ENSG00000160087.20	UBE2J2	protein_coding	OTTHUMG00000001911.9	2	NA	118424	ubiquitin conjugating enzyme E2 J2	hsa04120|hsa04141|hsa05012	Ubiquitin mediated proteolysis|Protein processing in endoplasmic reticulum|Parkinson disease	2499	2222	2286	3149	2440	2148	1726	1479	2003	1968	1416	2137	2680	2624	2345	2685	2636	2522	2370.06	2433.31	2453.96	3126.82	2778.99	2589.94	1638.18	1476.87	1872.96	1843.45	1431.03	2054.97	2545.43	2468.72	2374.13
chr1	HAVANA	gene	1280436	1292029	+	ENSG00000162572.20	ENSG00000162572.20	SCNN1D	protein_coding	OTTHUMG00000002081.7	2	NA	6339	sodium channel epithelial 1 delta subunit	NA	NA	2	8	3	6	3	5	12	29	15	7	19	33	11	12	20	13	14	21	1.89681	8.76079	3.22042	5.95774	3.41679	6.02873	11.3894	28.9583	14.0261	6.557	19.2016	31.7332	10.4477	11.2899	20.2485
chr1	HAVANA	gene	1292376	1309609	-	ENSG00000131584.18	ENSG00000131584.18	ACAP3	protein_coding	OTTHUMG00000002235.4	2	ncRNA_host	116983	ArfGAP with coiled-coil, ankyrin repeat and PH domains 3	hsa04144	Endocytosis	1968	1704	1863	1671	1204	1139	658	781	864	561	543	952	1237	1752	1223	1187	1812	1402	1866.46	1866.05	1999.88	1659.23	1371.27	1373.35	624.519	779.876	807.906	525.497	548.762	915.456	1174.89	1648.32	1238.19
chr1	HAVANA	gene	1308567	1311677	+	ENSG00000169972.11	ENSG00000169972.11	PUSL1	protein_coding	OTTHUMG00000003361.3	2	NA	126789	pseudouridine synthase like 1	NA	NA	1763	1426	1635	2400	1720	1526	605	519	593	585	555	569	1346	1206	1172	1405	1309	1336	1672.04	1561.61	1755.13	2383.1	1958.96	1839.97	574.216	518.253	554.5	547.978	560.889	547.158	1278.41	1134.63	1186.56
chr1	HAVANA	gene	1311585	1324691	-	ENSG00000127054.20	ENSG00000127054.20	INTS11	protein_coding	OTTHUMG00000003330.13	1	ncRNA_host,overlapping_locus	54973	integrator complex subunit 11	NA	NA	3362	2918	3129	3778	2972	2852	2790	2636	2974	2932	2456	3033	3663	3989	3315	3683	4136	3620	3188.54	3195.5	3358.9	3751.39	3384.9	3438.79	2648.04	2632.21	2780.92	2746.45	2482.06	2916.57	3479.07	3752.95	3356.19
chr1	HAVANA	gene	1324756	1328897	+	ENSG00000224051.6	ENSG00000224051.6	CPTP	protein_coding	OTTHUMG00000003171.3	2	NA	80772	ceramide-1-phosphate transfer protein	NA	NA	1562	1306	1399	1885	1365	1404	961	805	970	1072	752	980	1650	1686	1567	1845	1692	1619	1481.41	1430.2	1501.79	1871.72	1554.64	1692.87	912.102	803.842	907.024	1004.16	759.98	942.381	1567.15	1586.23	1586.47
chr1	HAVANA	gene	1331314	1335306	+	ENSG00000169962.4	ENSG00000169962.4	TAS1R3	protein_coding	OTTHUMG00000003071.1	2	NA	83756	taste 1 receptor member 3	hsa04742|hsa04973	Taste transduction|Carbohydrate digestion and absorption	19	13	25	14	8	7	4	3	2	4	2	6	15	23	5	13	17	21	18.0197	14.2363	26.8369	13.9014	9.11145	8.44023	3.79647	2.99568	1.87015	3.74686	2.02122	5.76968	14.2468	21.639	5.06212
chr1	HAVANA	gene	1335276	1349350	-	ENSG00000107404.19	ENSG00000107404.19	DVL1	protein_coding	OTTHUMG00000003069.4	2	ncRNA_host	1855	dishevelled segment polarity protein 1	hsa04150|hsa04310|hsa04330|hsa04390|hsa04550|hsa04916|hsa04934|hsa05165|hsa05200|hsa05217|hsa05224|hsa05225|hsa05226	mTOR signaling pathway|Wnt signaling pathway|Notch signaling pathway|Hippo signaling pathway|Signaling pathways regulating pluripotency of stem cells|Melanogenesis|Cushing syndrome|Human papillomavirus infection|Pathways in cancer|Basal cell carcinoma|Breast cancer|Hepatocellular carcinoma|Gastric cancer	3101	2869	3646	5178	3704	3892	2546	2521	2924	3138	2703	3241	6458	6740	5780	7278	7204	6634	2941	3141.84	3913.89	5141.53	4218.6	4692.77	2416.45	2517.37	2734.16	2939.41	2731.68	3116.59	6133.73	6341.16	5851.81
chr1	HAVANA	gene	1352689	1361777	-	ENSG00000162576.16	ENSG00000162576.16	MXRA8	protein_coding	OTTHUMG00000002973.5	2	NA	54587	matrix remodeling associated 8	NA	NA	5	4	6	1	2	1	0	2	4	1	1	1	20	26	8	34	23	14	4.74203	4.38039	6.44085	0.992957	2.27786	1.20575	0	1.99712	3.74031	0.936714	1.01061	0.961613	18.9958	24.4614	8.09939
chr1	HAVANA	gene	1373730	1375495	-	ENSG00000175756.13	ENSG00000175756.13	AURKAIP1	protein_coding	OTTHUMG00000001413.3	2	NA	54998	aurora kinase A interacting protein 1	NA	NA	5755	4769	4555	6857	5023	4100	3736	3174	3746	4059	3250	3553	4638	4501	4566	4975	4835	4631	5458.07	5222.52	4889.68	6808.71	5720.85	4943.56	3545.9	3169.43	3502.8	3802.12	3284.49	3416.61	4405.12	4234.65	4622.73
chr1	HAVANA	gene	1385711	1399328	-	ENSG00000221978.11	ENSG00000221978.11	CCNL2	protein_coding	OTTHUMG00000002917.6	2	NA	81669	cyclin L2	NA	NA	2726	2733	3085	2601	2251	2559	1970	2699	2595	2033	1901	2927	4729	5624	3906	4540	5648	4728	2585.35	2992.9	3311.67	2582.68	2563.73	3085.51	1869.76	2695.12	2426.52	1904.34	1921.17	2814.64	4491.55	5291.2	3954.53
chr1	HAVANA	gene	1401908	1407313	-	ENSG00000242485.5	ENSG00000242485.5	MRPL20	protein_coding	OTTHUMG00000002916.3	1	ncRNA_host	55052	mitochondrial ribosomal protein L20	hsa03010	Ribosome	3564	3350	3230	4406	3851	3159	1941	1855	2260	2310	1776	2221	2086	1982	1789	2131	2128	2073	3380.12	3668.58	3467.32	4374.97	4386.02	3808.95	1842.24	1852.33	2113.27	2163.81	1794.85	2135.74	1981.26	1864.71	1811.23
chr1	HAVANA	gene	1418420	1421769	-	ENSG00000235098.8	ENSG00000235098.8	ANKRD65	protein_coding	OTTHUMG00000002911.4	1	NA	441869	ankyrin repeat domain 65	NA	NA	820	561	399	568	421	292	529	587	513	479	514	452	714	769	741	620	714	656	777.692	614.35	428.316	564	479.49	352.078	502.083	586.156	479.694	448.686	519.454	434.649	678.149	723.494	750.206
chr1	HAVANA	gene	1426128	1427787	+	ENSG00000205116.3	ENSG00000205116.3	TMEM88B	protein_coding	OTTHUMG00000153395.3	2	NA	643965	transmembrane protein 88B	NA	NA	1	0	1	6	3	4	2	3	1	3	0	5	4	3	2	0	1	2	0.948405	0	1.07347	5.95774	3.41679	4.82299	1.89823	2.99568	0.935076	2.81014	0	4.80807	3.79915	2.82247	2.02485
chr1	HAVANA	gene	1434861	1442882	+	ENSG00000179403.11	ENSG00000179403.11	VWA1	protein_coding	OTTHUMG00000002975.5	1	NA	64856	von Willebrand factor A domain containing 1	NA	NA	2998	2440	1986	2698	1995	1473	1999	2332	1645	1909	2032	1428	3007	3042	3451	2815	2868	3063	2843.32	2672.04	2131.92	2679	2272.17	1776.06	1897.29	2328.65	1538.2	1788.19	2053.56	1373.18	2856.01	2861.99	3493.88
chr1	HAVANA	gene	1449689	1470158	+	ENSG00000215915.9	ENSG00000215915.9	ATAD3C	protein_coding	OTTHUMG00000000531.7	2	NA	219293	ATPase family AAA domain containing 3C	NA	NA	430	415	528	728	497	617	448	394	499	523	366	580	560	579	517	593	658	607	407.814	454.466	566.795	722.873	566.049	743.946	425.204	393.433	466.603	489.902	369.884	557.736	531.881	544.737	523.423
chr1	HAVANA	gene	1471769	1497848	+	ENSG00000160072.19	ENSG00000160072.19	ATAD3B	protein_coding	OTTHUMG00000000577.5	2	NA	83858	ATPase family AAA domain containing 3B	NA	NA	2932	2830	4158	5375	3816	5011	2937	2756	3841	3859	2629	4520	3382	3953	3147	3774	4316	3952	2780.72	3099.13	4463.51	5337.14	4346.16	6042	2787.56	2752.04	3591.63	3614.78	2656.9	4346.49	3212.18	3719.08	3186.1
chr1	HAVANA	gene	1512151	1534687	+	ENSG00000197785.13	ENSG00000197785.13	ATAD3A	protein_coding	OTTHUMG00000000575.6	2	NA	55210	ATPase family AAA domain containing 3A	NA	NA	4340	3860	5089	6736	5052	5208	3686	3260	4372	4341	3445	4740	6375	6830	6063	7178	7356	6755	4116.08	4227.08	5462.91	6688.56	5753.88	6279.53	3498.45	3255.31	4088.15	4066.28	3481.56	4558.05	6054.9	6425.83	6138.33
chr1	HAVANA	gene	1535174	1540453	-	ENSG00000205090.8	ENSG00000205090.8	TMEM240	protein_coding	OTTHUMG00000042193.3	2	NA	339453	transmembrane protein 240	NA	NA	10	4	1	10	8	4	15	19	19	13	13	20	43	33	15	25	35	15	9.48405	4.38039	1.07347	9.92957	9.11145	4.82299	14.2368	18.9727	17.7665	12.1773	13.1379	19.2323	40.8409	31.0472	15.1864
chr1	HAVANA	gene	1541673	1574869	-	ENSG00000160075.11	ENSG00000160075.11	SSU72	protein_coding	OTTHUMG00000000576.5	2	NA	29101	SSU72 homolog, RNA polymerase II CTD phosphatase	hsa03015	mRNA surveillance pathway	4187	3702	3726	4686	3697	3509	3702	3284	3783	4037	3338	3485	3895	3551	3594	3574	3542	3613	3970.97	4054.05	3999.77	4653	4210.63	4230.96	3513.63	3279.28	3537.39	3781.52	3373.42	3351.22	3699.42	3340.87	3638.65
chr1	HAVANA	gene	1598012	1600096	-	ENSG00000228594.3	ENSG00000228594.3	C1orf233	protein_coding	OTTHUMG00000154864.4	2	NA	643988	fibronectin type III domain containing 10	NA	NA	468	377	428	520	421	324	257	247	246	230	236	192	545	581	638	552	553	618	443.854	412.852	459.447	516.338	479.49	390.662	243.923	246.645	230.029	215.444	238.504	184.63	517.634	546.619	645.927
chr1	HAVANA	gene	1615415	1630610	+	ENSG00000197530.12	ENSG00000197530.12	MIB2	protein_coding	OTTHUMG00000074647.10	1	NA	142678	mindbomb E3 ubiquitin protein ligase 2	NA	NA	994	829	863	1081	745	686	655	798	854	766	702	939	1711	2147	1590	1681	2176	1720	942.715	907.837	926.409	1073.39	848.504	827.142	621.672	796.852	798.555	717.523	709.449	902.955	1625.09	2019.95	1609.75
chr1	HAVANA	gene	1632095	1635263	+	ENSG00000189409.13	ENSG00000189409.13	MMP23B	protein_coding	OTTHUMG00000074713.6	2	NA	8510	matrix metallopeptidase 23B	NA	NA	3	2	2	1	2	8	12	21	20	11	10	37	48	75	47	50	45	60	2.84522	2.1902	2.14695	0.992957	2.27786	9.64597	11.3894	20.9698	18.7015	10.3039	10.1061	35.5797	45.5898	70.5618	47.5839
chr1	HAVANA	gene	1635227	1659012	-	ENSG00000248333.8	ENSG00000248333.8	CDK11B	protein_coding	OTTHUMG00000078638.6	2	NA	984	cyclin dependent kinase 11B	NA	NA	3244	2751	2883	3262	2652	2371	2354	2160	2451	2397	2176	2591	3384	3721	2973	3301	3855	3324	3076.63	3012.62	3094.83	3239.03	3020.44	2858.82	2234.22	2156.89	2291.87	2245.3	2199.09	2491.54	3214.08	3500.81	3009.94
chr1	HAVANA	gene	1659529	1692728	-	ENSG00000189339.11	ENSG00000189339.11	SLC35E2B	protein_coding	OTTHUMG00000078639.3	2	NA	728661	solute carrier family 35 member E2B	NA	NA	1622	1419	1235	1181	1032	997	1657	1678	1524	1460	1589	1522	2146	2369	2137	1900	2157	1878	1538.31	1553.94	1325.74	1172.68	1175.38	1202.13	1572.69	1675.59	1425.06	1367.6	1605.86	1463.58	2038.24	2228.81	2163.55
chr1	HAVANA	gene	1702730	1724324	-	ENSG00000008128.22	ENSG00000008128.22	CDK11A	protein_coding	OTTHUMG00000000703.15	2	overlapping_locus	728642	cyclin dependent kinase 11A	NA	NA	1930	1630	1702	1909	1543	1458	1748	1719	1992	1905	1678	1985	2541	2926	2271	2547	3086	2594	1830.42	1785.01	1827.05	1895.55	1757.37	1757.98	1659.06	1716.53	1862.67	1784.44	1695.81	1908.8	2413.41	2752.85	2299.22
chr1	HAVANA	gene	1724838	1745999	-	ENSG00000215790.7	ENSG00000215790.7	SLC35E2	protein_coding	OTTHUMG00000000823.6	2	overlapping_locus	9906	solute carrier family 35 member E2A	NA	NA	805	690	635	541	510	435	888	869	845	779	849	844	1677	1837	1647	1436	1655	1475	763.466	755.618	681.656	537.19	580.855	524.5	842.816	867.75	790.14	729.7	858.009	811.602	1592.79	1728.29	1667.46
chr1	HAVANA	gene	1751232	1780457	-	ENSG00000008130.15	ENSG00000008130.15	NADK	protein_coding	OTTHUMG00000000942.6	2	NA	65220	NAD kinase	hsa00760|hsa01100	Nicotinate and nicotinamide metabolism|Metabolic pathways	2866	2674	2778	3201	2440	2345	2806	2591	2828	2869	2322	2771	3283	3346	3038	3293	3444	3327	2718.13	2928.29	2982.11	3178.46	2778.99	2827.48	2663.22	2587.27	2644.4	2687.43	2346.64	2664.63	3118.15	3148	3075.74
chr1	HAVANA	gene	1785285	1891117	-	ENSG00000078369.17	ENSG00000078369.17	GNB1	protein_coding	OTTHUMG00000000940.8	1	NA	2782	G protein subunit beta 1	hsa04014|hsa04062|hsa04151|hsa04371|hsa04713|hsa04723|hsa04724|hsa04725|hsa04726|hsa04727|hsa04728|hsa04740|hsa04744|hsa04926|hsa05032|hsa05034|hsa05163|hsa05167|hsa05170|hsa05200	Ras signaling pathway|Chemokine signaling pathway|PI3K-Akt signaling pathway|Apelin signaling pathway|Circadian entrainment|Retrograde endocannabinoid signaling|Glutamatergic synapse|Cholinergic synapse|Serotonergic synapse|GABAergic synapse|Dopaminergic synapse|Olfactory transduction|Phototransduction|Relaxin signaling pathway|Morphine addiction|Alcoholism|Human cytomegalovirus infection|Kaposi …	12273	10495	11682	14774	11998	12572	11435	10338	11100	11913	10333	10606	21017	19717	19078	21924	20375	20725	11639.8	11493.1	12540.3	14669.9	13664.9	15158.6	10853.2	10323.1	10379.3	11159.1	10442.6	10198.9	19961.7	18550.2	19315
chr1	HAVANA	gene	1914827	1917296	+	ENSG00000169885.9	ENSG00000169885.9	CALML6	protein_coding	OTTHUMG00000000943.2	1	NA	163688	calmodulin like 6	hsa04014|hsa04015|hsa04020|hsa04022|hsa04024|hsa04070|hsa04114|hsa04218|hsa04261|hsa04270|hsa04371|hsa04625|hsa04713|hsa04720|hsa04722|hsa04728|hsa04740|hsa04744|hsa04750|hsa04910|hsa04912|hsa04915|hsa04916|hsa04921|hsa04922|hsa04924|hsa04925|hsa04970|hsa04971|hsa05010|hsa05031|hsa05034|hsa05133|hsa05152|hsa05163|hsa05167|hsa05170|hsa05200|hsa05214|hsa05418	Ras signaling pathway|Rap1 signaling pathway|Calcium signaling pathway|cGMP-PKG signaling pathway|cAMP signaling pathway|Phosphatidylinositol signaling system|Oocyte meiosis|Cellular senescence|Adrenergic signaling in cardiomyocytes|Vascular smooth muscle contraction|Apelin signaling pathway|C-type lectin receptor signaling pathway|Circadian entrainment|Long-term potentiation|Neurotrophin signali…	3	2	3	0	1	0	0	0	0	0	0	0	3	4	1	0	2	0	2.84522	2.1902	3.22042	0	1.13893	0	0	0	0	0	0	0	2.84936	3.7633	1.01242
chr1	HAVANA	gene	1917590	1919273	-	ENSG00000178821.12	ENSG00000178821.12	TMEM52	protein_coding	OTTHUMG00000000944.7	2	NA	339456	transmembrane protein 52	NA	NA	43	37	49	77	73	68	28	29	39	26	33	15	18	20	19	19	24	15	40.7814	40.5186	52.6003	76.4577	83.142	81.9908	26.5753	28.9583	36.468	24.3546	33.3502	14.4242	17.0962	18.8165	19.2361
chr1	HAVANA	gene	1921951	2003837	-	ENSG00000142609.18	ENSG00000142609.18	CFAP74	protein_coding	OTTHUMG00000000945.17	1	NA	85452	cilia and flagella associated protein 74	NA	NA	0	0	0	5	6	2	18	15	12	6	6	4	5	10	6	8	8	4	0	0	0	4.96478	6.83359	2.41149	17.0841	14.9784	11.2209	5.62029	6.06367	3.84645	4.74894	9.40825	6.07455
chr1	HAVANA	gene	2019298	2030758	+	ENSG00000187730.8	ENSG00000187730.8	GABRD	protein_coding	OTTHUMG00000041064.5	2	NA	2563	gamma-aminobutyric acid type A receptor delta subunit	hsa04080|hsa04723|hsa04727|hsa05032|hsa05033	Neuroactive ligand-receptor interaction|Retrograde endocannabinoid signaling|GABAergic synapse|Morphine addiction|Nicotine addiction	4	2	4	3	2	5	46	46	25	38	26	17	0	0	0	1	2	1	3.79362	2.1902	4.2939	2.97887	2.27786	6.02873	43.6594	45.9338	23.3769	35.5951	26.2759	16.3474	0	0	0
chr1	HAVANA	gene	2050470	2185395	+	ENSG00000067606.16	ENSG00000067606.16	PRKCZ	protein_coding	OTTHUMG00000001238.13	1	NA	5590	protein kinase C zeta	hsa04015|hsa04062|hsa04071|hsa04144|hsa04360|hsa04390|hsa04530|hsa04611|hsa04910|hsa04926|hsa04930|hsa04931|hsa04933|hsa05165|hsa05418	Rap1 signaling pathway|Chemokine signaling pathway|Sphingolipid signaling pathway|Endocytosis|Axon guidance|Hippo signaling pathway|Tight junction|Platelet activation|Insulin signaling pathway|Relaxin signaling pathway|Type II diabetes mellitus|Insulin resistance|AGE-RAGE signaling pathway in diabetic complications|Human papillomavirus infection|Fluid shear stress and atherosclerosis	1425	1184	1200	1360	1025	1046	833	802	785	731	617	785	1104	1248	1058	1034	1165	1149	1351.48	1296.6	1288.17	1350.42	1167.4	1261.21	790.615	800.846	734.035	684.738	623.547	754.867	1048.57	1174.15	1071.14
chr1	HAVANA	gene	2184461	2212720	-	ENSG00000162585.16	ENSG00000162585.16	FAAP20	protein_coding	OTTHUMG00000001404.7	2	NA	199990	FA core complex associated protein 20	NA	NA	1372	1108	1017	1470	1012	828	1228	1194	1149	1199	1152	1189	1392	1505	1209	1377	1468	1291	1301.21	1213.37	1091.72	1459.65	1152.6	998.358	1165.52	1192.28	1074.4	1123.12	1164.22	1143.36	1322.1	1415.94	1224.02
chr1	HAVANA	gene	2228695	2310119	+	ENSG00000157933.9	ENSG00000157933.9	SKI	protein_coding	OTTHUMG00000001407.3	2	NA	6497	SKI proto-oncogene	NA	NA	2248	1874	2065	2354	2082	2164	2232	2044	2230	2246	2136	2350	3953	3875	3598	4395	4001	3901	2132.01	2052.21	2216.72	2337.42	2371.25	2609.24	2118.43	2041.06	2085.22	2103.86	2158.67	2259.79	3754.51	3645.7	3642.7
chr1	HAVANA	gene	2321253	2391707	-	ENSG00000116151.13	ENSG00000116151.13	MORN1	protein_coding	OTTHUMG00000001402.6	1	overlapping_locus	79906	MORN repeat containing 1	NA	NA	311	274	291	267	185	203	321	364	351	313	329	441	227	250	217	158	248	223	294.954	300.057	312.381	265.12	210.702	244.767	304.667	363.476	328.212	293.192	332.491	424.072	215.602	235.206	219.696
chr1	HAVANA	gene	2391775	2405444	+	ENSG00000157916.19	ENSG00000157916.19	RER1	protein_coding	OTTHUMG00000001403.5	2	NA	11079	retention in endoplasmic reticulum sorting receptor 1	NA	NA	5690	5089	5363	6357	5287	5086	4248	3842	4747	4836	3784	4844	5533	5699	5061	5739	5781	5604	5396.43	5572.96	5757.04	6312.23	6021.53	6132.43	4031.85	3836.47	4438.81	4529.95	3824.15	4658.06	5255.18	5361.76	5123.88
chr1	HAVANA	gene	2403964	2413797	-	ENSG00000157911.9	ENSG00000157911.9	PEX10	protein_coding	OTTHUMG00000001637.6	1	NA	5192	peroxisomal biogenesis factor 10	hsa04146	Peroxisome	1836	1628	1389	1737	1470	1023	809	772	709	795	687	674	927	1015	880	899	952	876	1741.27	1782.82	1491.06	1724.77	1674.23	1233.48	767.836	770.889	662.969	744.688	694.29	648.127	880.453	954.937	890.933
chr1	HAVANA	gene	2425980	2505530	+	ENSG00000149527.17	ENSG00000149527.17	PLCH2	protein_coding	OTTHUMG00000000719.4	2	NA	9651	phospholipase C eta 2	hsa00562|hsa01100	Inositol phosphate metabolism|Metabolic pathways	1062	918	970	1040	728	657	108	138	177	135	105	310	1335	1450	743	1465	1621	1026	1007.21	1005.3	1041.27	1032.68	829.142	792.175	102.505	137.801	165.509	126.456	106.114	298.1	1267.97	1364.2	752.231
chr1	HAVANA	gene	2508533	2526628	-	ENSG00000157881.13	ENSG00000157881.13	PANK4	protein_coding	OTTHUMG00000000791.4	2	NA	55229	pantothenate kinase 4	hsa00770|hsa01100	Pantothenate and CoA biosynthesis|Metabolic pathways	1537	1396	1368	1697	1352	1289	629	638	659	655	589	740	1432	1442	1238	1595	1724	1518	1457.7	1528.76	1468.51	1685.05	1539.83	1554.21	596.995	637.082	616.215	613.548	595.25	711.594	1360.1	1356.67	1253.38
chr1	HAVANA	gene	2528745	2530245	-	ENSG00000197921.5	ENSG00000197921.5	HES5	protein_coding	OTTHUMG00000000793.1	2	NA	388585	hes family bHLH transcription factor 5	hsa04330|hsa05165|hsa05200|hsa05224	Notch signaling pathway|Human papillomavirus infection|Pathways in cancer|Breast cancer	44	49	45	57	46	59	1	1	3	2	2	1	4	9	0	10	6	4	41.7298	53.6598	48.3064	56.5985	52.3908	71.139	0.949117	0.998561	2.80523	1.87343	2.02122	0.961613	3.79915	8.46742	0
chr1	HAVANA	gene	2555639	2565382	+	ENSG00000157873.17	ENSG00000157873.17	TNFRSF14	protein_coding	OTTHUMG00000000792.18	2	NA	8764	TNF receptor superfamily member 14	hsa04060|hsa04061|hsa05168	Cytokine-cytokine receptor interaction|Viral protein interaction with cytokine and cytokine receptor|Herpes simplex virus 1 infection	764	670	505	402	321	268	27	44	54	15	32	45	42	66	41	35	65	52	724.582	733.716	542.105	399.169	365.597	323.14	25.6262	43.9367	50.4941	14.0507	32.3396	43.2726	39.8911	62.0944	41.5094
chr1	HAVANA	gene	2586491	2591469	+	ENSG00000157870.14	ENSG00000157870.14	FAM213B	protein_coding	OTTHUMG00000000847.5	2	NA	127281	peroxiredoxin like 2B	hsa00590|hsa01100	Arachidonic acid metabolism|Metabolic pathways	1890	1674	1729	2097	1684	1323	505	579	532	573	613	488	842	947	868	838	882	913	1792.49	1833.19	1856.04	2082.23	1917.96	1595.2	479.304	578.167	497.461	536.737	619.505	469.267	799.721	890.961	878.784
chr1	HAVANA	gene	2590639	2632990	-	ENSG00000142606.15	ENSG00000142606.15	MMEL1	protein_coding	OTTHUMG00000000846.4	2	NA	79258	membrane metalloendopeptidase like 1	NA	NA	91	70	36	33	29	13	6	7	11	10	6	3	1	1	3	2	2	0	86.3049	76.6569	38.6451	32.7676	33.029	15.6747	5.6947	6.98993	10.2858	9.36714	6.06367	2.88484	0.949788	0.940825	3.03727
chr1	HAVANA	gene	2635976	2801717	-	ENSG00000215912.12	ENSG00000215912.12	TTC34	protein_coding	OTTHUMG00000000539.10	2	NA	100287898	tetratricopeptide repeat domain 34	NA	NA	3	2	6	6	2	4	4	6	6	4	3	0	5	11	2	3	7	7	2.84522	2.1902	6.44085	5.95774	2.27786	4.82299	3.79647	5.99137	5.61046	3.74686	3.03183	0	4.74894	10.3491	2.02485
chr1	HAVANA	gene	3021483	3022903	+	ENSG00000169717.6	ENSG00000169717.6	ACTRT2	protein_coding	OTTHUMG00000000562.1	2	retrogene	140625	actin related protein T2	NA	NA	0	0	0	0	0	0	0	0	0	0	0	0	0	0	0	0	0	0	0	0	0	0	0	0	0	0	0	0	0	0	0	0	0
chr1	HAVANA	gene	3069168	3438621	+	ENSG00000142611.16	ENSG00000142611.16	PRDM16	protein_coding	OTTHUMG00000000581.9	1	ncRNA_host,overlapping_locus	63976	PR/SET domain 16	hsa04714	Thermogenesis	29	32	22	30	16	18	70	64	57	55	69	59	1	3	2	3	0	4	27.5038	35.0431	23.6164	29.7887	18.2229	21.7034	66.4382	63.9079	53.2994	51.5193	69.7322	56.7352	0.949788	2.82247	2.02485
chr1	HAVANA	gene	3454426	3481113	+	ENSG00000130762.14	ENSG00000130762.14	ARHGEF16	protein_coding	OTTHUMG00000000625.4	2	NA	27237	Rho guanine nucleotide exchange factor 16	NA	NA	1959	1590	1393	1808	1377	1074	1518	1683	1477	1420	1486	1468	2553	3031	2390	2584	3178	2409	1857.93	1741.21	1495.35	1795.27	1568.31	1294.97	1440.76	1680.58	1381.11	1330.13	1501.77	1411.65	2424.81	2851.64	2419.69
chr1	HAVANA	gene	3489920	3611495	-	ENSG00000162591.15	ENSG00000162591.15	MEGF6	protein_coding	OTTHUMG00000000611.7	2	ncRNA_host	1953	multiple EGF like domains 6	NA	NA	1847	1654	1239	1096	897	475	106	116	34	42	55	28	34	54	30	19	29	28	1751.7	1811.29	1330.03	1088.28	1021.62	572.73	100.606	115.833	31.7926	39.342	55.5836	26.9252	32.2928	50.8045	30.3727
chr1	HAVANA	gene	3625002	3630127	+	ENSG00000158109.14	ENSG00000158109.14	TPRG1L	protein_coding	OTTHUMG00000000609.1	2	NA	127262	tumor protein p63 regulated 1 like	NA	NA	1712	1388	1250	1356	1105	1124	995	922	949	1016	888	839	1375	1495	1548	1434	1364	1492	1623.67	1520	1341.84	1346.45	1258.52	1355.26	944.372	920.674	887.387	951.702	897.423	806.794	1305.96	1406.53	1567.23
chr1	HAVANA	gene	3630767	3652761	-	ENSG00000116213.15	ENSG00000116213.15	WRAP73	protein_coding	OTTHUMG00000000612.5	1	NA	49856	WD repeat containing, antisense to TP73	NA	NA	1057	876	967	1218	925	880	855	785	931	939	707	845	1512	1616	1431	1468	1638	1540	1002.46	959.306	1038.05	1209.42	1053.51	1061.06	811.495	783.871	870.556	879.575	714.502	812.563	1436.08	1520.37	1448.78
chr1	HAVANA	gene	3652520	3736201	+	ENSG00000078900.14	ENSG00000078900.14	TP73	protein_coding	OTTHUMG00000000610.6	1	NA	7161	tumor protein p73	hsa04115|hsa04390|hsa04722|hsa05162	p53 signaling pathway|Hippo signaling pathway|Neurotrophin signaling pathway|Measles	601	483	302	352	262	177	238	255	219	104	162	92	341	456	482	242	310	354	569.992	528.933	324.189	349.521	298.4	213.417	225.89	254.633	204.782	97.4183	163.719	88.4684	323.878	429.016	487.988
chr1	HAVANA	gene	3746460	3771645	+	ENSG00000162592.9	ENSG00000162592.9	CCDC27	protein_coding	OTTHUMG00000003504.4	2	NA	148870	coiled-coil domain containing 27	NA	NA	4	1	0	3	0	0	3	0	0	2	0	1	0	3	0	5	1	1	3.79362	1.0951	0	2.97887	0	0	2.84735	0	0	1.87343	0	0.961613	0	2.82247	0
chr1	HAVANA	gene	3772761	3775982	+	ENSG00000235169.8	ENSG00000235169.8	SMIM1	protein_coding	OTTHUMG00000003505.6	1	NA	388588	small integral membrane protein 1 (Vel blood group)	NA	NA	48	26	22	23	20	16	3	11	8	4	10	4	5	5	1	9	4	7	45.5235	28.4726	23.6164	22.838	22.7786	19.2919	2.84735	10.9842	7.48061	3.74686	10.1061	3.84645	4.74894	4.70412	1.01242
chr1	HAVANA	gene	3778558	3796504	-	ENSG00000130764.9	ENSG00000130764.9	LRRC47	protein_coding	OTTHUMG00000003506.3	2	NA	57470	leucine rich repeat containing 47	NA	NA	3192	2607	2719	3558	2804	2450	2204	1793	2226	2293	1678	2259	3115	2988	2819	3308	3272	3020	3027.31	2854.92	2918.78	3532.94	3193.56	2954.08	2091.85	1790.42	2081.48	2147.89	1695.81	2172.28	2958.59	2811.18	2854.02
chr1	HAVANA	gene	3812081	3857214	-	ENSG00000116198.12	ENSG00000116198.12	CEP104	protein_coding	OTTHUMG00000003507.5	2	NA	9731	centrosomal protein 104	NA	NA	1216	1098	1186	1427	1221	1195	1184	1189	1204	1211	1158	1199	2243	2194	2118	2352	2356	2262	1153.26	1202.42	1273.14	1416.95	1390.63	1440.87	1123.75	1187.29	1125.83	1134.36	1170.29	1152.97	2130.37	2064.17	2144.31
chr1	HAVANA	gene	3857267	3885429	+	ENSG00000169598.15	ENSG00000169598.15	DFFB	protein_coding	OTTHUMG00000003525.6	2	NA	1677	DNA fragmentation factor subunit beta	hsa04210	Apoptosis	244	209	279	339	287	273	231	201	296	273	219	311	460	525	435	534	590	513	231.411	228.876	299.499	336.612	326.873	329.169	219.246	200.711	276.783	255.723	221.324	299.062	436.902	493.933	440.405
chr1	HAVANA	gene	3889125	3900293	-	ENSG00000198912.10	ENSG00000198912.10	C1orf174	protein_coding	OTTHUMG00000003739.1	2	NA	339448	chromosome 1 open reading frame 174	NA	NA	1127	993	987	1070	1007	958	822	827	851	956	736	815	1334	1374	1263	1331	1444	1368	1068.85	1087.43	1059.52	1062.46	1146.9	1155.11	780.174	825.81	795.75	895.499	743.81	783.715	1267.02	1292.69	1278.69
chr1	HAVANA	gene	4654732	4792534	+	ENSG00000196581.10	ENSG00000196581.10	AJAP1	protein_coding	OTTHUMG00000000645.6	2	NA	55966	adherens junctions associated protein 1	NA	NA	1	0	0	1	1	1	3	6	3	4	1	2	1165	1045	940	1848	1382	1782	0.948405	0	0	0.992957	1.13893	1.20575	2.84735	5.99137	2.80523	3.74686	1.01061	1.92323	1106.5	983.162	951.679
chr1	HAVANA	gene	5862811	5992473	-	ENSG00000131697.17	ENSG00000131697.17	NPHP4	protein_coding	OTTHUMG00000000701.6	2	NA	261734	nephrocystin 4	NA	NA	714	580	575	678	524	417	503	667	634	506	582	800	867	975	785	849	1048	842	677.161	635.157	617.248	673.225	596.8	502.796	477.406	666.04	592.838	473.977	588.176	769.291	823.466	917.304	794.753
chr1	HAVANA	gene	5991466	6101193	+	ENSG00000069424.14	ENSG00000069424.14	KCNAB2	protein_coding	OTTHUMG00000000795.9	2	NA	8514	potassium voltage-gated channel subfamily A regulatory beta subunit 2	NA	NA	218	175	118	162	119	63	413	545	354	367	555	422	43	38	36	29	49	28	206.752	191.642	126.67	160.859	135.533	75.962	391.985	544.216	331.017	343.774	560.889	405.801	40.8409	35.7513	36.4473
chr1	HAVANA	gene	6101793	6180123	-	ENSG00000116254.17	ENSG00000116254.17	CHD5	protein_coding	OTTHUMG00000000952.6	2	NA	26038	chromodomain helicase DNA binding protein 5	NA	NA	8	3	5	2	4	1	9	20	21	9	15	15	11	4	5	9	13	6	7.58724	3.2853	5.36737	1.98591	4.55572	1.20575	8.54205	19.9712	19.6366	8.43043	15.1592	14.4242	10.4477	3.7633	5.06212
chr1	HAVANA	gene	6181269	6209389	-	ENSG00000116251.9	ENSG00000116251.9	RPL22	protein_coding	OTTHUMG00000000953.5	1	overlapping_locus	6146	ribosomal protein L22	hsa03010	Ribosome	18124	15893	15325	18194	16761	14871	16607	14841	17093	17954	14598	15836	16383	15172	15070	15712	15178	15878	17188.9	17404.4	16451	18065.9	19089.6	17930.7	15762	14819.7	15983.3	16817.8	14752.9	15228.1	15560.4	14274.2	15257.2
chr1	HAVANA	gene	6205475	6221299	+	ENSG00000158286.12	ENSG00000158286.12	RNF207	protein_coding	OTTHUMG00000001089.4	2	NA	388591	ring finger protein 207	NA	NA	435	391	537	324	199	249	306	370	511	309	204	667	237	339	160	204	297	201	412.556	428.183	576.456	321.718	226.647	300.231	290.43	369.468	477.824	289.445	206.165	641.396	225.1	318.94	161.988
chr1	HAVANA	gene	6221193	6235972	-	ENSG00000116237.15	ENSG00000116237.15	ICMT	protein_coding	OTTHUMG00000001254.2	2	NA	23463	isoprenylcysteine carboxyl methyltransferase	hsa00900	Terpenoid backbone biosynthesis	8461	7401	7245	7770	7047	5703	4012	3414	3991	4392	3708	3757	7276	6760	6960	7222	6959	6995	8024.46	8104.82	7777.32	7715.28	8026.05	6876.37	3807.86	3409.09	3731.89	4114.05	3747.35	3612.78	6910.66	6359.97	7046.47
chr1	HAVANA	gene	6244192	6245578	+	ENSG00000173673.7	ENSG00000173673.7	HES3	protein_coding	OTTHUMG00000001271.3	2	NA	390992	hes family bHLH transcription factor 3	hsa05165	Human papillomavirus infection	0	0	0	0	1	0	0	0	0	0	0	0	0	0	0	0	0	0	0	0	0	0	1.13893	0	0	0	0	0	0	0	0	0	0
chr1	HAVANA	gene	6247346	6260975	-	ENSG00000158292.6	ENSG00000158292.6	GPR153	protein_coding	OTTHUMG00000001272.2	2	NA	387509	G protein-coupled receptor 153	NA	NA	681	551	570	1043	691	779	367	395	275	444	329	361	936	1037	806	909	967	897	645.864	603.399	611.881	1035.65	787.001	939.277	348.326	394.432	257.146	415.901	332.491	347.142	889.002	975.635	816.014
chr1	HAVANA	gene	6264269	6394391	-	ENSG00000097021.19	ENSG00000097021.19	ACOT7	protein_coding	OTTHUMG00000001295.8	2	NA	11332	acyl-CoA thioesterase 7	hsa00062|hsa01040	Fatty acid elongation|Biosynthesis of unsaturated fatty acids	2622	2207	2329	3619	2775	2673	1807	1647	1991	2096	1638	2125	6975	6720	6404	7793	7427	7588	2486.72	2416.88	2500.12	3593.51	3160.53	3222.96	1715.05	1644.63	1861.74	1963.35	1655.38	2043.43	6624.77	6322.34	6483.56
chr1	HAVANA	gene	6412418	6424670	-	ENSG00000069812.11	ENSG00000069812.11	HES2	protein_coding	OTTHUMG00000000752.2	2	NA	54626	hes family bHLH transcription factor 2	hsa05165	Human papillomavirus infection	103	41	31	74	35	32	146	173	104	61	98	41	6204	7473	7334	6269	7493	7284	97.6857	44.899	33.2777	73.4788	39.8626	38.5839	138.571	172.751	97.2479	57.1396	99.0399	39.4262	5892.48	7030.78	7425.12
chr1	HAVANA	gene	6424776	6461367	+	ENSG00000187017.16	ENSG00000187017.16	ESPN	protein_coding	OTTHUMG00000000753.11	2	NA	83715	espin	NA	NA	121	57	47	98	65	39	53	44	18	19	19	9	731	927	778	742	1017	937	114.757	62.4206	50.4533	97.3098	74.0305	47.0241	50.3032	43.9367	16.8314	17.7976	19.2016	8.65452	694.295	872.144	787.666
chr1	HAVANA	gene	6461151	6466195	-	ENSG00000215788.9	ENSG00000215788.9	TNFRSF25	protein_coding	OTTHUMG00000000831.7	2	overlapping_locus	8718	TNF receptor superfamily member 25	hsa04060	Cytokine-cytokine receptor interaction	194	206	296	260	169	316	185	281	366	261	242	650	784	1111	610	919	1311	948	183.991	225.59	317.748	258.169	192.479	381.016	175.587	280.596	342.238	244.482	244.568	625.049	744.634	1045.26	617.579
chr1	HAVANA	gene	6466092	6520061	-	ENSG00000171680.21	ENSG00000171680.21	PLEKHG5	protein_coding	OTTHUMG00000000905.4	2	overlapping_locus	57449	pleckstrin homology and RhoGEF domain containing G5	hsa05200	Pathways in cancer	1142	1064	1352	1762	1338	1538	693	1040	1226	1044	956	2003	2592	3429	2157	2998	3888	3081	1083.08	1165.18	1451.34	1749.59	1523.89	1854.44	657.738	1038.5	1146.4	977.93	966.144	1926.11	2461.85	3226.09	2183.8
chr1	HAVANA	gene	6521347	6554535	-	ENSG00000162408.10	ENSG00000162408.10	NOL9	protein_coding	OTTHUMG00000000904.1	2	NA	79707	nucleolar protein 9	NA	NA	1252	1113	1278	1703	1452	1428	915	894	1107	1100	950	1344	1258	1232	1011	1459	1211	1231	1187.4	1218.84	1371.9	1691.01	1653.73	1721.81	868.442	892.714	1035.13	1030.39	960.081	1292.41	1194.83	1159.1	1023.56
chr1	HAVANA	gene	6555181	6579757	+	ENSG00000173662.20	ENSG00000173662.20	TAS1R1	protein_coding	OTTHUMG00000001441.3	1	NA	80835	taste 1 receptor member 1	hsa04742	Taste transduction	1	1	2	0	1	0	1	0	4	1	0	3	2	1	2	2	2	0	0.948405	1.0951	2.14695	0	1.13893	0	0.949117	0	3.74031	0.936714	0	2.88484	1.89958	0.940825	2.02485
chr1	HAVANA	gene	6580001	6589280	+	ENSG00000204859.12	ENSG00000204859.12	ZBTB48	protein_coding	OTTHUMG00000001438.4	2	NA	3104	zinc finger and BTB domain containing 48	NA	NA	583	540	527	605	440	449	524	534	596	533	425	734	654	752	495	659	733	636	552.92	591.353	565.721	600.739	501.13	541.38	497.337	533.232	557.306	499.269	429.51	705.824	621.161	707.5	501.15
chr1	HAVANA	gene	6590724	6614607	-	ENSG00000162413.16	ENSG00000162413.16	KLHL21	protein_coding	OTTHUMG00000001437.3	1	NA	9903	kelch like family member 21	NA	NA	1526	1530	1888	2368	2012	2109	1506	1390	1566	1646	1317	1590	2146	2293	1801	2320	2306	2344	1447.27	1675.5	2026.72	2351.32	2291.53	2542.92	1429.37	1388	1464.33	1541.83	1330.97	1528.97	2038.24	2157.31	1823.38
chr1	HAVANA	gene	6613685	6624033	+	ENSG00000116273.5	ENSG00000116273.5	PHF13	protein_coding	OTTHUMG00000001439.1	2	NA	148479	PHD finger protein 13	NA	NA	1175	898	874	905	732	623	1035	862	893	930	819	738	1463	1521	1408	1343	1456	1311	1114.38	983.398	938.217	898.626	833.697	751.18	982.336	860.76	835.023	871.144	827.691	709.671	1389.54	1430.99	1425.49
chr1	HAVANA	gene	6624866	6635586	+	ENSG00000041988.15	ENSG00000041988.15	THAP3	protein_coding	OTTHUMG00000001440.3	2	NA	90326	THAP domain containing 3	NA	NA	445	311	334	422	398	307	455	336	427	469	334	391	762	820	699	850	757	749	422.04	340.576	358.541	419.028	453.295	370.164	431.848	335.517	399.278	439.319	337.544	375.991	723.738	771.476	707.685
chr1	HAVANA	gene	6634168	6701924	-	ENSG00000007923.15	ENSG00000007923.15	DNAJC11	protein_coding	OTTHUMG00000001443.4	2	NA	55735	DnaJ heat shock protein family (Hsp40) member C11	NA	NA	4017	3656	3942	4904	4122	3606	3028	2727	3202	3249	2790	3320	3957	3996	3384	3904	4345	3936	3809.74	4003.68	4231.64	4869.46	4694.67	4347.92	2873.93	2723.08	2994.11	3043.38	2819.61	3192.56	3758.31	3759.53	3426.04
chr1	HAVANA	gene	6785324	7769706	+	ENSG00000171735.18	ENSG00000171735.18	CAMTA1	protein_coding	OTTHUMG00000001212.6	1	ncRNA_host,overlapping_locus	23261	calmodulin binding transcription activator 1	NA	NA	699	595	476	632	516	402	623	554	471	638	537	457	803	804	741	734	796	783	662.935	651.584	510.974	627.549	587.688	484.71	591.3	553.203	440.421	597.624	542.698	439.457	762.68	756.423	750.206
chr1	HAVANA	gene	7771269	7781432	+	ENSG00000049245.12	ENSG00000049245.12	VAMP3	protein_coding	OTTHUMG00000001225.3	1	overlapping_locus	9341	vesicle associated membrane protein 3	hsa04130|hsa04145	SNARE interactions in vesicular transport|Phagosome	3998	3363	3764	4019	3615	3701	2352	2070	2321	2295	2084	2256	4520	4171	4410	4396	4099	4491	3791.72	3682.82	4040.56	3990.69	4117.24	4462.47	2232.32	2067.02	2170.31	2149.76	2106.11	2169.4	4293.04	3924.18	4464.79
chr1	HAVANA	gene	7784320	7845177	+	ENSG00000049246.14	ENSG00000049246.14	PER3	protein_coding	OTTHUMG00000001216.3	1	NA	8863	period circadian regulator 3	hsa04710|hsa04713	Circadian rhythm|Circadian entrainment	4974	4172	4104	4328	4329	3446	361	412	352	355	409	301	1146	1184	1292	1102	1077	1167	4717.37	4568.75	4405.54	4297.52	4930.43	4155	342.631	411.407	329.147	332.534	413.34	289.446	1088.46	1113.94	1308.05
chr1	HAVANA	gene	7843083	7853512	-	ENSG00000049247.13	ENSG00000049247.13	UTS2	protein_coding	OTTHUMG00000001218.3	2	NA	10911	urotensin 2	hsa04080	Neuroactive ligand-receptor interaction	0	0	1	0	0	0	1	1	0	0	0	0	1	1	0	1	0	0	0	0	1.07347	0	0	0	0.949117	0.998561	0	0	0	0	0.949788	0.940825	0
chr1	HAVANA	gene	7915894	7943165	-	ENSG00000049249.8	ENSG00000049249.8	TNFRSF9	protein_coding	OTTHUMG00000001223.3	1	NA	3604	TNF receptor superfamily member 9	hsa04060	Cytokine-cytokine receptor interaction	4	4	1	8	1	1	12	12	14	14	12	16	15	18	19	16	10	9	3.79362	4.38039	1.07347	7.94366	1.13893	1.20575	11.3894	11.9827	13.0911	13.114	12.1273	15.3858	14.2468	16.9348	19.2361
chr1	HAVANA	gene	7954291	7985505	+	ENSG00000116288.12	ENSG00000116288.12	PARK7	protein_coding	OTTHUMG00000001210.3	1	NA	11315	Parkinsonism associated deglycase	hsa05012	Parkinson disease	6953	6419	5732	8041	6756	5629	5206	4563	5169	5796	4533	4950	6506	6157	5711	6341	6281	5853	6594.26	7029.44	6153.16	7984.37	7694.62	6787.15	4941.1	4556.44	4833.41	5429.2	4581.1	4759.99	6179.32	5792.66	5781.95
chr1	HAVANA	gene	8004404	8026308	-	ENSG00000116285.12	ENSG00000116285.12	ERRFI1	protein_coding	OTTHUMG00000001221.3	1	NA	54206	ERBB receptor feedback inhibitor 1	NA	NA	1817	1760	1741	1922	1494	2615	675	814	612	711	1017	848	2432	2299	2249	2544	2369	2417	1723.25	1927.37	1868.92	1908.46	1701.56	3153.03	640.654	812.829	572.267	666.004	1027.79	815.448	2309.88	2162.96	2276.94
chr1	HAVANA	gene	8317826	8344167	+	ENSG00000162426.14	ENSG00000162426.14	SLC45A1	protein_coding	OTTHUMG00000000503.6	2	ncRNA_host	50651	solute carrier family 45 member 1	NA	NA	7	2	2	5	2	6	3	9	2	7	1	2	8	4	3	2	2	4	6.63884	2.1902	2.14695	4.96478	2.27786	7.23448	2.84735	8.98705	1.87015	6.557	1.01061	1.92323	7.5983	3.7633	3.03727
chr1	HAVANA	gene	8352397	8817643	-	ENSG00000142599.17	ENSG00000142599.17	RERE	protein_coding	OTTHUMG00000001765.7	1	ncRNA_host,overlapping_locus	473	arginine-glutamic acid dipeptide repeats	NA	NA	2504	2033	2171	2082	1645	1741	1507	1605	1401	1326	1508	1334	2435	2681	2324	2598	2937	2646	2374.81	2226.34	2330.51	2067.34	1873.54	2099.2	1430.32	1602.69	1310.04	1242.08	1524	1282.79	2312.73	2522.35	2352.87
chr1	HAVANA	gene	8861000	8879250	-	ENSG00000074800.14	ENSG00000074800.14	ENO1	protein_coding	OTTHUMG00000001773.8	2	ncRNA_host,overlapping_locus	2023	enolase 1	hsa00010|hsa01100|hsa01200|hsa01230|hsa03018|hsa04066	Glycolysis / Gluconeogenesis|Metabolic pathways|Carbon metabolism|Biosynthesis of amino acids|RNA degradation|HIF-1 signaling pathway	100981	88293	94910	123987	99915	92629	80893	76344	83106	94572	82282	81392	117507	115885	106507	119433	116448	114658	95770.9	96689.5	101883	123114	113796	111687	76776.9	76234.2	77710.5	88586.9	83155.1	78267.6	111607	109027	107830
chr1	HAVANA	gene	8945867	8975092	+	ENSG00000131686.14	ENSG00000131686.14	CA6	protein_coding	OTTHUMG00000001763.7	1	NA	765	carbonic anhydrase 6	hsa00910|hsa01100	Nitrogen metabolism|Metabolic pathways	0	1	1	2	2	0	4	2	2	1	2	0	4	2	4	9	1	4	0	1.0951	1.07347	1.98591	2.27786	0	3.79647	1.99712	1.87015	0.936714	2.02122	0	3.79915	1.88165	4.0497
chr1	HAVANA	gene	9003300	9026345	-	ENSG00000197241.3	ENSG00000197241.3	SLC2A7	protein_coding	OTTHUMG00000057499.4	2	NA	155184	solute carrier family 2 member 7	NA	NA	2	4	3	9	3	1	4	2	2	3	4	4	8	6	2	5	6	6	1.89681	4.38039	3.22042	8.93661	3.41679	1.20575	3.79647	1.99712	1.87015	2.81014	4.04244	3.84645	7.5983	5.64495	2.02485
chr1	HAVANA	gene	9035107	9088478	-	ENSG00000142583.17	ENSG00000142583.17	SLC2A5	protein_coding	OTTHUMG00000001771.3	2	NA	6518	solute carrier family 2 member 5	hsa04973	Carbohydrate digestion and absorption	49	27	14	14	6	5	2	3	3	5	2	7	64	68	79	45	58	66	46.4719	29.5677	15.0286	13.9014	6.83359	6.02873	1.89823	2.99568	2.80523	4.68357	2.02122	6.73129	60.7864	63.9761	79.9815
chr1	HAVANA	gene	9100305	9129170	-	ENSG00000180758.11	ENSG00000180758.11	GPR157	protein_coding	OTTHUMG00000001758.5	2	NA	80045	G protein-coupled receptor 157	NA	NA	96	104	95	141	107	129	130	136	135	175	105	131	647	643	611	683	730	650	91.0469	113.89	101.98	140.007	121.866	155.541	123.385	135.804	126.235	163.925	106.114	125.971	614.513	604.95	618.591
chr1	HAVANA	gene	9234775	9271337	+	ENSG00000049239.12	ENSG00000049239.12	H6PD	protein_coding	OTTHUMG00000001768.2	1	NA	9563	hexose-6-phosphate dehydrogenase/glucose 1-dehydrogenase	hsa00030|hsa01100|hsa01200	Pentose phosphate pathway|Metabolic pathways|Carbon metabolism	1618	1440	966	1003	886	532	866	989	478	570	838	324	1769	1918	1804	1601	1821	1548	1534.52	1576.94	1036.98	995.936	1009.09	641.457	821.935	987.577	446.966	533.927	846.892	311.563	1680.17	1804.5	1826.41
chr1	HAVANA	gene	9292880	9369532	+	ENSG00000171621.13	ENSG00000171621.13	SPSB1	protein_coding	OTTHUMG00000001279.4	2	NA	80176	splA/ryanodine receptor domain and SOCS box containing 1	NA	NA	1180	896	750	1156	858	910	921	732	694	642	644	586	713	740	882	548	585	602	1119.12	981.208	805.106	1147.86	977.203	1097.23	874.137	730.947	648.943	601.371	650.834	563.505	677.199	696.21	892.958
chr1	HAVANA	gene	9539482	9585179	+	ENSG00000171612.6	ENSG00000171612.6	SLC25A33	protein_coding	OTTHUMG00000001322.2	2	overlapping_locus	84275	solute carrier family 25 member 33	NA	NA	525	476	631	775	642	739	540	450	511	634	421	553	592	558	495	666	606	607	497.913	521.267	677.362	769.542	731.194	891.047	512.523	449.353	477.824	593.877	425.467	531.772	562.274	524.98	501.15
chr1	HAVANA	gene	9588922	9614873	+	ENSG00000188807.12	ENSG00000188807.12	TMEM201	protein_coding	OTTHUMG00000057457.2	2	NA	199953	transmembrane protein 201	NA	NA	1715	1549	1829	2282	1897	1619	1395	1174	1399	1632	1182	1570	1879	2025	1790	2164	2254	2104	1626.51	1696.31	1963.38	2265.93	2160.55	1952.1	1324.02	1172.31	1308.17	1528.72	1194.54	1509.73	1784.65	1905.17	1812.24
chr1	HAVANA	gene	9651732	9729114	+	ENSG00000171608.15	ENSG00000171608.15	PIK3CD	protein_coding	OTTHUMG00000001450.2	2	NA	5293	phosphatidylinositol-4,5-bisphosphate 3-kinase catalytic subunit delta	hsa00562|hsa01100|hsa01521|hsa01522|hsa01524|hsa04012|hsa04014|hsa04015|hsa04024|hsa04062|hsa04066|hsa04068|hsa04070|hsa04071|hsa04072|hsa04140|hsa04150|hsa04151|hsa04152|hsa04210|hsa04211|hsa04213|hsa04218|hsa04360|hsa04370|hsa04380|hsa04510|hsa04550|hsa04611|hsa04620|hsa04625|hsa04630|hsa04650|hsa04660|hsa04662|hsa04664|hsa04666|hsa04668|hsa04670|hsa04722|hsa04725|hsa04750|hsa04810|hsa04910|hsa…	Inositol phosphate metabolism|Metabolic pathways|EGFR tyrosine kinase inhibitor resistance|Endocrine resistance|Platinum drug resistance|ErbB signaling pathway|Ras signaling pathway|Rap1 signaling pathway|cAMP signaling pathway|Chemokine signaling pathway|HIF-1 signaling pathway|FoxO signaling pathway|Phosphatidylinositol signaling system|Sphingolipid signaling pathway|Phospholipase D signaling p…	119	96	108	190	122	201	116	170	111	146	189	203	1673	1452	1305	1732	1556	1529	112.86	105.129	115.935	188.662	138.95	242.355	110.098	169.755	103.793	136.76	191.006	195.208	1589	1366.08	1321.21
chr1	HAVANA	gene	9729026	9824526	-	ENSG00000171603.16	ENSG00000171603.16	CLSTN1	protein_coding	OTTHUMG00000001451.1	2	NA	22883	calsyntenin 1	NA	NA	11219	9468	8885	10808	8460	7338	10987	11602	10322	10694	11458	10139	12457	12347	11173	12349	12214	11288	10640.2	10368.4	9537.82	10731.9	9635.36	8847.77	10427.9	11585.3	9651.86	10017.2	11579.6	9749.8	11831.5	11616.4	11311.8
chr1	HAVANA	gene	9848276	9910336	-	ENSG00000178585.14	ENSG00000178585.14	CTNNBIP1	protein_coding	OTTHUMG00000001796.1	2	NA	56998	catenin beta interacting protein 1	hsa04310	Wnt signaling pathway	1504	1231	1140	1658	1190	1051	954	758	824	1067	829	1036	2343	2113	1914	2447	2239	2103	1426.4	1348.07	1223.76	1646.32	1355.33	1267.24	905.458	756.91	770.503	999.474	837.797	996.232	2225.35	1987.96	1937.78
chr1	HAVANA	gene	9922113	9943407	-	ENSG00000162441.11	ENSG00000162441.11	LZIC	protein_coding	OTTHUMG00000001804.3	1	NA	84328	leucine zipper and CTNNBIP1 domain containing	NA	NA	1303	1183	1216	1256	1260	1228	1180	1060	1246	1309	1124	1285	1854	1674	1517	1755	1630	1707	1235.77	1295.5	1305.35	1247.15	1435.05	1480.66	1119.96	1058.48	1165.11	1226.16	1135.93	1235.67	1760.91	1574.94	1535.85
chr1	HAVANA	gene	9943428	9985501	+	ENSG00000173614.13	ENSG00000173614.13	NMNAT1	protein_coding	OTTHUMG00000001799.6	1	ncRNA_host,overlapping_locus	64802	nicotinamide nucleotide adenylyltransferase 1	hsa00760|hsa01100	Nicotinate and nicotinamide metabolism|Metabolic pathways	426	334	276	366	291	251	223	254	200	201	196	198	631	586	562	663	582	575	404.021	365.763	296.279	363.422	331.429	302.642	211.653	253.635	187.015	188.28	198.08	190.399	599.316	551.323	568.982
chr1	HAVANA	gene	9997206	10016020	+	ENSG00000162444.11	ENSG00000162444.11	RBP7	protein_coding	OTTHUMG00000001798.2	2	NA	116362	retinol binding protein 7	NA	NA	15	21	11	19	22	23	10	7	8	6	13	11	77	65	83	92	68	97	14.2261	22.9971	11.8082	18.8662	25.0565	27.7322	9.49117	6.98993	7.48061	5.62029	13.1379	10.5777	73.1337	61.1536	84.0312
chr1	HAVANA	gene	10032832	10181239	+	ENSG00000130939.18	ENSG00000130939.18	UBE4B	protein_coding	OTTHUMG00000001797.2	2	ncRNA_host,overlapping_locus	10277	ubiquitination factor E4B	hsa04120|hsa04141	Ubiquitin mediated proteolysis|Protein processing in endoplasmic reticulum	2953	2526	2506	2424	2255	2129	2090	1979	1868	1805	1996	1842	2940	3121	2805	2894	2844	2672	2800.64	2766.22	2690.13	2406.93	2568.29	2567.03	1983.65	1976.15	1746.72	1690.77	2017.18	1771.29	2792.38	2936.31	2839.85
chr1	HAVANA	gene	10210805	10381603	+	ENSG00000054523.17	ENSG00000054523.17	KIF1B	protein_coding	OTTHUMG00000001817.2	1	ncRNA_host	23095	kinesin family member 1B	NA	NA	3283	2805	2606	2823	2896	2630	2952	2959	2658	2597	3305	2680	3731	3919	3707	4017	4004	3845	3113.61	3071.75	2797.47	2803.12	3298.34	3171.11	2801.79	2954.74	2485.43	2432.65	3340.07	2577.12	3543.66	3687.09	3753.06
chr1	HAVANA	gene	10398592	10420144	+	ENSG00000142657.20	ENSG00000142657.20	PGD	protein_coding	OTTHUMG00000001905.4	2	NA	5226	phosphogluconate dehydrogenase	hsa00030|hsa00480|hsa01100|hsa01200	Pentose phosphate pathway|Glutathione metabolism|Metabolic pathways|Carbon metabolism	20547	16946	10499	12863	10822	6847	9199	8778	6259	7489	7698	4909	4275	4443	4107	4053	4148	4027	19486.9	18557.5	11270.4	12772.4	12325.5	8255.75	8730.93	8765.37	5852.64	7015.05	7779.69	4720.56	4060.34	4180.08	4158.03
chr1	HAVANA	gene	10430102	10452153	+	ENSG00000251503.8	ENSG00000251503.8	APITD1-CORT	protein_coding	OTTHUMG00000162436.4	2	overlapping_locus	100526739	CENPS-CORT readthrough	hsa03460	Fanconi anemia pathway	865	725	617	606	621	398	567	443	536	560	501	482	792	813	711	738	810	767	820.371	793.946	662.334	601.732	707.276	479.887	538.149	442.363	501.201	524.56	506.316	463.498	752.232	764.89	719.834
chr1	HAVANA	gene	10430443	10442809	+	ENSG00000175279.21	ENSG00000175279.21	CENPS	protein_coding	OTTHUMG00000059085.10	1	overlapping_locus	378708	centromere protein S	hsa03460	Fanconi anemia pathway	830	696	595	584	594	374	521	411	508	534	475	452	767	784	673	704	773	730	787.176	762.189	638.717	579.887	676.525	450.949	494.49	410.409	475.019	500.205	480.04	434.649	728.487	737.606	681.362
chr1	HAVANA	gene	10449719	10451902	+	ENSG00000241563.3	ENSG00000241563.3	CORT	protein_coding	OTTHUMG00000001906.4	2	overlapping_locus	1325	cortistatin	hsa04080	Neuroactive ligand-receptor interaction	41	33	27	28	30	25	41	35	30	27	31	33	32	29	44	36	39	39	38.8846	36.1382	28.9838	27.8028	34.1679	30.1437	38.9138	34.9496	28.0523	25.2913	31.3289	31.7332	30.3932	27.2839	44.5467
chr1	HAVANA	gene	10456522	10472526	-	ENSG00000160049.11	ENSG00000160049.11	DFFA	protein_coding	OTTHUMG00000001909.3	2	NA	1676	DNA fragmentation factor subunit alpha	hsa04210	Apoptosis	3437	3031	3104	4768	4005	3411	3394	2831	3595	4062	3125	3845	3081	2994	2847	3317	3159	3186	3259.67	3319.24	3332.07	4734.42	4561.42	4112.8	3221.3	2826.93	3361.6	3804.93	3158.16	3697.4	2926.3	2816.83	2882.37
chr1	HAVANA	gene	10472288	10630758	+	ENSG00000142655.12	ENSG00000142655.12	PEX14	protein_coding	OTTHUMG00000001908.2	2	ncRNA_host	5195	peroxisomal biogenesis factor 14	hsa04146	Peroxisome	1303	1095	985	1325	998	818	1046	1071	969	1008	979	947	1380	1453	1220	1386	1480	1398	1235.77	1199.13	1057.37	1315.67	1136.65	986.301	992.777	1069.46	906.089	944.208	989.388	910.648	1310.71	1367.02	1235.16
chr1	HAVANA	gene	10636604	10796650	-	ENSG00000130940.14	ENSG00000130940.14	CASZ1	protein_coding	OTTHUMG00000002035.5	1	NA	54897	castor zinc finger 1	NA	NA	1274	1086	826	722	597	468	280	253	255	169	227	177	947	1170	1191	750	979	966	1208.27	1189.28	886.69	716.915	679.942	564.289	265.753	252.636	238.444	158.305	229.409	170.206	899.449	1100.76	1205.8
chr1	HAVANA	gene	10946471	10982037	-	ENSG00000175262.14	ENSG00000175262.14	C1orf127	protein_coding	OTTHUMG00000002032.5	1	NA	148345	chromosome 1 open reading frame 127	NA	NA	6	2	3	0	3	1	9	14	5	4	9	2	1	1	1	1	7	1	5.69043	2.1902	3.22042	0	3.41679	1.20575	8.54205	13.9799	4.67538	3.74686	9.0955	1.92323	0.949788	0.940825	1.01242
chr1	HAVANA	gene	11012344	11026420	+	ENSG00000120948.16	ENSG00000120948.16	TARDBP	protein_coding	OTTHUMG00000002120.15	2	overlapping_locus	23435	TAR DNA binding protein	NA	NA	8759	7703	9225	8628	7719	8524	8358	6459	8973	8793	7054	8682	7810	7377	7168	7422	7098	7395	8307.08	8435.54	9902.8	8567.23	8791.41	10277.8	7932.72	6449.71	8390.44	8236.53	7128.85	8348.73	7417.84	6940.46	7257.06
chr1	HAVANA	gene	11012662	11030528	+	ENSG00000277726.4	ENSG00000277726.4	RP4-635E18.9	protein_coding	OTTHUMG00000186566.4	2	overlapping_locus	NA	NA	NA	NA	8811	7741	9272	8652	7736	8548	8405	6520	9047	8849	7093	8766	7874	7481	7230	7486	7211	7457	8356.4	8477.16	9953.26	8591.06	8810.77	10306.7	7977.33	6510.62	8459.64	8288.98	7168.27	8429.5	7478.63	7038.31	7319.83
chr1	HAVANA	gene	11026523	11047233	-	ENSG00000009724.16	ENSG00000009724.16	MASP2	protein_coding	OTTHUMG00000002121.1	2	NA	10747	mannan binding lectin serine peptidase 2	hsa04610|hsa05150	Complement and coagulation cascades|Staphylococcus aureus infection	4	0	2	1	3	0	3	3	1	3	5	7	2	3	4	6	11	7	3.79362	0	2.14695	0.992957	3.41679	0	2.84735	2.99568	0.935076	2.81014	5.05306	6.73129	1.89958	2.82247	4.0497
chr1	HAVANA	gene	11054584	11060024	-	ENSG00000116649.9	ENSG00000116649.9	SRM	protein_coding	OTTHUMG00000002119.3	1	NA	6723	spermidine synthase	hsa00270|hsa00330|hsa00480|hsa01100	Cysteine and methionine metabolism|Arginine and proline metabolism|Glutathione metabolism|Metabolic pathways	4839	4893	5883	9232	7195	5952	3979	3629	5488	5459	4074	5165	6243	5993	5971	6753	6727	6973	4589.33	5358.32	6315.25	9166.98	8194.61	7176.6	3776.54	3623.78	5131.7	5113.52	4117.23	4966.73	5929.53	5638.36	6045.19
chr1	HAVANA	gene	11066618	11099881	-	ENSG00000171824.13	ENSG00000171824.13	EXOSC10	protein_coding	OTTHUMG00000002123.3	2	NA	5394	exosome component 10	hsa03018	RNA degradation	3300	3061	3254	3607	3123	3423	3075	3010	3412	3458	3062	3411	3391	3533	3188	3471	3631	3315	3129.74	3352.1	3493.09	3581.6	3556.88	4127.27	2918.54	3005.67	3190.48	3239.16	3094.49	3280.06	3220.73	3323.93	3227.61
chr1	HAVANA	gene	11106535	11262507	-	ENSG00000198793.12	ENSG00000198793.12	MTOR	protein_coding	OTTHUMG00000002001.3	2	NA	2475	mechanistic target of rapamycin kinase	hsa01521|hsa01522|hsa04012|hsa04066|hsa04072|hsa04136|hsa04140|hsa04150|hsa04151|hsa04152|hsa04211|hsa04213|hsa04218|hsa04371|hsa04630|hsa04659|hsa04714|hsa04910|hsa04919|hsa04920|hsa04930|hsa04931|hsa04935|hsa05131|hsa05163|hsa05165|hsa05167|hsa05168|hsa05170|hsa05200|hsa05205|hsa05206|hsa05210|hsa05212|hsa05214|hsa05215|hsa05221|hsa05224|hsa05225|hsa05226|hsa05230|hsa05231|hsa05235	EGFR tyrosine kinase inhibitor resistance|Endocrine resistance|ErbB signaling pathway|HIF-1 signaling pathway|Phospholipase D signaling pathway|Autophagy - other|Autophagy - animal|mTOR signaling pathway|PI3K-Akt signaling pathway|AMPK signaling pathway|Longevity regulating pathway|Longevity regulating pathway - multiple species|Cellular senescence|Apelin signaling pathway|JAK-STAT signaling path…	4401	3795	4107	4293	3890	3551	4503	4211	5131	4663	4964	5239	5083	5531	5132	5579	5640	5122	4173.93	4155.9	4408.76	4262.76	4430.44	4281.61	4273.87	4204.94	4797.88	4367.9	5016.67	5037.89	4827.77	5203.7	5195.76
chr1	HAVANA	gene	11189341	11195981	+	ENSG00000171819.4	ENSG00000171819.4	ANGPTL7	protein_coding	OTTHUMG00000002002.3	2	NA	10218	angiopoietin like 7	NA	NA	0	0	1	0	0	0	0	0	1	0	0	0	1	1	1	2	0	0	0	0	1.07347	0	0	0	0	0	0.935076	0	0	0	0.949788	0.940825	1.01242
chr1	HAVANA	gene	11273206	11296049	+	ENSG00000120942.13	ENSG00000120942.13	UBIAD1	protein_coding	OTTHUMG00000002075.2	2	NA	29914	UbiA prenyltransferase domain containing 1	NA	NA	1381	1267	1371	1799	1414	1493	906	755	996	1079	811	1026	1242	1277	1231	1299	1340	1272	1309.75	1387.49	1471.73	1786.33	1610.45	1800.18	859.9	753.914	931.336	1010.71	819.606	986.615	1179.64	1201.43	1246.29
chr1	HAVANA	gene	11479166	11537584	+	ENSG00000204624.7	ENSG00000204624.7	DISP3	protein_coding	OTTHUMG00000002074.2	2	NA	57540	dispatched RND transporter family member 3	NA	NA	9	4	11	9	7	8	12	14	7	5	1	5	24	14	16	22	22	24	8.53565	4.38039	11.8082	8.93661	7.97252	9.64597	11.3894	13.9799	6.54553	4.68357	1.01061	4.80807	22.7949	13.1715	16.1988
chr1	HAVANA	gene	11637018	11655785	-	ENSG00000116661.10	ENSG00000116661.10	FBXO2	protein_coding	OTTHUMG00000002072.5	2	NA	26232	F-box protein 2	hsa04120|hsa04141	Ubiquitin mediated proteolysis|Protein processing in endoplasmic reticulum	16	15	7	13	16	8	82	80	36	40	65	25	707	681	692	569	638	600	15.1745	16.4265	7.51432	12.9084	18.2229	9.64597	77.8276	79.8849	33.6627	37.4686	65.6897	24.0403	671.5	640.701	700.598
chr1	HAVANA	gene	11654375	11663327	+	ENSG00000132879.13	ENSG00000132879.13	FBXO44	protein_coding	OTTHUMG00000002071.6	2	NA	93611	F-box protein 44	NA	NA	250	214	151	226	192	127	272	337	322	257	221	249	738	894	630	678	855	700	237.101	234.351	162.095	224.408	218.675	153.13	258.16	336.515	301.095	240.736	223.345	239.442	700.944	841.097	637.827
chr1	HAVANA	gene	11664124	11674354	+	ENSG00000116663.10	ENSG00000116663.10	FBXO6	protein_coding	OTTHUMG00000002229.1	2	NA	26270	F-box protein 6	hsa04141	Protein processing in endoplasmic reticulum	87	72	55	99	71	43	142	174	110	117	124	76	452	487	455	455	470	506	82.5113	78.8471	59.0411	98.3027	80.8641	51.8471	134.775	173.75	102.858	109.596	125.316	73.0826	429.304	458.182	460.653
chr1	HAVANA	gene	11674480	11691650	-	ENSG00000116670.14	ENSG00000116670.14	MAD2L2	protein_coding	OTTHUMG00000002231.4	2	NA	10459	mitotic arrest deficient 2 like 2	hsa04110|hsa04114|hsa04914|hsa05100	Cell cycle|Oocyte meiosis|Progesterone-mediated oocyte maturation|Bacterial invasion of epithelial cells	1305	1245	1088	1533	1278	913	1824	1901	1885	1995	1933	1821	1906	2006	1976	1920	2011	2081	1237.67	1363.4	1167.94	1522.2	1455.55	1100.85	1731.19	1898.27	1762.62	1868.75	1953.51	1751.1	1810.3	1887.29	2000.55
chr1	HAVANA	gene	11691729	11725857	+	ENSG00000162490.6	ENSG00000162490.6	DRAXIN	protein_coding	OTTHUMG00000002227.1	2	NA	374946	dorsal inhibitory axon guidance protein	NA	NA	1	4	2	0	2	0	1	1	0	0	0	0	3	0	1	1	3	5	0.948405	4.38039	2.14695	0	2.27786	0	0.949117	0.998561	0	0	0	0	2.84936	0	1.01242
chr1	HAVANA	gene	11736084	11754802	+	ENSG00000177674.15	ENSG00000177674.15	AGTRAP	protein_coding	OTTHUMG00000002230.5	2	NA	57085	angiotensin II receptor associated protein	NA	NA	1192	1015	813	1162	962	633	1174	1283	1053	1148	1181	930	2726	2740	2590	2625	2791	2733	1130.5	1111.52	872.735	1153.82	1095.65	763.238	1114.26	1281.15	984.635	1075.35	1193.53	894.3	2589.12	2577.86	2622.18
chr1	HAVANA	gene	11761787	11789585	+	ENSG00000215910.7	ENSG00000215910.7	C1orf167	protein_coding	OTTHUMG00000002228.2	1	NA	284498	chromosome 1 open reading frame 167	NA	NA	10	4	0	4	2	1	2	8	3	8	8	3	12	8	3	7	10	5	9.48405	4.38039	0	3.97183	2.27786	1.20575	1.89823	7.98849	2.80523	7.49371	8.08489	2.88484	11.3975	7.5266	3.03727
chr1	HAVANA	gene	11785723	11806920	-	ENSG00000177000.11	ENSG00000177000.11	MTHFR	protein_coding	OTTHUMG00000002277.5	2	NA	4524	methylenetetrahydrofolate reductase	hsa00670|hsa01100|hsa01200|hsa01523	One carbon pool by folate|Metabolic pathways|Carbon metabolism|Antifolate resistance	497	381	347	269	213	223	343	296	220	242	218	247	93	113	93	79	96	81	471.357	417.232	372.496	267.105	242.592	268.881	325.547	295.574	205.717	226.685	220.313	237.519	88.3303	106.313	94.1555
chr1	HAVANA	gene	11806096	11843144	+	ENSG00000011021.21	ENSG00000011021.21	CLCN6	protein_coding	OTTHUMG00000002299.4	2	overlapping_locus	1185	chloride voltage-gated channel 6	NA	NA	758	662	627	569	510	437	521	657	490	491	567	570	910	1192	807	1003	1220	969	718.891	724.955	673.069	564.992	580.855	526.911	494.49	656.055	458.187	459.927	573.017	548.12	864.307	1121.46	817.026
chr1	HAVANA	gene	11845709	11848345	-	ENSG00000175206.10	ENSG00000175206.10	NPPA	protein_coding	OTTHUMG00000002388.2	2	NA	4878	natriuretic peptide A	hsa04022|hsa04024|hsa04066|hsa04270|hsa04714|hsa04921|hsa04923|hsa04924|hsa04925|hsa05143	cGMP-PKG signaling pathway|cAMP signaling pathway|HIF-1 signaling pathway|Vascular smooth muscle contraction|Thermogenesis|Oxytocin signaling pathway|Regulation of lipolysis in adipocytes|Renin secretion|Aldosterone synthesis and secretion|African trypanosomiasis	3	0	0	0	1	0	1	0	0	2	1	0	0	0	0	1	2	0	2.84522	0	0	0	1.13893	0	0.949117	0	0	1.87343	1.01061	0	0	0	0
chr1	HAVANA	gene	11857464	11858931	-	ENSG00000120937.8	ENSG00000120937.8	NPPB	protein_coding	OTTHUMG00000002389.1	2	NA	4879	natriuretic peptide B	hsa04022|hsa04270|hsa04714	cGMP-PKG signaling pathway|Vascular smooth muscle contraction|Thermogenesis	3	0	0	0	1	0	1	0	0	1	1	0	0	0	0	1	1	0	2.84522	0	0	0	1.13893	0	0.949117	0	0	0.936714	1.01061	0	0	0	0
chr1	HAVANA	gene	11919591	11926428	-	ENSG00000116685.15	ENSG00000116685.15	KIAA2013	protein_coding	OTTHUMG00000002391.1	2	NA	90231	KIAA2013	NA	NA	4506	3600	3641	5008	3556	3067	3658	3425	3564	3839	3281	3183	4367	4324	4149	4551	4397	4315	4273.51	3942.35	3908.52	4972.73	4050.04	3698.02	3471.87	3420.07	3332.61	3596.05	3315.82	3060.82	4147.72	4068.13	4200.55
chr1	HAVANA	gene	11934205	11975538	+	ENSG00000083444.16	ENSG00000083444.16	PLOD1	protein_coding	OTTHUMG00000002393.4	2	NA	5351	procollagen-lysine,2-oxoglutarate 5-dioxygenase 1	hsa00310|hsa01100	Lysine degradation|Metabolic pathways	6889	5614	5502	7049	5260	4237	2763	2770	2600	2599	2615	2253	6577	6113	5921	6217	6197	5989	6533.56	6147.88	5906.26	6999.35	5990.78	5108.75	2622.41	2766.02	2431.2	2434.52	2642.75	2166.52	6246.76	5751.26	5994.56
chr1	HAVANA	gene	11980181	12013514	+	ENSG00000116688.16	ENSG00000116688.16	MFN2	protein_coding	OTTHUMG00000002392.7	2	NA	9927	mitofusin 2	hsa04137|hsa04621	Mitophagy - animal|NOD-like receptor signaling pathway	11344	9782	9646	12180	9939	8272	8883	8508	9761	9630	8816	9134	11497	11735	11527	11421	11953	11504	10758.7	10712.3	10354.7	12094.2	11319.8	9973.93	8431.01	8495.76	9127.28	9020.56	8909.55	8783.38	10919.7	11040.6	11670.2
chr1	HAVANA	gene	12019466	12032045	+	ENSG00000116691.10	ENSG00000116691.10	MIIP	protein_coding	OTTHUMG00000002439.1	2	ncRNA_host	60672	migration and invasion inhibitory protein	NA	NA	728	605	554	832	607	520	836	821	933	843	767	876	1254	1462	1243	1305	1524	1297	690.439	662.535	594.705	826.14	691.331	626.988	793.462	819.819	872.426	789.65	775.139	842.373	1191.03	1375.49	1258.44
chr1	HAVANA	gene	12063377	12144207	+	ENSG00000120949.14	ENSG00000120949.14	TNFRSF8	protein_coding	OTTHUMG00000001827.4	2	NA	943	TNF receptor superfamily member 8	hsa04060	Cytokine-cytokine receptor interaction	1	3	2	3	3	3	7	12	10	6	8	11	5	8	6	1	4	1	0.948405	3.2853	2.14695	2.97887	3.41679	3.61724	6.64382	11.9827	9.35076	5.62029	8.08489	10.5777	4.74894	7.5266	6.07455
chr1	HAVANA	gene	12167003	12209228	+	ENSG00000028137.18	ENSG00000028137.18	TNFRSF1B	protein_coding	OTTHUMG00000001829.1	2	ncRNA_host	7133	TNF receptor superfamily member 1B	hsa04060|hsa04061|hsa04668|hsa04920|hsa05014|hsa05170	Cytokine-cytokine receptor interaction|Viral protein interaction with cytokine and cytokine receptor|TNF signaling pathway|Adipocytokine signaling pathway|Amyotrophic lateral sclerosis (ALS)|Human immunodeficiency virus 1 infection	141	114	75	104	98	70	2	1	5	2	1	1	0	2	1	2	1	0	133.725	124.841	80.5106	103.268	111.615	84.4023	1.89823	0.998561	4.67538	1.87343	1.01061	0.961613	0	1.88165	1.01242
chr1	HAVANA	gene	12230032	12512047	+	ENSG00000048707.14	ENSG00000048707.14	VPS13D	protein_coding	OTTHUMG00000013155.7	2	ncRNA_host	55187	vacuolar protein sorting 13 homolog D	NA	NA	2677	2334	1885	1672	1919	1436	1134	1299	1124	978	1584	1344	2117	2576	2335	2516	2574	2182	2538.88	2555.96	2023.5	1660.22	2185.61	1731.45	1076.3	1297.13	1051.03	916.107	1600.81	1292.41	2010.7	2423.56	2364.01
chr1	HAVANA	gene	12567910	12617731	-	ENSG00000162496.8	ENSG00000162496.8	DHRS3	protein_coding	OTTHUMG00000001885.5	2	ncRNA_host	9249	dehydrogenase/reductase 3	hsa00830|hsa01100	Retinol metabolism|Metabolic pathways	3787	3141	2790	2047	1902	1328	803	684	964	795	692	778	978	1237	1256	857	1104	1008	3591.61	3439.7	2994.99	2032.58	2166.25	1601.23	762.141	683.016	901.414	744.688	699.343	748.135	928.893	1163.8	1271.6
chr1	HAVANA	gene	12644547	12667086	+	ENSG00000204518.2	ENSG00000204518.2	AADACL4	protein_coding	OTTHUMG00000001889.1	2	NA	343066	arylacetamide deacetylase like 4	NA	NA	1	0	0	0	2	0	0	1	0	0	1	0	1	0	0	4	0	0	0.948405	0	0	0	2.27786	0	0	0.998561	0	0	1.01061	0	0.949788	0	0
chr1	HAVANA	gene	12716115	12728759	+	ENSG00000188984.11	ENSG00000188984.11	AADACL3	protein_coding	OTTHUMG00000001887.5	2	NA	126767	arylacetamide deacetylase like 3	NA	NA	0	0	0	0	2	0	0	0	0	0	0	0	0	1	0	1	0	1	0	0	0	0	2.27786	0	0	0	0	0	0	0	0	0.940825	0
chr1	HAVANA	gene	12746215	12763699	+	ENSG00000157330.9	ENSG00000157330.9	C1orf158	protein_coding	OTTHUMG00000001888.4	2	NA	93190	chromosome 1 open reading frame 158	NA	NA	0	0	0	0	2	0	0	0	0	0	0	0	0	0	0	0	1	0	0	0	0	0	2.27786	0	0	0	0	0	0	0	0	0	0
chr1	HAVANA	gene	12774841	12777906	+	ENSG00000116726.4	ENSG00000116726.4	PRAMEF12	protein_coding	OTTHUMG00000001927.2	2	NA	390999	PRAME family member 12	NA	NA	0	0	0	0	2	0	0	0	0	0	0	0	0	0	0	0	0	0	0	0	0	0	2.27786	0	0	0	0	0	0	0	0	0	0
chr1	HAVANA	gene	12791397	12796628	+	ENSG00000116721.9	ENSG00000116721.9	PRAMEF1	protein_coding	OTTHUMG00000001928.2	2	NA	65121	PRAME family member 1	NA	NA	0	0	0	0	2	0	0	0	0	0	0	0	0	0	0	0	0	0	0	0	0	0	2.27786	0	0	0	0	0	0	0	0	0	0
chr1	HAVANA	gene	12824605	12831410	-	ENSG00000239810.3	ENSG00000239810.3	PRAMEF11	protein_coding	OTTHUMG00000001929.5	2	NA	440560	PRAME family member 11	NA	NA	0	0	0	0	0	0	0	0	0	0	0	0	0	0	0	0	0	0	0	0	0	0	0	0	0	0	0	0	0	0	0	0	0
chr1	HAVANA	gene	12847408	12848725	-	ENSG00000179172.9	ENSG00000179172.9	HNRNPCL1	protein_coding	OTTHUMG00000001931.3	2	retrogene	343069	heterogeneous nuclear ribonucleoprotein C like 1	hsa03040	Spliceosome	905	746	770	879	827	730	1181	948	1116	1291	975	1006	716	658	553	638	605	543	858.307	816.943	826.575	872.809	941.896	880.195	1120.91	946.636	1043.55	1209.3	985.346	967.383	680.048	619.063	559.871
chr1	HAVANA	gene	12857086	12861909	+	ENSG00000120952.4	ENSG00000120952.4	PRAMEF2	protein_coding	OTTHUMG00000001986.1	2	NA	65122	PRAME family member 2	NA	NA	0	0	0	0	0	0	0	0	0	0	0	0	0	0	1	0	0	0	0	0	0	0	0	0	0	0	0	0	0	0	0	0	1.01242
chr1	HAVANA	gene	12879224	12886201	-	ENSG00000243073.3	ENSG00000243073.3	PRAMEF4	protein_coding	OTTHUMG00000001987.2	2	NA	400735	PRAME family member 4	NA	NA	1	0	2	0	1	0	3	1	0	1	0	3	0	0	0	1	1	0	0.948405	0	2.14695	0	1.13893	0	2.84735	0.998561	0	0.936714	0	2.88484	0	0	0
chr1	HAVANA	gene	12892896	12898270	-	ENSG00000187545.5	ENSG00000187545.5	PRAMEF10	protein_coding	OTTHUMG00000001981.3	2	NA	343071	PRAME family member 10	NA	NA	1	0	2	0	1	0	3	1	0	1	0	3	0	0	0	1	1	0	0.948405	0	2.14695	0	1.13893	0	2.84735	0.998561	0	0.936714	0	2.88484	0	0	0
chr1	HAVANA	gene	12916610	12920482	+	ENSG00000204510.5	ENSG00000204510.5	PRAMEF7	protein_coding	OTTHUMG00000001982.3	2	NA	441871	PRAME family member 7	NA	NA	0	0	0	0	0	0	0	0	0	0	0	0	0	0	0	0	0	0	0	0	0	0	0	0	0	0	0	0	0	0	0	0	0
chr1	HAVANA	gene	12938472	12947580	-	ENSG00000232423.6	ENSG00000232423.6	PRAMEF6	protein_coding	OTTHUMG00000001984.2	2	NA	440561	PRAME family member 6	NA	NA	1	0	2	1	2	0	3	2	1	1	1	3	0	1	0	1	1	0	0.948405	0	2.14695	0.992957	2.27786	0	2.84735	1.99712	0.935076	0.936714	1.01061	2.88484	0	0.940825	0
chr1	HAVANA	gene	13049476	13056491	-	ENSG00000274764.5	ENSG00000274764.5	PRAMEF27	protein_coding	OTTHUMG00000074727.3	2	NA	101929983	PRAME family member 27	NA	NA	1	0	2	0	1	0	3	1	0	1	0	3	0	0	0	1	1	0	0.948405	0	2.14695	0	1.13893	0	2.84735	0.998561	0	0.936714	0	2.88484	0	0	0
chr1	HAVANA	gene	13060869	13062229	+	ENSG00000277058.2	ENSG00000277058.2	HNRNPCL3	protein_coding	OTTHUMG00000189236.2	2	retrogene	649330	heterogeneous nuclear ribonucleoprotein C like 3	NA	NA	1	1	1	1	1	1	2	0	1	0	3	1	1	2	0	0	0	1	0.948405	1.0951	1.07347	0.992957	1.13893	1.20575	1.89823	0	0.935076	0	3.03183	0.961613	0.949788	1.88165	0
chr1	HAVANA	gene	13068677	13077884	+	ENSG00000229571.7	ENSG00000229571.7	PRAMEF25	protein_coding	OTTHUMG00000074741.3	2	NA	441873|645359	PRAME family member 25|PRAME family member 26	NA	NA	1	0	0	0	0	1	0	2	0	0	0	0	0	0	0	0	0	0	0.948405	0	0	0	0	1.20575	0	1.99712	0	0	0	0	0	0	0
chr1	HAVANA	gene	13115496	13116854	-	ENSG00000275774.2	ENSG00000275774.2	HNRNPCL2	protein_coding	OTTHUMG00000009503.4	2	NA	440563	heterogeneous nuclear ribonucleoprotein C like 2	NA	NA	22	8	22	16	10	18	36	17	26	28	18	22	19	16	14	7	18	13	20.8649	8.76079	23.6164	15.8873	11.3893	21.7034	34.1682	16.9755	24.312	26.228	18.191	21.1555	18.046	15.0532	14.1739
chr1	HAVANA	gene	13148905	13155961	-	ENSG00000280267.4	ENSG00000280267.4	PRAMEF26	protein_coding	OTTHUMG00000009499.3	2	NA	645359	PRAME family member 26	NA	NA	1	0	3	0	1	1	3	2	0	1	0	3	0	0	0	1	1	0	0.948405	0	3.22042	0	1.13893	1.20575	2.84735	1.99712	0	0.936714	0	2.88484	0	0	0
chr1	HAVANA	gene	13164586	13165467	-	ENSG00000179412.10	ENSG00000179412.10	HNRNPCL4	protein_coding	OTTHUMG00000189238.2	2	retrogene	101060301	heterogeneous nuclear ribonucleoprotein C like 4	NA	NA	2	1	4	1	2	1	5	3	1	1	3	4	1	2	0	1	1	1	1.89681	1.0951	4.2939	0.992957	2.27786	1.20575	4.74559	2.99568	0.935076	0.936714	3.03183	3.84645	0.949788	1.88165	0
chr1	HAVANA	gene	13172455	13179464	+	ENSG00000204505.4	ENSG00000204505.4	PRAMEF9	protein_coding	OTTHUMG00000189239.1	2	NA	343070	PRAME family member 9	NA	NA	2	0	0	0	0	0	0	0	0	0	0	0	0	0	0	0	0	0	1.89681	0	0	0	0	0	0	0	0	0	0	0	0	0	0
chr1	HAVANA	gene	13196330	13201409	-	ENSG00000279169.2	ENSG00000279169.2	PRAMEF13	protein_coding	OTTHUMG00000189240.2	2	NA	400736	PRAME family member 13	NA	NA	0	0	0	0	0	0	0	0	0	0	0	0	0	0	0	0	0	0	0	0	0	0	0	0	0	0	0	0	0	0	0	0	0
chr1	HAVANA	gene	13222705	13226106	-	ENSG00000279804.2	ENSG00000279804.2	PRAMEF18	protein_coding	OTTHUMG00000191961.2	2	NA	391003	PRAME family member 18	NA	NA	0	0	0	0	0	0	0	0	0	0	0	0	0	0	0	0	0	0	0	0	0	0	0	0	0	0	0	0	0	0	0	0	0
chr1	HAVANA	gene	13254212	13263314	+	ENSG00000270601.4	ENSG00000270601.4	PRAMEF5	protein_coding	OTTHUMG00000184604.4	2	NA	343068	PRAME family member 5	NA	NA	3	0	0	0	0	1	1	0	1	0	1	1	0	4	0	1	1	0	2.84522	0	0	0	0	1.20575	0.949117	0	0.935076	0	1.01061	0.961613	0	3.7633	0
chr1	HAVANA	gene	13281035	13285174	-	ENSG00000182330.10	ENSG00000182330.10	PRAMEF8	protein_coding	OTTHUMG00000008037.2	2	NA	391002	PRAME family member 8	NA	NA	0	0	0	0	0	0	0	0	0	1	0	0	0	0	0	0	0	0	0	0	0	0	0	0	0	0	0	0.936714	0	0	0	0	0
chr1	HAVANA	gene	13303539	13308907	+	ENSG00000237700.2	ENSG00000237700.2	RP11-219C24.6	protein_coding	OTTHUMG00000008036.3	2	NA	645382	PRAME family member 33	NA	NA	3	0	0	0	0	0	0	0	0	0	0	0	0	5	0	1	1	0	2.84522	0	0	0	0	0	0	0	0	0	0	0	0	4.70412	0
chr1	HAVANA	gene	13315581	13322598	+	ENSG00000204501.7	ENSG00000204501.7	PRAMEF15	protein_coding	OTTHUMG00000008035.2	2	NA	653619	PRAME family member 15	NA	NA	4	0	0	0	0	0	0	0	0	0	0	0	0	5	0	1	1	0	3.79362	0	0	0	0	0	0	0	0	0	0	0	0	4.70412	0
chr1	HAVANA	gene	13342034	13347134	-	ENSG00000204481.7	ENSG00000204481.7	PRAMEF14	protein_coding	OTTHUMG00000007916.3	2	NA	729528	PRAME family member 14	NA	NA	0	0	0	0	0	0	0	0	0	2	0	1	0	0	0	0	0	0	0	0	0	0	0	0	0	0	0	1.87343	0	0.961613	0	0	0
chr1	HAVANA	gene	13369067	13371693	-	ENSG00000204480.7	ENSG00000204480.7	PRAMEF19	protein_coding	OTTHUMG00000007919.4	2	NA	645414	PRAME family member 19	NA	NA	0	0	0	0	0	0	0	0	0	2	0	1	0	0	0	0	0	0	0	0	0	0	0	0	0	0	0	1.87343	0	0.961613	0	0	0
chr1	HAVANA	gene	13389632	13392629	+	ENSG00000204479.4	ENSG00000204479.4	PRAMEF17	protein_coding	OTTHUMG00000007909.3	2	NA	391004	PRAME family member 17	NA	NA	4	0	0	0	0	0	0	0	0	0	0	0	0	6	0	1	1	0	3.79362	0	0	0	0	0	0	0	0	0	0	0	0	5.64495	0
chr1	HAVANA	gene	13410450	13421328	+	ENSG00000204478.9	ENSG00000204478.9	PRAMEF20	protein_coding	OTTHUMG00000007911.2	2	NA	645425	PRAME family member 20	NA	NA	0	0	0	0	0	0	0	0	0	0	0	0	0	7	1	1	2	0	0	0	0	0	0	0	0	0	0	0	0	0	0	6.58577	1.01242
chr1	HAVANA	gene	13474977	13514048	-	ENSG00000162494.5	ENSG00000162494.5	LRRC38	protein_coding	OTTHUMG00000007918.1	2	NA	126755	leucine rich repeat containing 38	NA	NA	0	0	1	0	2	0	0	1	3	1	0	1	1	2	1	5	3	3	0	0	1.07347	0	2.27786	0	0	0.998561	2.80523	0.936714	0	0.961613	0.949788	1.88165	1.01242
chr1	HAVANA	gene	13583465	13617957	+	ENSG00000162493.16	ENSG00000162493.16	PDPN	protein_coding	OTTHUMG00000007912.5	1	NA	10630	podoplanin	NA	NA	815	624	397	449	431	223	528	601	521	368	502	347	7	16	15	10	10	21	772.95	683.341	426.169	445.838	490.879	268.881	501.134	600.135	487.175	344.711	507.327	333.68	6.64852	15.0532	15.1864
chr1	HAVANA	gene	13700198	13825079	+	ENSG00000116731.22	ENSG00000116731.22	PRDM2	protein_coding	OTTHUMG00000007917.6	2	NA	7799	PR/SET domain 2	hsa00310|hsa01100	Lysine degradation|Metabolic pathways	997	846	857	838	780	843	874	905	1043	843	896	1078	1304	1473	1327	1372	1444	1322	945.56	926.453	919.968	832.098	888.366	1016.44	829.528	903.698	975.285	789.65	905.508	1036.62	1238.52	1385.83	1343.49
chr1	HAVANA	gene	13892792	15118043	+	ENSG00000189337.16	ENSG00000189337.16	KAZN	protein_coding	OTTHUMG00000002042.7	2	NA	23254	kazrin, periplakin interacting protein	NA	NA	533	475	498	522	428	379	1085	1007	950	996	869	932	276	307	426	252	296	385	505.5	520.172	534.59	518.324	487.462	456.978	1029.79	1005.55	888.323	932.967	878.221	896.224	262.141	288.833	431.293
chr1	HAVANA	gene	15152532	15220480	+	ENSG00000171729.13	ENSG00000171729.13	TMEM51	protein_coding	OTTHUMG00000002046.4	1	NA	55092	transmembrane protein 51	NA	NA	377	343	365	390	353	367	806	720	729	805	735	653	906	987	1004	893	969	986	357.549	375.619	391.818	387.253	402.043	442.509	764.988	718.964	681.671	754.055	742.799	627.934	860.508	928.594	1016.47
chr1	HAVANA	gene	15247272	15400283	+	ENSG00000142621.19	ENSG00000142621.19	FHAD1	protein_coding	OTTHUMG00000002088.11	1	NA	114827	forkhead associated phosphopeptide binding domain 1	NA	NA	19	17	9	11	7	21	116	143	112	102	118	127	38	48	44	36	48	31	18.0197	18.6167	9.66127	10.9225	7.97252	25.3207	110.098	142.794	104.729	95.5449	119.252	122.125	36.0919	45.1596	44.5467
chr1	HAVANA	gene	15409895	15430343	+	ENSG00000142634.12	ENSG00000142634.12	EFHD2	protein_coding	OTTHUMG00000002254.1	2	NA	79180	EF-hand domain family member D2	NA	NA	3805	3475	4233	7196	5277	6176	15961	15504	16232	19663	16577	16750	7494	6655	5799	8769	7511	7143	3608.68	3805.47	4544.02	7145.32	6010.14	7446.69	15148.9	15481.7	15178.2	18418.6	16752.9	16107	7117.71	6261.19	5871.05
chr1	HAVANA	gene	15438439	15449242	+	ENSG00000162438.11	ENSG00000162438.11	CTRC	protein_coding	OTTHUMG00000002255.1	2	NA	11330	chymotrypsin C	NA	NA	0	0	1	2	0	0	1	2	1	3	5	3	1	1	0	0	2	3	0	0	1.07347	1.98591	0	0	0.949117	1.99712	0.935076	2.81014	5.05306	2.88484	0.949788	0.940825	0
chr1	HAVANA	gene	15456728	15472091	+	ENSG00000142615.7	ENSG00000142615.7	CELA2A	protein_coding	OTTHUMG00000002258.1	2	overlapping_locus	63036	chymotrypsin like elastase 2A	hsa04972|hsa04974	Pancreatic secretion|Protein digestion and absorption	0	2	1	2	1	0	1	1	1	2	2	0	2	2	0	2	2	1	0	2.1902	1.07347	1.98591	1.13893	0	0.949117	0.998561	0.935076	1.87343	2.02122	0	1.89958	1.88165	0
chr1	HAVANA	gene	15465909	15491400	+	ENSG00000215704.9	ENSG00000215704.9	CELA2B	protein_coding	OTTHUMG00000002259.2	2	overlapping_locus	51032	chymotrypsin like elastase 2B	hsa04972|hsa04974	Pancreatic secretion|Protein digestion and absorption	0	0	1	1	1	0	1	0	0	3	2	0	1	2	0	1	3	1	0	0	1.07347	0.992957	1.13893	0	0.949117	0	0	2.81014	2.02122	0	0.949788	1.88165	0
chr1	HAVANA	gene	15490832	15526534	-	ENSG00000132906.17	ENSG00000132906.17	CASP9	protein_coding	OTTHUMG00000002256.7	1	NA	842	caspase 9	hsa01524|hsa04115|hsa04151|hsa04210|hsa04215|hsa04370|hsa04919|hsa05010|hsa05012|hsa05014|hsa05016|hsa05130|hsa05134|hsa05145|hsa05152|hsa05160|hsa05161|hsa05162|hsa05163|hsa05164|hsa05167|hsa05168|hsa05169|hsa05170|hsa05200|hsa05210|hsa05212|hsa05213|hsa05215|hsa05222|hsa05223|hsa05416	Platinum drug resistance|p53 signaling pathway|PI3K-Akt signaling pathway|Apoptosis|Apoptosis - multiple species|VEGF signaling pathway|Thyroid hormone signaling pathway|Alzheimer disease|Parkinson disease|Amyotrophic lateral sclerosis (ALS)|Huntington disease|Pathogenic Escherichia coli infection|Legionellosis|Toxoplasmosis|Tuberculosis|Hepatitis C|Hepatitis B|Measles|Human cytomegalovirus infec…	256	226	165	185	162	139	747	647	573	621	576	492	248	293	272	294	323	263	242.792	247.492	177.123	183.697	184.507	167.599	708.99	646.069	535.799	581.7	582.112	473.114	235.547	275.662	275.379
chr1	HAVANA	gene	15526813	15592379	+	ENSG00000116138.12	ENSG00000116138.12	DNAJC16	protein_coding	OTTHUMG00000002358.3	2	ncRNA_host	23341	DnaJ heat shock protein family (Hsp40) member C16	NA	NA	608	524	545	521	510	482	853	887	1018	909	950	995	1096	1127	962	1143	1049	1010	576.63	573.832	585.044	517.331	580.855	581.17	809.597	885.724	951.908	851.473	960.081	956.805	1040.97	1060.31	973.952
chr1	HAVANA	gene	15572353	15585110	-	ENSG00000116771.5	ENSG00000116771.5	AGMAT	protein_coding	OTTHUMG00000002357.1	2	NA	79814	agmatinase	hsa00330|hsa01100	Arginine and proline metabolism|Metabolic pathways	163	182	186	356	315	267	525	498	512	672	467	504	200	214	162	244	217	193	154.59	199.308	199.666	353.493	358.763	321.934	498.286	497.284	478.759	629.472	471.955	484.653	189.958	201.336	164.013
chr1	HAVANA	gene	15617500	15669044	+	ENSG00000197312.11	ENSG00000197312.11	DDI2	protein_coding	OTTHUMG00000002381.2	2	overlapping_locus	84301	DNA damage inducible 1 homolog 2	NA	NA	1824	1554	1704	1662	1700	1808	2367	2244	2232	2538	2479	2493	3098	3210	3140	3372	3201	3165	1729.89	1701.78	1829.2	1650.29	1936.18	2179.99	2246.56	2240.77	2087.09	2377.38	2505.31	2397.3	2942.44	3020.05	3179.01
chr1	HAVANA	gene	15659869	15661722	+	ENSG00000215695.1	ENSG00000215695.1	RSC1A1	protein_coding	OTTHUMG00000067830.2	2	overlapping_locus	6248	regulator of solute carriers 1	NA	NA	528	497	530	535	561	529	629	577	582	715	691	674	870	793	827	848	847	824	500.758	544.264	568.942	531.232	638.94	637.84	596.995	576.17	544.214	669.751	698.332	648.127	826.316	746.074	837.275
chr1	HAVANA	gene	15684332	15734769	+	ENSG00000116786.12	ENSG00000116786.12	PLEKHM2	protein_coding	OTTHUMG00000003062.2	2	NA	23207	pleckstrin homology and RUN domain containing M2	hsa05132	Salmonella infection	2617	2203	2289	2923	2109	2141	2843	2738	2586	2609	2575	2463	3591	3695	3280	3516	3723	3550	2481.98	2412.5	2457.18	2902.41	2402.01	2581.5	2698.34	2734.06	2418.11	2443.89	2602.32	2368.45	3410.69	3476.35	3320.75
chr1	HAVANA	gene	15736405	15741396	+	ENSG00000162461.7	ENSG00000162461.7	SLC25A34	protein_coding	OTTHUMG00000003063.1	2	NA	284723	solute carrier family 25 member 34	NA	NA	5	1	5	5	6	5	65	59	76	50	56	61	28	14	26	26	23	32	4.74203	1.0951	5.36737	4.96478	6.83359	6.02873	61.6926	58.9151	71.0658	46.8357	56.5942	58.6584	26.5941	13.1715	26.323
chr1	HAVANA	gene	15742422	15747982	+	ENSG00000162460.6	ENSG00000162460.6	TMEM82	protein_coding	OTTHUMG00000003065.2	2	NA	388595	transmembrane protein 82	NA	NA	0	0	1	1	1	1	0	5	2	2	3	0	3	1	0	4	3	4	0	0	1.07347	0.992957	1.13893	1.20575	0	4.99281	1.87015	1.87343	3.03183	0	2.84936	0.940825	0
chr1	HAVANA	gene	15756607	15786594	+	ENSG00000162458.12	ENSG00000162458.12	FBLIM1	protein_coding	OTTHUMG00000003079.7	2	NA	54751	filamin binding LIM protein 1	NA	NA	964	779	804	1255	906	1121	2129	2042	1443	1677	1733	1181	1553	1479	1232	1596	1372	1281	914.263	853.082	863.074	1246.16	1031.87	1351.64	2020.67	2039.06	1349.32	1570.87	1751.39	1135.67	1475.02	1391.48	1247.31
chr1	HAVANA	gene	15807169	15809348	-	ENSG00000233954.6	ENSG00000233954.6	UQCRHL	protein_coding	OTTHUMG00000003109.3	2	NA	440567	ubiquinol-cytochrome c reductase hinge protein like	hsa00190|hsa01100|hsa04260|hsa04714|hsa04932|hsa05010|hsa05012|hsa05016	Oxidative phosphorylation|Metabolic pathways|Cardiac muscle contraction|Thermogenesis|Non-alcoholic fatty liver disease (NAFLD)|Alzheimer disease|Parkinson disease|Huntington disease	878	904	688	899	863	739	2187	1887	2151	2166	1661	1769	823	758	688	805	833	787	832.7	989.969	738.551	892.668	982.897	891.047	2075.72	1884.29	2011.35	2028.92	1678.63	1701.09	781.675	713.145	696.548
chr1	HAVANA	gene	15847864	15940460	+	ENSG00000065526.10	ENSG00000065526.10	SPEN	protein_coding	OTTHUMG00000009376.2	2	NA	23013	spen family transcriptional repressor	NA	NA	3629	3431	3899	3202	3561	3260	5499	5869	5666	4578	6601	5780	3931	4409	4089	4429	4547	4095	3441.76	3757.28	4185.48	3179.45	4055.73	3930.73	5219.2	5860.56	5298.14	4288.28	6671.04	5558.13	3733.62	4148.1	4139.8
chr1	HAVANA	gene	15941869	15976132	-	ENSG00000116809.11	ENSG00000116809.11	ZBTB17	protein_coding	OTTHUMG00000009377.3	2	NA	7709	zinc finger and BTB domain containing 17	hsa04110|hsa05200|hsa05202|hsa05222	Cell cycle|Pathways in cancer|Transcriptional misregulation in cancer|Small cell lung cancer	679	569	580	613	509	485	596	668	670	601	599	643	1160	1290	1086	1144	1321	1117	643.967	623.111	622.615	608.683	579.716	584.787	565.674	667.039	626.501	562.965	605.356	618.317	1101.75	1213.66	1099.49
chr1	HAVANA	gene	16004236	16008807	+	ENSG00000183888.4	ENSG00000183888.4	C1orf64	protein_coding	OTTHUMG00000009523.1	2	NA	149563	steroid receptor associated and regulated protein	NA	NA	1	1	5	0	0	2	0	0	0	0	0	0	4	1	1	2	1	1	0.948405	1.0951	5.36737	0	0	2.41149	0	0	0	0	0	0	3.79915	0.940825	1.01242
chr1	HAVANA	gene	16014028	16019594	-	ENSG00000173641.17	ENSG00000173641.17	HSPB7	protein_coding	OTTHUMG00000009531.2	1	NA	27129	heat shock protein family B (small) member 7	NA	NA	1	0	0	0	0	0	1	0	0	1	0	0	0	0	0	0	0	0	0.948405	0	0	0	0	0	0.949117	0	0	0.936714	0	0	0	0	0
chr1	HAVANA	gene	16018875	16034050	+	ENSG00000186510.11	ENSG00000186510.11	CLCNKA	protein_coding	OTTHUMG00000009529.3	2	NA	1187	chloride voltage-gated channel Ka	NA	NA	3	1	8	0	0	2	2	5	1	0	0	0	2	1	1	2	3	3	2.84522	1.0951	8.5878	0	0	2.41149	1.89823	4.99281	0.935076	0	0	0	1.89958	0.940825	1.01242
chr1	HAVANA	gene	16043736	16057308	+	ENSG00000184908.17	ENSG00000184908.17	CLCNKB	protein_coding	OTTHUMG00000009530.2	2	NA	1188	chloride voltage-gated channel Kb	hsa04966	Collecting duct acid secretion	8	2	8	0	2	2	4	1	1	0	0	0	4	1	4	2	6	6	7.58724	2.1902	8.5878	0	2.27786	2.41149	3.79647	0.998561	0.935076	0	0	0	3.79915	0.940825	4.0497
chr1	HAVANA	gene	16057769	16073632	-	ENSG00000185519.8	ENSG00000185519.8	FAM131C	protein_coding	OTTHUMG00000009525.1	2	NA	348487	family with sequence similarity 131 member C	NA	NA	17	16	2	18	15	8	128	147	64	99	100	52	84	69	75	72	70	98	16.1229	17.5216	2.14695	17.8732	17.084	9.64597	121.487	146.789	59.8449	92.7347	101.061	50.0039	79.7822	64.9169	75.9318
chr1	HAVANA	gene	16124337	16156087	-	ENSG00000142627.12	ENSG00000142627.12	EPHA2	protein_coding	OTTHUMG00000009527.2	2	NA	1969	EPH receptor A2	hsa04010|hsa04014|hsa04015|hsa04151|hsa04360	MAPK signaling pathway|Ras signaling pathway|Rap1 signaling pathway|PI3K-Akt signaling pathway|Axon guidance	7498	7171	8100	10095	8141	8673	6913	6305	7207	7639	6958	8181	5738	5740	3945	7268	6654	5923	7111.14	7852.95	8695.14	10023.9	9272.04	10457.4	6561.25	6295.93	6739.1	7155.56	7031.83	7866.96	5449.88	5400.33	3994.01
chr1	HAVANA	gene	16197854	16212609	-	ENSG00000142632.16	ENSG00000142632.16	ARHGEF19	protein_coding	OTTHUMG00000002219.4	2	NA	128272	Rho guanine nucleotide exchange factor 19	NA	NA	932	778	653	609	495	331	1109	1288	1244	1017	1054	1111	1020	1103	824	1010	1140	885	883.914	851.987	700.979	604.711	563.771	399.102	1052.57	1286.15	1163.23	952.638	1065.18	1068.35	968.784	1037.73	834.238
chr1	HAVANA	gene	16231700	16237162	-	ENSG00000132881.11	ENSG00000132881.11	RSG1	protein_coding	OTTHUMG00000002214.4	2	NA	79363	ciliogenesis and planar polarity effector 2	NA	NA	129	91	75	114	77	62	79	81	61	50	75	59	92	107	112	90	120	130	122.344	99.654	80.5106	113.197	87.6977	74.7563	74.9803	80.8835	57.0397	46.8357	75.7958	56.7352	87.3805	100.668	113.392
chr1	HAVANA	gene	16246839	16352454	-	ENSG00000037637.10	ENSG00000037637.10	FBXO42	protein_coding	OTTHUMG00000002218.2	2	NA	54455	F-box protein 42	NA	NA	789	723	667	692	562	509	828	768	781	798	763	770	1253	1290	1214	1302	1347	1226	748.292	791.756	716.008	687.126	640.079	613.725	785.869	766.895	730.295	747.498	771.096	740.442	1190.08	1213.66	1229.08
chr1	HAVANA	gene	16352575	16398145	+	ENSG00000055070.16	ENSG00000055070.16	SZRD1	protein_coding	OTTHUMG00000002217.5	2	NA	26099	SUZ RNA binding domain containing 1	NA	NA	6127	5235	4914	6082	4746	4476	6453	5526	5924	6270	5265	5418	9253	8647	8343	8919	8873	8417	5810.88	5732.84	5275.05	6039.16	5405.37	5396.92	6124.65	5518.05	5539.39	5873.2	5320.87	5210.02	8788.39	8135.31	8446.66
chr1	HAVANA	gene	16387117	16437424	-	ENSG00000187144.11	ENSG00000187144.11	SPATA21	protein_coding	OTTHUMG00000002312.3	1	NA	374955	spermatogenesis associated 21	NA	NA	7	11	3	7	1	30	2	7	16	6	2	10	7	4	5	3	5	6	6.63884	12.0461	3.22042	6.9507	1.13893	36.1724	1.89823	6.98993	14.9612	5.62029	2.02122	9.61613	6.64852	3.7633	5.06212
chr1	HAVANA	gene	16440672	16460078	+	ENSG00000157191.19	ENSG00000157191.19	NECAP2	protein_coding	OTTHUMG00000002313.4	1	NA	55707	NECAP endocytosis associated 2	NA	NA	1282	1109	1134	1306	1023	1126	1526	1363	1370	1481	1331	1357	2091	2046	1891	2031	1986	1919	1215.86	1214.46	1217.32	1296.8	1165.13	1357.67	1448.35	1361.04	1281.05	1387.27	1345.12	1304.91	1986.01	1924.93	1914.49
chr1	HAVANA	gene	16562319	16613562	-	ENSG00000219481.10	ENSG00000219481.10	NBPF1	protein_coding	OTTHUMG00000002487.10	2	NA	55672	NBPF member 1	NA	NA	1548	1432	1356	1380	1367	1290	2028	2195	2174	1970	2053	2221	3558	3886	2929	3496	3892	3293	1468.13	1568.18	1455.63	1370.28	1556.92	1555.41	1924.81	2191.84	2032.86	1845.33	2074.78	2135.74	3379.35	3656.04	2965.39
chr1	HAVANA	gene	16740273	16972979	+	ENSG00000058453.16	ENSG00000058453.16	CROCC	protein_coding	OTTHUMG00000002200.9	2	ncRNA_host,overlapping_locus	9696	ciliary rootlet coiled-coil, rootletin	NA	NA	310	260	259	224	189	186	380	523	441	394	404	524	1053	1346	1023	968	1265	1040	294.006	284.726	278.03	222.422	215.258	224.269	360.665	522.248	412.369	369.065	408.287	503.885	1000.13	1266.35	1035.71
chr1	HAVANA	gene	16974502	16980835	-	ENSG00000117122.13	ENSG00000117122.13	MFAP2	protein_coding	OTTHUMG00000002290.1	2	NA	4237	microfibril associated protein 2	NA	NA	391	307	232	267	219	170	25	38	24	22	23	9	1558	1534	1459	1513	1507	1471	370.826	336.195	249.046	265.12	249.426	204.977	23.7279	37.9453	22.4418	20.6077	23.2441	8.65452	1479.77	1443.22	1477.13
chr1	HAVANA	gene	16985958	17011928	-	ENSG00000159363.17	ENSG00000159363.17	ATP13A2	protein_coding	OTTHUMG00000002293.4	1	NA	23400	ATPase cation transporting 13A2	NA	NA	1365	1226	1335	1519	1290	1221	1237	1143	960	1109	1147	990	4470	4368	4184	4674	4571	4506	1294.57	1342.59	1433.09	1508.3	1469.22	1472.22	1174.06	1141.36	897.673	1038.82	1159.17	951.997	4245.55	4109.52	4235.98
chr1	HAVANA	gene	17018722	17054170	-	ENSG00000117118.9	ENSG00000117118.9	SDHB	protein_coding	OTTHUMG00000002289.3	2	NA	6390	succinate dehydrogenase complex iron sulfur subunit B	hsa00020|hsa00190|hsa01100|hsa01200|hsa04714|hsa04932|hsa05010|hsa05012|hsa05016	Citrate cycle (TCA cycle)|Oxidative phosphorylation|Metabolic pathways|Carbon metabolism|Thermogenesis|Non-alcoholic fatty liver disease (NAFLD)|Alzheimer disease|Parkinson disease|Huntington disease	3502	3066	3052	3891	3196	2806	3840	3534	3849	4428	3787	3682	4440	4488	4255	4494	4829	4540	3321.32	3357.57	3276.24	3863.6	3640.02	3383.32	3644.61	3528.92	3599.11	4147.77	3827.18	3540.66	4217.06	4222.42	4307.87
chr1	HAVANA	gene	17066761	17119435	-	ENSG00000117115.12	ENSG00000117115.12	PADI2	protein_coding	OTTHUMG00000002295.1	2	NA	11240	peptidyl arginine deiminase 2	NA	NA	2111	2150	1861	1699	1758	898	123	98	45	62	57	15	17	32	26	7	13	10	2002.08	2354.46	1997.74	1687.03	2002.24	1082.76	116.741	97.859	42.0784	58.0763	57.6048	14.4242	16.1464	30.1064	26.323
chr1	HAVANA	gene	17205126	17246005	+	ENSG00000142623.9	ENSG00000142623.9	PADI1	protein_coding	OTTHUMG00000002294.3	2	NA	29943	peptidyl arginine deiminase 1	NA	NA	1044	992	1272	914	747	741	39	41	25	33	21	27	8	16	9	4	7	10	990.135	1086.34	1365.46	907.563	850.781	893.458	37.0156	40.941	23.3769	30.9116	21.2228	25.9636	7.5983	15.0532	9.11182
chr1	HAVANA	gene	17249098	17284233	+	ENSG00000142619.4	ENSG00000142619.4	PADI3	protein_coding	OTTHUMG00000002373.1	2	ncRNA_host	51702	peptidyl arginine deiminase 3	NA	NA	5420	4765	3937	3384	3016	1638	878	927	325	459	617	238	6	25	14	6	9	5	5140.36	5218.14	4226.27	3360.17	3435.02	1975.01	833.325	925.666	303.9	429.952	623.547	228.864	5.69873	23.5206	14.1739
chr1	HAVANA	gene	17308195	17364004	+	ENSG00000159339.13	ENSG00000159339.13	PADI4	protein_coding	OTTHUMG00000002371.1	2	NA	23569	peptidyl arginine deiminase 4	NA	NA	68	58	29	13	12	2	77	76	12	23	38	7	0	2	0	5	1	0	64.4916	63.5157	31.1308	12.9084	13.6672	2.41149	73.082	75.8907	11.2209	21.5444	38.4032	6.73129	0	1.88165	0
chr1	HAVANA	gene	17372196	17401699	+	ENSG00000276747.1	ENSG00000276747.1	PADI6	protein_coding	OTTHUMG00000002372.7	2	reference_genome_error	353238	peptidyl arginine deiminase 6	NA	NA	2	0	0	0	0	0	2	4	1	0	2	0	0	0	0	3	1	0	1.89681	0	0	0	0	0	1.89823	3.99425	0.935076	0	2.02122	0	0	0	0
chr1	HAVANA	gene	17406760	17439724	-	ENSG00000179051.13	ENSG00000179051.13	RCC2	protein_coding	OTTHUMG00000002513.1	2	NA	55920	regulator of chromosome condensation 2	NA	NA	9289	8015	7878	8100	7019	6079	13764	12183	11913	13183	11568	11264	9525	9886	9040	8962	9332	9031	8809.74	8777.21	8456.83	8042.95	7994.16	7329.73	13063.6	12165.5	11139.6	12348.7	11690.8	10831.6	9046.73	9300.99	9152.32
chr1	HAVANA	gene	17539835	17697874	+	ENSG00000074964.16	ENSG00000074964.16	ARHGEF10L	protein_coding	OTTHUMG00000002514.3	2	NA	55160	Rho guanine nucleotide exchange factor 10 like	NA	NA	957	714	642	558	474	450	839	837	615	565	660	525	419	545	532	362	499	523	907.624	781.9	689.171	554.07	539.853	542.586	796.309	835.796	575.072	529.244	667.003	504.847	397.961	512.749	538.61
chr1	HAVANA	gene	17755313	17827063	+	ENSG00000117148.7	ENSG00000117148.7	ACTL8	protein_coding	OTTHUMG00000002512.1	2	NA	81569	actin like 8	NA	NA	45	50	42	49	63	32	70	64	72	81	77	59	2	9	10	3	1	3	42.6782	54.7549	45.0859	48.6549	71.7526	38.5839	66.4382	63.9079	67.3255	75.8739	77.8171	56.7352	1.89958	8.46742	10.1242
chr1	HAVANA	gene	18107746	18378483	+	ENSG00000117154.11	ENSG00000117154.11	IGSF21	protein_coding	OTTHUMG00000002432.3	2	overlapping_locus	84966	immunoglobin superfamily member 21	NA	NA	3	3	0	1	0	1	0	1	1	0	1	2	1	1	0	0	1	0	2.84522	3.2853	0	0.992957	0	1.20575	0	0.998561	0.935076	0	1.01061	1.92323	0.949788	0.940825	0
chr1	HAVANA	gene	18480982	18486126	+	ENSG00000179023.8	ENSG00000179023.8	KLHDC7A	protein_coding	OTTHUMG00000002431.3	2	NA	127707	kelch domain containing 7A	NA	NA	253	225	167	203	209	142	11	9	11	8	13	10	13	11	9	10	8	3	239.947	246.397	179.27	201.57	238.037	171.216	10.4403	8.98705	10.2858	7.49371	13.1379	9.61613	12.3472	10.3491	9.11182
chr1	HAVANA	gene	18631006	18748866	+	ENSG00000009709.11	ENSG00000009709.11	PAX7	protein_coding	OTTHUMG00000002433.2	2	NA	5081	paired box 7	hsa05202	Transcriptional misregulation in cancer	24	23	9	7	11	4	1	1	3	0	1	1	2	0	1	0	2	0	22.7617	25.1873	9.66127	6.9507	12.5282	4.82299	0.949117	0.998561	2.80523	0	1.01061	0.961613	1.89958	0	1.01242
chr1	HAVANA	gene	18839599	18859682	-	ENSG00000179002.5	ENSG00000179002.5	TAS1R2	protein_coding	OTTHUMG00000002442.2	1	overlapping_locus	80834	taste 1 receptor member 2	hsa04742|hsa04973	Taste transduction|Carbohydrate digestion and absorption	1	1	0	1	0	0	0	0	0	0	0	0	0	1	0	1	0	1	0.948405	1.0951	0	0.992957	0	0	0	0	0	0	0	0	0	0.940825	0
chr1	HAVANA	gene	18849273	18921121	-	ENSG00000255275.3	ENSG00000255275.3	RP13-279N23.2	protein_coding	OTTHUMG00000167131.3	2	ncRNA_host,overlapping_locus	NA	NA	NA	NA	1726	1536	1638	1995	1483	1898	3431	3032	3015	2796	3304	2607	3071	2810	2823	3201	2823	2918	1636.95	1682.07	1758.35	1980.95	1689.03	2288.51	3256.42	3027.64	2819.26	2619.05	3339.06	2506.93	2916.8	2643.72	2858.07
chr1	HAVANA	gene	18871430	18902781	-	ENSG00000159423.16	ENSG00000159423.16	ALDH4A1	protein_coding	OTTHUMG00000002443.6	1	ncRNA_host,overlapping_locus	8659	aldehyde dehydrogenase 4 family member A1	hsa00250|hsa00330|hsa01100	Alanine, aspartate and glutamate metabolism|Arginine and proline metabolism|Metabolic pathways	596	466	414	488	378	256	616	507	449	477	506	394	425	438	394	331	402	367	565.25	510.316	444.418	484.563	430.516	308.671	584.656	506.271	419.849	446.813	511.369	378.876	403.66	412.081	398.895
chr1	HAVANA	gene	18904281	18956686	-	ENSG00000169991.10	ENSG00000169991.10	IFFO2	protein_coding	OTTHUMG00000002499.2	1	overlapping_locus	126917	intermediate filament family orphan 2	NA	NA	1206	1120	1260	1642	1159	1719	3036	2645	2683	2509	2916	2324	2806	2499	2556	3079	2566	2700	1143.78	1226.51	1352.58	1630.44	1320.02	2072.68	2881.52	2641.19	2508.81	2350.22	2946.94	2234.79	2665.1	2351.12	2587.76
chr1	HAVANA	gene	19074506	19210276	-	ENSG00000127481.14	ENSG00000127481.14	UBR4	protein_coding	OTTHUMG00000002498.5	2	overlapping_locus	23352	ubiquitin protein ligase E3 component n-recognin 4	hsa05165|hsa05203	Human papillomavirus infection|Viral carcinogenesis	3792	2883	3426	3076	3482	3719	5024	6550	5868	5435	10205	9054	6483	8440	7002	9826	9589	7338	3596.35	3157.17	3677.72	3054.34	3965.76	4484.17	4768.36	6540.58	5487.03	5091.04	10313.3	8706.45	6157.48	7940.56	7088.99
chr1	HAVANA	gene	19215664	19251552	-	ENSG00000127463.14	ENSG00000127463.14	EMC1	protein_coding	OTTHUMG00000002497.5	1	NA	23065	ER membrane protein complex subunit 1	NA	NA	3888	3413	3344	4081	3546	2767	2993	3092	3299	3212	3190	3629	5251	5257	4829	5381	5392	5004	3687.4	3737.57	3589.7	4052.26	4038.65	3336.3	2840.71	3087.55	3084.82	3008.73	3223.85	3489.7	4987.34	4945.91	4889
chr1	HAVANA	gene	19251539	19260128	+	ENSG00000053372.4	ENSG00000053372.4	MRTO4	protein_coding	OTTHUMG00000002496.2	2	NA	51154	MRT4 homolog, ribosome maturation factor	NA	NA	3696	3783	4394	5952	5028	4921	3871	3274	4148	5335	3788	4287	5058	4825	4341	5540	5183	5001	3505.31	4142.76	4716.85	5910.08	5726.54	5933.48	3674.03	3269.29	3878.7	4997.37	3828.2	4122.44	4804.03	4539.48	4394.93
chr1	HAVANA	gene	19282558	19289250	-	ENSG00000162482.4	ENSG00000162482.4	AKR7A3	protein_coding	OTTHUMG00000002523.1	2	NA	22977	aldo-keto reductase family 7 member A3	hsa00980	Metabolism of xenobiotics by cytochrome P450	51	61	41	41	39	25	58	55	55	61	44	52	109	104	92	99	94	101	48.3687	66.801	44.0125	40.7112	44.4183	30.1437	55.0488	54.9209	51.4292	57.1396	44.4669	50.0039	103.527	97.8457	93.143
chr1	HAVANA	gene	19303965	19312146	-	ENSG00000053371.12	ENSG00000053371.12	AKR7A2	protein_coding	OTTHUMG00000002522.2	2	ncRNA_host	8574	aldo-keto reductase family 7 member A2	hsa00980	Metabolism of xenobiotics by cytochrome P450	1468	1296	1030	1345	1040	719	1573	1401	1376	1470	1323	1187	2077	2032	1956	2100	2052	1976	1392.26	1419.25	1105.68	1335.53	1184.49	866.932	1492.96	1398.98	1286.67	1376.97	1337.04	1141.44	1972.71	1911.76	1980.3
chr1	HAVANA	gene	19312326	19329300	+	ENSG00000040487.12	ENSG00000040487.12	PQLC2	protein_coding	OTTHUMG00000002521.7	1	NA	54896	PQ loop repeat containing 2	NA	NA	357	306	319	350	293	275	246	231	234	259	219	277	821	852	776	743	842	811	338.581	335.1	342.438	347.535	333.707	331.58	233.483	230.668	218.808	242.609	221.324	266.367	779.776	801.582	785.641
chr1	HAVANA	gene	19338776	19485539	-	ENSG00000077549.17	ENSG00000077549.17	CAPZB	protein_coding	OTTHUMG00000002556.6	2	NA	832	capping actin protein of muscle Z-line subunit beta	hsa04144	Endocytosis	6344	5822	5808	6227	5197	5123	6382	5602	6105	6397	5753	5656	7642	7479	7363	7735	7375	7618	6016.68	6375.66	6234.74	6183.14	5919.02	6177.04	6057.27	5593.94	5708.64	5992.16	5814.05	5438.89	7258.28	7036.43	7454.48
chr1	HAVANA	gene	19596977	19629821	+	ENSG00000173436.13	ENSG00000173436.13	MINOS1	protein_coding	OTTHUMG00000002712.2	2	overlapping_locus	440574	mitochondrial contact site and cristae organizing system subunit 10	NA	NA	1452	1265	1076	1560	1357	1053	1903	1720	1972	2187	1721	1915	2150	2019	1799	2100	2044	2058	1377.08	1385.3	1155.06	1549.01	1545.53	1269.65	1806.17	1717.53	1843.97	2048.59	1739.26	1841.49	2042.04	1899.52	1821.35
chr1	HAVANA	gene	19596979	19658456	+	ENSG00000158747.14	ENSG00000158747.14	NBL1	protein_coding	OTTHUMG00000002700.7	1	overlapping_locus	4681|100532736	NBL1, DAN family BMP antagonist|MICOS10-NBL1 readthrough	hsa04350	TGF-beta signaling pathway	3714	3254	3085	4078	3320	2790	3470	3245	3481	3797	3191	3370	10532	10008	9695	10573	10386	9899	3522.38	3563.45	3311.67	4049.28	3781.25	3364.03	3293.44	3240.33	3255	3556.7	3224.86	3240.64	10003.2	9415.77	9815.45
chr1	HAVANA	gene	19597067	19656927	+	ENSG00000270136.6	ENSG00000270136.6	MINOS1-NBL1	protein_coding	OTTHUMG00000183956.2	2	overlapping_locus	NA	NA	NA	NA	2077	1848	1682	2313	1919	1605	2416	2191	2473	2675	2161	2382	4689	4398	4308	4630	4579	4478	1969.84	2023.74	1805.58	2296.71	2185.61	1935.22	2293.07	2187.85	2312.44	2505.71	2183.93	2290.56	4453.56	4137.75	4361.52
chr1	HAVANA	gene	19665287	19679562	+	ENSG00000158748.3	ENSG00000158748.3	HTR6	protein_coding	OTTHUMG00000002713.1	2	NA	3362	5-hydroxytryptamine receptor 6	hsa04020|hsa04024|hsa04080|hsa04726	Calcium signaling pathway|cAMP signaling pathway|Neuroactive ligand-receptor interaction|Serotonergic synapse	4	3	2	1	2	2	2	0	0	0	1	2	4	1	0	1	1	3	3.79362	3.2853	2.14695	0.992957	2.27786	2.41149	1.89823	0	0	0	1.01061	1.92323	3.79915	0.940825	0
chr1	HAVANA	gene	19682213	19799945	-	ENSG00000162542.13	ENSG00000162542.13	TMCO4	protein_coding	OTTHUMG00000002697.1	2	NA	255104	transmembrane and coiled-coil domains 4	NA	NA	1034	978	762	832	686	553	873	835	777	802	775	683	821	837	800	781	802	751	980.651	1071.01	817.988	826.14	781.307	666.778	828.579	833.799	726.554	751.245	783.224	656.782	779.776	787.47	809.939
chr1	HAVANA	gene	19814029	19815278	-	ENSG00000178828.6	ENSG00000178828.6	RNF186	protein_coding	OTTHUMG00000002709.1	2	NA	54546	ring finger protein 186	NA	NA	0	0	0	0	0	0	0	1	0	0	0	3	0	0	0	1	0	0	0	0	0	0	0	0	0	0.998561	0	0	0	2.88484	0	0	0
chr1	HAVANA	gene	19882513	19912945	+	ENSG00000169914.5	ENSG00000169914.5	OTUD3	protein_coding	OTTHUMG00000002696.1	2	NA	23252	OTU deubiquitinase 3	NA	NA	252	263	322	290	266	385	302	393	458	344	356	495	788	779	629	776	845	730	238.998	288.011	345.659	287.958	302.956	464.212	286.633	392.435	428.265	322.23	359.778	475.999	748.433	732.902	636.815
chr1	HAVANA	gene	19920009	19923617	-	ENSG00000188784.4	ENSG00000188784.4	PLA2G2E	protein_coding	OTTHUMG00000002702.1	2	NA	30814	phospholipase A2 group IIE	hsa00564|hsa00565|hsa00590|hsa00591|hsa00592|hsa01100|hsa04014|hsa04270|hsa04972|hsa04975	Glycerophospholipid metabolism|Ether lipid metabolism|Arachidonic acid metabolism|Linoleic acid metabolism|alpha-Linolenic acid metabolism|Metabolic pathways|Ras signaling pathway|Vascular smooth muscle contraction|Pancreatic secretion|Fat digestion and absorption	0	0	1	0	0	0	0	0	0	0	0	1	0	0	0	0	0	0	0	0	1.07347	0	0	0	0	0	0	0	0	0.961613	0	0	0
chr1	HAVANA	gene	19975431	19980416	-	ENSG00000188257.10	ENSG00000188257.10	PLA2G2A	protein_coding	OTTHUMG00000002699.2	2	NA	5320	phospholipase A2 group IIA	hsa00564|hsa00565|hsa00590|hsa00591|hsa00592|hsa01100|hsa04014|hsa04270|hsa04972|hsa04975	Glycerophospholipid metabolism|Ether lipid metabolism|Arachidonic acid metabolism|Linoleic acid metabolism|alpha-Linolenic acid metabolism|Metabolic pathways|Ras signaling pathway|Vascular smooth muscle contraction|Pancreatic secretion|Fat digestion and absorption	0	0	0	0	0	0	0	0	0	0	0	1	12	18	6	16	25	19	0	0	0	0	0	0	0	0	0	0	0	0.961613	11.3975	16.9348	6.07455
chr1	HAVANA	gene	20028179	20091190	+	ENSG00000127472.10	ENSG00000127472.10	PLA2G5	protein_coding	OTTHUMG00000002698.3	2	NA	5322	phospholipase A2 group V	hsa00564|hsa00565|hsa00590|hsa00591|hsa00592|hsa01100|hsa04014|hsa04270|hsa04972|hsa04975	Glycerophospholipid metabolism|Ether lipid metabolism|Arachidonic acid metabolism|Linoleic acid metabolism|alpha-Linolenic acid metabolism|Metabolic pathways|Ras signaling pathway|Vascular smooth muscle contraction|Pancreatic secretion|Fat digestion and absorption	0	1	1	1	2	0	1	0	0	1	1	1	0	4	3	1	6	2	0	1.0951	1.07347	0.992957	2.27786	0	0.949117	0	0	0.936714	1.01061	0.961613	0	3.7633	3.03727
chr1	HAVANA	gene	20111939	20119566	-	ENSG00000117215.14	ENSG00000117215.14	PLA2G2D	protein_coding	OTTHUMG00000002701.1	2	NA	26279	phospholipase A2 group IID	hsa00564|hsa00565|hsa00590|hsa00591|hsa00592|hsa01100|hsa04014|hsa04270|hsa04972|hsa04975	Glycerophospholipid metabolism|Ether lipid metabolism|Arachidonic acid metabolism|Linoleic acid metabolism|alpha-Linolenic acid metabolism|Metabolic pathways|Ras signaling pathway|Vascular smooth muscle contraction|Pancreatic secretion|Fat digestion and absorption	0	0	0	0	0	0	0	0	0	0	0	0	0	1	1	0	0	1	0	0	0	0	0	0	0	0	0	0	0	0	0	0.940825	1.01242
chr1	HAVANA	gene	20139326	20150386	+	ENSG00000158786.4	ENSG00000158786.4	PLA2G2F	protein_coding	OTTHUMG00000002704.1	2	NA	64600	phospholipase A2 group IIF	hsa00564|hsa00565|hsa00590|hsa00591|hsa00592|hsa01100|hsa04014|hsa04270|hsa04972|hsa04975	Glycerophospholipid metabolism|Ether lipid metabolism|Arachidonic acid metabolism|Linoleic acid metabolism|alpha-Linolenic acid metabolism|Metabolic pathways|Ras signaling pathway|Vascular smooth muscle contraction|Pancreatic secretion|Fat digestion and absorption	0	0	0	0	0	0	3	1	1	1	0	3	5	2	10	4	4	6	0	0	0	0	0	0	2.84735	0.998561	0.935076	0.936714	0	2.88484	4.74894	1.88165	10.1242
chr1	HAVANA	gene	20161253	20177424	-	ENSG00000187980.6	ENSG00000187980.6	PLA2G2C	protein_coding	OTTHUMG00000002705.4	1	NA	391013	phospholipase A2 group IIC	hsa00564|hsa00565|hsa00590|hsa00591|hsa00592|hsa01100|hsa04014|hsa04270|hsa04972|hsa04975	Glycerophospholipid metabolism|Ether lipid metabolism|Arachidonic acid metabolism|Linoleic acid metabolism|alpha-Linolenic acid metabolism|Metabolic pathways|Ras signaling pathway|Vascular smooth muscle contraction|Pancreatic secretion|Fat digestion and absorption	0	0	0	0	0	0	0	0	0	0	0	0	1	0	2	0	2	5	0	0	0	0	0	0	0	0	0	0	0	0	0.949788	0	2.02485
chr1	HAVANA	gene	20186085	20196048	+	ENSG00000162543.5	ENSG00000162543.5	UBXN10	protein_coding	OTTHUMG00000002708.1	2	NA	127733	UBX domain protein 10	NA	NA	3	1	1	1	1	1	0	0	0	0	0	0	0	4	5	1	1	1	2.84522	1.0951	1.07347	0.992957	1.13893	1.20575	0	0	0	0	0	0	0	3.7633	5.06212
chr1	HAVANA	gene	20290919	20354894	+	ENSG00000158816.15	ENSG00000158816.15	VWA5B1	protein_coding	OTTHUMG00000002835.7	1	NA	127731	von Willebrand factor A domain containing 5B1	NA	NA	2	0	0	1	0	1	0	0	0	0	0	1	3	1	0	3	1	1	1.89681	0	0	0.992957	0	1.20575	0	0	0	0	0	0.961613	2.84936	0.940825	0
chr1	HAVANA	gene	20482391	20486220	-	ENSG00000162545.5	ENSG00000162545.5	CAMK2N1	protein_coding	OTTHUMG00000002837.1	2	NA	55450	calcium/calmodulin dependent protein kinase II inhibitor 1	NA	NA	312	290	459	559	393	707	328	394	594	507	487	779	6266	5622	6087	6855	6248	7114	295.902	317.579	492.725	555.063	447.6	852.463	311.31	393.433	555.435	474.914	492.168	749.097	5951.37	5289.32	6162.63
chr1	HAVANA	gene	20499448	20508161	-	ENSG00000090432.6	ENSG00000090432.6	MUL1	protein_coding	OTTHUMG00000002838.2	2	NA	79594	mitochondrial E3 ubiquitin protein ligase 1	NA	NA	1072	1046	958	1146	930	874	1463	1352	1327	1440	1313	1315	2419	2234	2165	2469	2448	2466	1016.69	1145.47	1028.39	1137.93	1059.21	1053.82	1388.56	1350.06	1240.85	1348.87	1326.93	1264.52	2297.54	2101.8	2191.9
chr1	HAVANA	gene	20552439	20555010	+	ENSG00000183114.7	ENSG00000183114.7	FAM43B	protein_coding	OTTHUMG00000057491.1	2	NA	163933	family with sequence similarity 43 member B	NA	NA	1	0	0	0	0	0	0	0	0	0	0	0	3	3	7	6	5	10	0.948405	0	0	0	0	0	0	0	0	0	0	0	2.84936	2.82247	7.08697
chr1	HAVANA	gene	20588948	20618908	+	ENSG00000158825.5	ENSG00000158825.5	CDA	protein_coding	OTTHUMG00000002845.1	2	NA	978	cytidine deaminase	hsa00240|hsa00983|hsa01100	Pyrimidine metabolism|Drug metabolism - other enzymes|Metabolic pathways	135	92	112	128	108	101	10	20	4	9	16	6	2015	1807	2245	1894	1753	1988	128.035	100.749	120.229	127.098	123.005	121.78	9.49117	19.9712	3.74031	8.43043	16.1698	5.76968	1913.82	1700.07	2272.89
chr1	HAVANA	gene	20633455	20651511	+	ENSG00000158828.7	ENSG00000158828.7	PINK1	protein_coding	OTTHUMG00000002841.1	2	ncRNA_host	65018	PTEN induced kinase 1	hsa04137|hsa05012	Mitophagy - animal|Parkinson disease	708	568	602	599	448	540	589	751	439	498	739	319	3868	3831	3786	3464	3398	3460	671.471	622.016	646.232	594.781	510.241	651.103	559.03	749.92	410.499	466.484	746.842	306.755	3673.78	3604.3	3833.04
chr1	HAVANA	gene	20651767	20661544	-	ENSG00000244038.9	ENSG00000244038.9	DDOST	protein_coding	OTTHUMG00000002844.6	1	overlapping_locus	1650	dolichyl-diphosphooligosaccharide--protein glycosyltransferase non-catalytic subunit	hsa00510|hsa00513|hsa01100|hsa04141	N-Glycan biosynthesis|Various types of N-glycan biosynthesis|Metabolic pathways|Protein processing in endoplasmic reticulum	11370	9747	8839	11446	9410	7699	11090	11307	12145	11485	11192	10987	13191	13118	12432	12949	12745	12463	10783.4	10673.9	9488.44	11365.4	10717.3	9283.04	10525.7	11290.7	11356.5	10758.2	11310.8	10565.2	12528.7	12341.7	12586.5
chr1	HAVANA	gene	20664014	20718017	-	ENSG00000117245.12	ENSG00000117245.12	KIF17	protein_coding	OTTHUMG00000002863.3	2	overlapping_locus	57576	kinesin family member 17	NA	NA	9	4	9	12	9	20	3	16	6	10	6	10	11	26	10	19	20	9	8.53565	4.38039	9.66127	11.9155	10.2504	24.1149	2.84735	15.977	5.61046	9.36714	6.06367	9.61613	10.4477	24.4614	10.1242
chr1	HAVANA	gene	20719732	20732837	-	ENSG00000189410.11	ENSG00000189410.11	SH2D5	protein_coding	OTTHUMG00000002620.3	2	NA	400745	SH2 domain containing 5	NA	NA	148	143	364	681	452	804	22	45	104	80	77	362	461	420	305	613	552	495	140.364	156.599	390.745	676.204	514.797	969.42	20.8806	44.9353	97.2479	74.9371	77.8171	348.104	437.852	395.146	308.789
chr1	HAVANA	gene	20742661	20787323	-	ENSG00000127483.17	ENSG00000127483.17	HP1BP3	protein_coding	OTTHUMG00000002622.7	2	NA	50809	heterochromatin protein 1 binding protein 3	NA	NA	5039	4159	4251	3802	3300	3283	7251	6622	6734	6906	6556	6528	6981	7296	5922	6402	6781	5823	4779.01	4554.51	4563.34	3775.22	3758.47	3958.47	6882.05	6612.47	6296.8	6468.95	6625.57	6277.41	6630.47	6864.26	5995.58
chr1	HAVANA	gene	20806292	21176888	-	ENSG00000075151.20	ENSG00000075151.20	EIF4G3	protein_coding	OTTHUMG00000002624.7	1	ncRNA_host,overlapping_locus	8672	eukaryotic translation initiation factor 4 gamma 3	hsa03013|hsa05416	RNA transport|Viral myocarditis	2750	2474	2389	2511	2467	2155	2924	3301	3095	3246	3551	3103	2998	3040	2877	3152	3179	2995	2608.11	2709.27	2564.53	2493.31	2809.74	2598.38	2775.22	3296.25	2894.06	3040.57	3588.68	2983.89	2847.46	2860.11	2912.74
chr1	HAVANA	gene	21217247	21345504	-	ENSG00000117298.14	ENSG00000117298.14	ECE1	protein_coding	OTTHUMG00000002625.3	1	NA	1889	endothelin converting enzyme 1	NA	NA	3715	3264	3014	3044	2667	2134	2753	2963	2287	2436	2763	2043	6282	5912	5382	6643	6056	5581	3523.33	3574.4	3235.45	3022.56	3037.53	2573.06	2612.92	2958.74	2138.52	2281.84	2792.32	1964.58	5966.57	5562.15	5448.87
chr1	HAVANA	gene	21440128	21485005	+	ENSG00000142794.18	ENSG00000142794.18	NBPF3	protein_coding	OTTHUMG00000002944.7	2	NA	84224	NBPF member 3	NA	NA	422	254	222	244	230	214	303	369	328	351	335	318	1148	1160	918	1027	1092	959	400.227	278.155	238.311	242.281	261.954	258.03	287.582	368.469	306.705	328.787	338.555	305.793	1090.36	1091.36	929.405
chr1	HAVANA	gene	21509372	21578412	+	ENSG00000162551.13	ENSG00000162551.13	ALPL	protein_coding	OTTHUMG00000002949.2	2	NA	249	alkaline phosphatase, biomineralization associated	hsa00730|hsa00790|hsa01100	Thiamine metabolism|Folate biosynthesis|Metabolic pathways	28	24	7	9	13	1	37	44	26	26	37	18	1	1	0	2	5	1	26.5553	26.2824	7.51432	8.93661	14.8061	1.20575	35.1173	43.9367	24.312	24.3546	37.3926	17.309	0.949788	0.940825	0
chr1	HAVANA	gene	21596215	21669363	-	ENSG00000076864.19	ENSG00000076864.19	RAP1GAP	protein_coding	OTTHUMG00000007513.12	1	NA	5909	RAP1 GTPase activating protein	hsa04015	Rap1 signaling pathway	233	205	108	103	104	78	548	494	300	275	352	219	295	293	294	253	275	310	220.978	224.495	115.935	102.275	118.449	94.0482	520.116	493.289	280.523	257.596	355.735	210.593	280.187	275.662	297.653
chr1	HAVANA	gene	21678298	21783606	-	ENSG00000090686.15	ENSG00000090686.15	USP48	protein_coding	OTTHUMG00000007798.4	1	NA	84196	ubiquitin specific peptidase 48	NA	NA	2247	1990	2076	1918	1826	1764	2360	2246	2467	2449	2396	2391	3299	3568	3081	3189	3324	3160	2131.07	2179.25	2228.53	1904.49	2079.69	2126.94	2239.92	2242.77	2306.83	2294.01	2421.42	2299.22	3133.35	3356.86	3119.28
chr1	HAVANA	gene	21812265	21825221	+	ENSG00000187942.11	ENSG00000187942.11	LDLRAD2	protein_coding	OTTHUMG00000002675.1	2	NA	401944	low density lipoprotein receptor class A domain containing 2	NA	NA	1	0	1	1	0	2	1	1	3	2	0	0	0	2	2	4	3	4	0.948405	0	1.07347	0.992957	0	2.41149	0.949117	0.998561	2.80523	1.87343	0	0	0	1.88165	2.02485
chr1	HAVANA	gene	21822245	21937297	-	ENSG00000142798.18	ENSG00000142798.18	HSPG2	protein_coding	OTTHUMG00000002674.9	2	NA	3339	heparan sulfate proteoglycan 2	hsa04512|hsa05161|hsa05205	ECM-receptor interaction|Hepatitis B|Proteoglycans in cancer	7891	5429	5251	4866	4356	3032	560	646	384	339	653	355	4203	5427	4772	4295	4983	3934	7483.87	5945.29	5636.81	4831.73	4961.18	3655.82	531.506	645.071	359.069	317.546	659.929	341.373	3991.96	5105.85	4831.29
chr1	HAVANA	gene	21977021	21998642	+	ENSG00000219073.7	ENSG00000219073.7	CELA3B	protein_coding	OTTHUMG00000002758.3	2	ncRNA_host	23436	chymotrypsin like elastase 3B	hsa04972|hsa04974	Pancreatic secretion|Protein digestion and absorption	14	14	8	10	10	8	11	21	8	11	14	8	4	2	3	3	3	3	13.2777	15.3314	8.5878	9.92957	11.3893	9.64597	10.4403	20.9698	7.48061	10.3039	14.1486	7.69291	3.79915	1.88165	3.03727
chr1	HAVANA	gene	22001656	22012539	+	ENSG00000142789.19	ENSG00000142789.19	CELA3A	protein_coding	OTTHUMG00000002755.2	2	ncRNA_host	10136	chymotrypsin like elastase 3A	hsa04972|hsa04974	Pancreatic secretion|Protein digestion and absorption	5	2	3	2	1	2	3	2	3	2	2	1	0	1	1	1	2	2	4.74203	2.1902	3.22042	1.98591	1.13893	2.41149	2.84735	1.99712	2.80523	1.87343	2.02122	0.961613	0	0.940825	1.01242
chr1	HAVANA	gene	22052627	22092946	+	ENSG00000070831.15	ENSG00000070831.15	CDC42	protein_coding	OTTHUMG00000002753.5	2	overlapping_locus	998	cell division cycle 42	hsa04010|hsa04014|hsa04015|hsa04062|hsa04144|hsa04360|hsa04370|hsa04510|hsa04520|hsa04530|hsa04660|hsa04666|hsa04670|hsa04722|hsa04810|hsa04912|hsa04932|hsa04933|hsa05100|hsa05120|hsa05130|hsa05131|hsa05132|hsa05135|hsa05165|hsa05200|hsa05203|hsa05205|hsa05211|hsa05212	MAPK signaling pathway|Ras signaling pathway|Rap1 signaling pathway|Chemokine signaling pathway|Endocytosis|Axon guidance|VEGF signaling pathway|Focal adhesion|Adherens junction|Tight junction|T cell receptor signaling pathway|Fc gamma R-mediated phagocytosis|Leukocyte transendothelial migration|Neurotrophin signaling pathway|Regulation of actin cytoskeleton|GnRH signaling pathway|Non-alcoholic f…	7865	6615	7725	7559	6786	8022	7838	6397	7342	7706	6441	6404	10833	9760	10043	10352	9940	10307	7459.21	7244.08	8292.59	7505.76	7728.79	9672.5	7439.18	6387.8	6865.33	7218.32	6509.35	6158.17	10289.1	9182.45	10167.8
chr1	HAVANA	gene	22117305	22143969	-	ENSG00000162552.14	ENSG00000162552.14	WNT4	protein_coding	OTTHUMG00000002894.3	2	NA	54361	Wnt family member 4	hsa04150|hsa04310|hsa04360|hsa04390|hsa04550|hsa04916|hsa04919|hsa04934|hsa05165|hsa05200|hsa05205|hsa05217|hsa05224|hsa05225|hsa05226	mTOR signaling pathway|Wnt signaling pathway|Axon guidance|Hippo signaling pathway|Signaling pathways regulating pluripotency of stem cells|Melanogenesis|Thyroid hormone signaling pathway|Cushing syndrome|Human papillomavirus infection|Pathways in cancer|Proteoglycans in cancer|Basal cell carcinoma|Breast cancer|Hepatocellular carcinoma|Gastric cancer	188	124	70	41	25	30	737	345	226	327	227	82	29	42	79	13	31	24	178.3	135.792	75.1432	40.7112	28.4733	36.1724	699.499	344.504	211.327	306.306	229.409	78.8523	27.5439	39.5146	79.9815
chr1	HAVANA	gene	22451851	22531157	+	ENSG00000184677.16	ENSG00000184677.16	ZBTB40	protein_coding	OTTHUMG00000002897.2	2	overlapping_locus	9923	zinc finger and BTB domain containing 40	NA	NA	927	844	952	762	694	777	1418	1693	1864	1386	1523	2058	1621	1879	1658	1698	1926	1788	879.172	924.263	1021.95	756.633	790.418	936.865	1345.85	1690.56	1742.98	1298.29	1539.16	1979	1539.61	1767.81	1678.6
chr1	HAVANA	gene	22563564	22603594	+	ENSG00000070886.11	ENSG00000070886.11	EPHA8	protein_coding	OTTHUMG00000002892.1	2	NA	2046	EPH receptor A8	hsa04360	Axon guidance	1	0	1	0	2	1	7	4	12	8	7	9	2	1	0	1	0	2	0.948405	0	1.07347	0	2.27786	1.20575	6.64382	3.99425	11.2209	7.49371	7.07428	8.65452	1.89958	0.940825	0
chr1	HAVANA	gene	22636506	22639608	+	ENSG00000173372.16	ENSG00000173372.16	C1QA	protein_coding	OTTHUMG00000002893.4	2	NA	712	complement C1q A chain	hsa04610|hsa05020|hsa05133|hsa05142|hsa05150|hsa05322	Complement and coagulation cascades|Prion diseases|Pertussis|Chagas disease (American trypanosomiasis)|Staphylococcus aureus infection|Systemic lupus erythematosus	0	0	0	0	1	0	0	1	0	0	0	0	1	1	0	0	0	0	0	0	0	0	1.13893	0	0	0.998561	0	0	0	0	0.949788	0.940825	0
chr1	HAVANA	gene	22643630	22648110	+	ENSG00000159189.11	ENSG00000159189.11	C1QC	protein_coding	OTTHUMG00000002891.2	2	NA	714	complement C1q C chain	hsa04610|hsa05020|hsa05133|hsa05142|hsa05150|hsa05322	Complement and coagulation cascades|Prion diseases|Pertussis|Chagas disease (American trypanosomiasis)|Staphylococcus aureus infection|Systemic lupus erythematosus	0	0	0	0	2	0	0	1	0	0	0	0	1	0	0	0	0	0	0	0	0	0	2.27786	0	0	0.998561	0	0	0	0	0.949788	0	0
chr1	HAVANA	gene	22652762	22661538	+	ENSG00000173369.15	ENSG00000173369.15	C1QB	protein_coding	OTTHUMG00000002896.4	2	NA	713	complement C1q B chain	hsa04610|hsa05020|hsa05133|hsa05142|hsa05150|hsa05322	Complement and coagulation cascades|Prion diseases|Pertussis|Chagas disease (American trypanosomiasis)|Staphylococcus aureus infection|Systemic lupus erythematosus	0	0	0	0	2	0	0	1	0	0	0	0	1	0	0	0	0	0	0	0	0	0	2.27786	0	0	0.998561	0	0	0	0	0.949788	0	0
chr1	HAVANA	gene	22710839	22921500	+	ENSG00000133216.16	ENSG00000133216.16	EPHB2	protein_coding	OTTHUMG00000002881.4	2	ncRNA_host	2048	EPH receptor B2	hsa04360	Axon guidance	4785	4525	5374	5766	4966	5522	2171	2108	1990	2160	2065	1756	2463	2797	2973	2189	2417	2378	4538.12	4955.32	5768.85	5725.39	5655.93	6658.13	2060.53	2104.97	1860.8	2023.3	2086.91	1688.59	2339.33	2631.49	3009.94
chr1	HAVANA	gene	22953043	22965338	-	ENSG00000215906.8	ENSG00000215906.8	LACTBL1	protein_coding	OTTHUMG00000003228.5	1	NA	646262	lactamase beta like 1	NA	NA	0	0	0	0	0	1	0	0	0	0	0	1	0	0	1	1	1	0	0	0	0	0	0	1.20575	0	0	0	0	0	0.961613	0	0	1.01242
chr1	HAVANA	gene	23010834	23015850	-	ENSG00000227868.5	ENSG00000227868.5	C1orf234	protein_coding	OTTHUMG00000003226.3	1	NA	729059	testis expressed 46	NA	NA	0	0	1	1	3	1	1	1	2	2	0	6	4	6	8	4	4	4	0	0	1.07347	0.992957	3.41679	1.20575	0.949117	0.998561	1.87015	1.87343	0	5.76968	3.79915	5.64495	8.09939
chr1	HAVANA	gene	23019443	23083689	+	ENSG00000004487.16	ENSG00000004487.16	KDM1A	protein_coding	OTTHUMG00000003220.7	1	ncRNA_host	23028	lysine demethylase 1A	hsa04714	Thermogenesis	4003	3522	3832	4353	3742	3242	5658	5460	5566	6041	5883	5249	8412	8724	8804	8410	8436	8669	3796.47	3856.94	4113.55	4322.34	4261.88	3909.03	5370.1	5452.15	5204.63	5658.69	5945.43	5047.51	7989.62	8207.75	8913.38
chr1	HAVANA	gene	23084023	23177808	-	ENSG00000169641.13	ENSG00000169641.13	LUZP1	protein_coding	OTTHUMG00000003227.5	2	overlapping_locus	7798	leucine zipper protein 1	NA	NA	1841	1490	1468	1858	1655	1890	2044	2060	2221	2091	2159	2428	4652	4858	4402	4771	4586	4450	1746.01	1631.7	1575.86	1844.91	1884.93	2278.86	1940	2057.04	2076.8	1958.67	2181.91	2334.8	4418.41	4570.53	4456.69
chr1	HAVANA	gene	23191895	23194729	-	ENSG00000179546.4	ENSG00000179546.4	HTR1D	protein_coding	OTTHUMG00000003235.1	2	retrogene	3352	5-hydroxytryptamine receptor 1D	hsa04024|hsa04080|hsa04726|hsa04742	cAMP signaling pathway|Neuroactive ligand-receptor interaction|Serotonergic synapse|Taste transduction	3	4	6	8	3	7	22	22	7	12	14	16	207	236	272	193	183	215	2.84522	4.38039	6.44085	7.94366	3.41679	8.44023	20.8806	21.9684	6.54553	11.2406	14.1486	15.3858	196.606	222.035	275.379
chr1	HAVANA	gene	23303771	23344336	-	ENSG00000125944.19	ENSG00000125944.19	HNRNPR	protein_coding	OTTHUMG00000003224.5	2	NA	10236	heterogeneous nuclear ribonucleoprotein R	NA	NA	8458	7503	8031	7998	7532	7155	12431	10710	11965	12912	11254	10630	11314	10585	10173	10630	10458	10420	8021.61	8216.52	8621.07	7941.67	8578.43	8627.12	11798.5	10694.6	11188.2	12094.9	11373.4	10222	10745.9	9958.63	10299.4
chr1	HAVANA	gene	23359448	23369442	-	ENSG00000125945.14	ENSG00000125945.14	ZNF436	protein_coding	OTTHUMG00000003232.2	2	NA	80818	zinc finger protein 436	hsa05168	Herpes simplex virus 1 infection	1017	809	621	670	605	393	822	807	882	774	782	744	1122	1244	1230	996	1173	1079	964.528	885.935	666.628	665.281	689.053	473.858	780.174	805.839	824.737	725.017	790.298	715.44	1065.66	1170.39	1245.28
chr1	HAVANA	gene	23381061	23424740	-	ENSG00000204219.9	ENSG00000204219.9	TCEA3	protein_coding	OTTHUMG00000003233.3	2	NA	6920	transcription elongation factor A3	NA	NA	335	258	209	102	112	63	87	80	42	51	65	27	227	275	251	163	274	184	317.716	282.535	224.356	101.282	127.56	75.962	82.5732	79.8849	39.2732	47.7724	65.6897	25.9636	215.602	258.727	254.118
chr1	HAVANA	gene	23428563	23484568	-	ENSG00000088280.18	ENSG00000088280.18	ASAP3	protein_coding	OTTHUMG00000003234.7	1	NA	55616	ArfGAP with SH3 domain, ankyrin repeat and PH domain 3	hsa04144|hsa04666	Endocytosis|Fc gamma R-mediated phagocytosis	454	381	254	215	185	83	97	76	39	50	60	22	3207	3842	3619	2766	3393	2946	430.576	417.232	272.663	213.486	210.702	100.077	92.0644	75.8907	36.468	46.8357	60.6367	21.1555	3045.97	3614.65	3663.96
chr1	HAVANA	gene	23506430	23531220	-	ENSG00000007968.6	ENSG00000007968.6	E2F2	protein_coding	OTTHUMG00000003223.1	2	NA	1870	E2F transcription factor 2	hsa01522|hsa04110|hsa04218|hsa04934|hsa05160|hsa05161|hsa05163|hsa05166|hsa05167|hsa05169|hsa05200|hsa05206|hsa05212|hsa05214|hsa05215|hsa05218|hsa05219|hsa05220|hsa05222|hsa05223|hsa05224|hsa05225|hsa05226	Endocrine resistance|Cell cycle|Cellular senescence|Cushing syndrome|Hepatitis C|Hepatitis B|Human cytomegalovirus infection|Human T-cell leukemia virus 1 infection|Kaposi sarcoma-associated herpesvirus infection|Epstein-Barr virus infection|Pathways in cancer|MicroRNAs in cancer|Pancreatic cancer|Glioma|Prostate cancer|Melanoma|Bladder cancer|Chronic myeloid leukemia|Small cell lung cancer|Non-s…	1145	972	1026	923	841	575	879	613	871	775	644	816	1304	1463	1646	1094	1317	1407	1085.92	1064.44	1101.38	916.499	957.841	693.304	834.274	612.118	814.451	725.954	650.834	784.677	1238.52	1376.43	1666.45
chr1	HAVANA	gene	23557918	23559794	-	ENSG00000117318.8	ENSG00000117318.8	ID3	protein_coding	OTTHUMG00000003229.2	2	NA	3399	inhibitor of DNA binding 3, HLH protein	hsa04350|hsa04550	TGF-beta signaling pathway|Signaling pathways regulating pluripotency of stem cells	6399	4622	3851	4542	3406	2563	700	503	692	571	435	486	7584	9323	11112	5782	7441	8019	6068.84	5061.54	4133.95	4510.01	3879.2	3090.33	664.382	502.276	647.073	534.864	439.616	467.344	7203.19	8771.31	11250.1
chr1	HAVANA	gene	23691742	23696835	+	ENSG00000142676.13	ENSG00000142676.13	RPL11	protein_coding	OTTHUMG00000002926.7	2	NA	6135	ribosomal protein L11	hsa03010	Ribosome	24431	22527	23379	28211	23507	23137	24599	22168	25951	27379	21938	24899	28472	26942	27736	27901	27709	28117	23170.5	24669.3	25096.8	28012.3	26772.8	27897.4	23347.3	22136.1	24266.2	25646.3	22170.8	23943.2	27042.4	25347.7	28080.6
chr1	HAVANA	gene	23743155	23762059	+	ENSG00000011007.12	ENSG00000011007.12	ELOA	protein_coding	OTTHUMG00000002957.3	2	NA	6924	elongin A	NA	NA	3082	2737	3462	4492	3737	3952	4217	3624	4674	4866	4056	4825	5143	4807	4493	5485	5144	5168	2922.98	2997.28	3716.37	4460.36	4256.18	4765.11	4002.43	3618.79	4370.55	4558.05	4099.04	4639.78	4884.76	4522.54	4548.82
chr1	HAVANA	gene	23778405	23788232	+	ENSG00000057757.9	ENSG00000057757.9	PITHD1	protein_coding	OTTHUMG00000002960.3	2	NA	57095	PITH domain containing 1	NA	NA	1819	1584	1521	2039	1621	1532	2753	2385	2700	3031	2471	2585	1861	1914	1873	1912	2002	1991	1725.15	1734.64	1632.75	2024.64	1846.21	1847.2	2612.92	2381.57	2524.71	2839.18	2497.22	2485.77	1767.56	1800.74	1896.27
chr1	HAVANA	gene	23790970	23795539	+	ENSG00000011009.10	ENSG00000011009.10	LYPLA2	protein_coding	OTTHUMG00000002961.4	2	NA	11313	lysophospholipase 2	hsa00564	Glycerophospholipid metabolism	2878	2416	2355	3168	2198	2231	2486	2260	2467	2652	2210	2523	3003	3079	2966	3234	3319	3121	2729.51	2645.76	2528.03	3145.69	2503.37	2690.02	2359.51	2256.75	2306.83	2484.17	2233.45	2426.15	2852.21	2896.8	3002.85
chr1	HAVANA	gene	23795599	23800804	-	ENSG00000117308.14	ENSG00000117308.14	GALE	protein_coding	OTTHUMG00000002958.8	2	NA	2582	UDP-galactose-4-epimerase	hsa00052|hsa00520|hsa01100	Galactose metabolism|Amino sugar and nucleotide sugar metabolism|Metabolic pathways	2141	1823	1743	2265	1760	1382	1314	1184	1332	1476	1218	1436	2475	2536	2262	2564	2660	2509	2030.54	1996.36	1871.07	2249.05	2004.52	1666.34	1247.14	1182.3	1245.52	1382.59	1230.92	1380.88	2350.73	2385.93	2290.1
chr1	HAVANA	gene	23801885	23838620	-	ENSG00000117305.14	ENSG00000117305.14	HMGCL	protein_coding	OTTHUMG00000002963.4	1	NA	3155	3-hydroxy-3-methylglutaryl-CoA lyase	hsa00072|hsa00280|hsa00650|hsa01100|hsa04146	Synthesis and degradation of ketone bodies|Valine, leucine and isoleucine degradation|Butanoate metabolism|Metabolic pathways|Peroxisome	830	725	515	561	482	375	406	348	256	335	294	233	481	509	442	424	483	454	787.176	793.946	552.839	557.049	548.965	452.155	385.342	347.499	239.38	313.799	297.12	224.056	456.848	478.88	447.492
chr1	HAVANA	gene	23845077	23868294	-	ENSG00000179163.11	ENSG00000179163.11	FUCA1	protein_coding	OTTHUMG00000002965.2	2	NA	2517	alpha-L-fucosidase 1	hsa00511|hsa04142	Other glycan degradation|Lysosome	824	689	599	658	560	433	165	118	93	120	94	117	1393	1302	1060	1466	1548	1319	781.486	754.523	643.011	653.366	637.801	522.088	156.604	117.83	86.9621	112.406	94.9975	112.509	1323.05	1224.95	1073.17
chr1	HAVANA	gene	23870526	23913362	-	ENSG00000188822.7	ENSG00000188822.7	CNR2	protein_coding	OTTHUMG00000013892.1	2	overlapping_locus	1269	cannabinoid receptor 2	hsa04080	Neuroactive ligand-receptor interaction	27	31	37	27	18	27	20	24	20	30	26	35	20	29	18	27	13	29	25.6069	33.9481	39.7186	26.8098	20.5008	32.5552	18.9823	23.9655	18.7015	28.1014	26.2759	33.6565	18.9958	27.2839	18.2236
chr1	HAVANA	gene	23959109	23963462	+	ENSG00000189266.11	ENSG00000189266.11	PNRC2	protein_coding	OTTHUMG00000013891.4	2	NA	55629	proline rich nuclear receptor coactivator 2	NA	NA	2454	2031	2500	2287	2089	2520	4396	3402	4261	4228	3392	4059	4091	3928	3724	4072	3711	3848	2327.39	2224.14	2683.69	2270.89	2379.23	3038.48	4172.32	3397.11	3984.36	3960.43	3427.99	3903.19	3885.58	3695.56	3770.27
chr1	HAVANA	gene	23964804	23980927	-	ENSG00000188529.14	ENSG00000188529.14	SRSF10	protein_coding	OTTHUMG00000013893.4	2	NA	10772	serine and arginine rich splicing factor 10	hsa03040	Spliceosome	4136	3693	4312	4059	3844	3884	5301	4830	6052	5887	4997	5539	4169	4117	3857	3954	4174	4122	3922.6	4044.2	4628.82	4030.41	4378.05	4683.12	5031.27	4823.05	5659.08	5514.44	5050.02	5326.38	3959.67	3873.37	3904.92
chr1	HAVANA	gene	24056035	24112175	-	ENSG00000142661.18	ENSG00000142661.18	MYOM3	protein_coding	OTTHUMG00000002969.3	2	NA	127294	myomesin 3	NA	NA	2	0	0	0	0	1	2	0	0	1	1	0	3	4	5	3	4	3	1.89681	0	0	0	0	1.20575	1.89823	0	0	0.936714	1.01061	0	2.84936	3.7633	5.06212
chr1	HAVANA	gene	24119771	24143121	-	ENSG00000142677.3	ENSG00000142677.3	IL22RA1	protein_coding	OTTHUMG00000003041.1	2	NA	58985	interleukin 22 receptor subunit alpha 1	hsa04060|hsa04061|hsa04630	Cytokine-cytokine receptor interaction|Viral protein interaction with cytokine and cytokine receptor|JAK-STAT signaling pathway	104	116	114	97	73	66	52	47	37	31	38	41	103	127	152	72	116	110	98.6341	127.031	122.376	96.3168	83.142	79.5793	49.3541	46.9324	34.5978	29.0381	38.4032	39.4262	97.8282	119.485	153.888
chr1	HAVANA	gene	24154157	24187959	-	ENSG00000185436.11	ENSG00000185436.11	IFNLR1	protein_coding	OTTHUMG00000003036.2	2	NA	163702	interferon lambda receptor 1	hsa04060|hsa04630	Cytokine-cytokine receptor interaction|JAK-STAT signaling pathway	323	266	269	319	283	264	333	353	299	306	325	246	416	477	366	375	479	371	306.335	291.296	288.765	316.753	322.317	318.317	316.056	352.492	279.588	286.635	328.449	236.557	395.112	448.773	370.547
chr1	HAVANA	gene	24319322	24364482	+	ENSG00000158055.15	ENSG00000158055.15	GRHL3	protein_coding	OTTHUMG00000003040.6	2	NA	57822	grainyhead like transcription factor 3	NA	NA	1727	1282	795	500	407	221	139	85	73	52	53	30	273	425	448	221	341	361	1637.9	1403.92	853.412	496.478	463.545	266.47	131.927	84.8777	68.2606	48.7091	53.5624	28.8484	259.292	399.85	453.566
chr1	HAVANA	gene	24356999	24416934	-	ENSG00000001460.17	ENSG00000001460.17	STPG1	protein_coding	OTTHUMG00000003297.2	2	NA	90529	sperm tail PG-rich repeat containing 1	NA	NA	624	569	741	810	646	738	321	411	340	326	353	354	790	767	727	796	798	704	591.805	623.111	795.445	804.295	735.749	889.841	304.667	410.409	317.926	305.369	356.746	340.411	750.332	721.612	736.032
chr1	HAVANA	gene	24415794	24472976	+	ENSG00000001461.16	ENSG00000001461.16	NIPAL3	protein_coding	OTTHUMG00000003299.3	2	NA	57185	NIPA like domain containing 3	NA	NA	2729	2551	2399	2324	2123	1840	1283	1329	1264	1162	1299	1112	3274	3288	3185	3158	3072	3122	2588.2	2793.6	2575.27	2307.63	2417.95	2218.57	1217.72	1327.09	1181.94	1088.46	1312.78	1069.31	3109.61	3093.43	3224.57
chr1	HAVANA	gene	24502351	24541040	+	ENSG00000117602.11	ENSG00000117602.11	RCAN3	protein_coding	OTTHUMG00000003298.7	2	NA	11123	RCAN family member 3	NA	NA	733	633	669	653	616	614	367	384	334	297	371	293	1567	1490	1572	1455	1450	1553	695.181	693.197	718.154	648.401	701.581	740.328	348.326	383.448	312.315	278.204	374.937	281.753	1488.32	1401.83	1591.53
chr1	HAVANA	gene	24556111	24609328	+	ENSG00000184454.6	ENSG00000184454.6	NCMAP	protein_coding	OTTHUMG00000003317.2	2	overlapping_locus	400746	non-compact myelin associated protein	NA	NA	20	23	16	17	10	12	1	5	3	3	3	2	1	4	4	2	2	0	18.9681	25.1873	17.1756	16.8803	11.3893	14.469	0.949117	4.99281	2.80523	2.81014	3.03183	1.92323	0.949788	3.7633	4.0497
chr1	HAVANA	gene	24631716	24673267	+	ENSG00000133226.16	ENSG00000133226.16	SRRM1	protein_coding	OTTHUMG00000003320.4	2	NA	10250	serine and arginine repetitive matrix 1	hsa03013|hsa03015	RNA transport|mRNA surveillance pathway	4358	3434	3740	4388	3807	3429	4171	4226	4978	5058	4332	5022	4601	4706	4044	4624	4825	4656	4133.15	3760.57	4014.79	4357.1	4335.91	4134.5	3958.77	4219.92	4654.81	4737.9	4377.97	4829.22	4369.97	4427.52	4094.24
chr1	HAVANA	gene	24745357	24844324	+	ENSG00000169504.14	ENSG00000169504.14	CLIC4	protein_coding	OTTHUMG00000003327.4	2	NA	25932	chloride intracellular channel 4	NA	NA	908	695	796	611	561	814	1366	1663	1294	1267	1644	1086	6304	5679	6584	5824	5164	5657	861.152	761.093	854.486	606.697	638.94	981.478	1296.49	1660.61	1209.99	1186.82	1661.44	1044.31	5987.46	5342.94	6665.8
chr1	HAVANA	gene	24899511	24965121	-	ENSG00000020633.18	ENSG00000020633.18	RUNX3	protein_coding	OTTHUMG00000003316.1	2	ncRNA_host	864	RUNX family transcription factor 3	hsa04658|hsa05169	Th1 and Th2 cell differentiation|Epstein-Barr virus infection	227	271	336	322	274	289	139	149	174	170	162	178	3125	3370	3082	3557	3747	3634	215.288	296.772	360.687	319.732	312.067	348.461	131.927	148.786	162.703	159.241	163.719	171.167	2968.09	3170.58	3120.29
chr1	HAVANA	gene	25222679	25232502	-	ENSG00000117614.9	ENSG00000117614.9	SYF2	protein_coding	OTTHUMG00000043610.1	2	NA	25949	SYF2 pre-mRNA splicing factor	hsa03040	Spliceosome	810	691	616	664	654	617	1109	918	982	1085	966	892	1216	1241	1137	1145	1072	1088	768.208	756.713	661.26	659.323	744.861	743.946	1052.57	916.679	918.245	1016.34	976.25	857.759	1154.94	1167.56	1151.13
chr1	HAVANA	gene	25242237	25338213	-	ENSG00000117616.17	ENSG00000117616.17	RSRP1	protein_coding	OTTHUMG00000043611.6	2	overlapping_locus	57035	arginine and serine rich protein 1	NA	NA	1012	953	892	804	744	655	1285	1313	1304	1238	1151	1203	1791	1839	1444	1504	1722	1687	959.786	1043.63	957.539	798.337	847.365	789.764	1219.62	1311.11	1219.34	1159.65	1163.21	1156.82	1701.07	1730.18	1461.94
chr1	HAVANA	gene	25272393	25330445	+	ENSG00000187010.19	ENSG00000187010.19	RHD	protein_coding	OTTHUMG00000003476.7	2	NA	6007	Rh blood group D antigen	NA	NA	5	0	0	4	2	1	1	3	5	2	9	1	9	8	8	3	9	11	4.74203	0	0	3.97183	2.27786	1.20575	0.949117	2.99568	4.67538	1.87343	9.0955	0.961613	8.54809	7.5266	8.09939
chr1	HAVANA	gene	25337917	25362361	+	ENSG00000183726.10	ENSG00000183726.10	TMEM50A	protein_coding	OTTHUMG00000007651.1	2	NA	23585	transmembrane protein 50A	NA	NA	1720	1468	1473	1591	1372	1425	2752	2543	2618	2630	2351	2239	2853	2635	2880	2703	2583	2617	1631.26	1607.6	1581.23	1579.79	1562.61	1718.19	2611.97	2539.34	2448.03	2463.56	2375.95	2153.05	2709.75	2479.07	2915.78
chr1	HAVANA	gene	25362249	25430192	-	ENSG00000188672.18	ENSG00000188672.18	RHCE	protein_coding	OTTHUMG00000007650.5	1	NA	6006	Rh blood group CcEe antigens	NA	NA	7	7	3	6	3	8	12	17	9	8	15	12	32	30	26	16	29	26	6.63884	7.66569	3.22042	5.95774	3.41679	9.64597	11.3894	16.9755	8.41569	7.49371	15.1592	11.5394	30.3932	28.2247	26.323
chr1	HAVANA	gene	25430858	25500209	+	ENSG00000204178.9	ENSG00000204178.9	TMEM57	protein_coding	OTTHUMG00000003473.3	2	NA	55219	macoilin 1	NA	NA	546	475	557	516	508	563	600	536	572	557	509	459	818	871	856	849	937	884	517.829	520.172	597.925	512.366	578.577	678.835	569.47	535.229	534.864	521.75	514.401	441.381	776.927	819.458	866.635
chr1	HAVANA	gene	25543580	25568886	+	ENSG00000157978.11	ENSG00000157978.11	LDLRAP1	protein_coding	OTTHUMG00000007386.5	2	NA	26119	low density lipoprotein receptor adaptor protein 1	hsa04144|hsa04979	Endocytosis|Cholesterol metabolism	1456	1336	1159	1115	884	742	966	993	905	1063	845	966	2501	2821	2581	2344	2833	2597	1380.88	1463.05	1244.16	1107.15	1006.81	894.664	916.847	991.571	846.244	995.727	853.966	928.919	2375.42	2654.07	2613.07
chr1	HAVANA	gene	25617468	25786207	+	ENSG00000117643.14	ENSG00000117643.14	MAN1C1	protein_coding	OTTHUMG00000004417.3	2	NA	57134	mannosidase alpha class 1C member 1	hsa00510|hsa00513|hsa01100|hsa04141	N-Glycan biosynthesis|Various types of N-glycan biosynthesis|Metabolic pathways|Protein processing in endoplasmic reticulum	17	8	13	9	10	6	13	9	15	5	9	11	11	12	11	9	13	13	16.1229	8.76079	13.9552	8.93661	11.3893	7.23448	12.3385	8.98705	14.0261	4.68357	9.0955	10.5777	10.4477	11.2899	11.1367
chr1	HAVANA	gene	25800176	25818224	+	ENSG00000162430.16	ENSG00000162430.16	SEPN1	protein_coding	OTTHUMG00000007375.3	2	overlapping_locus	57190	selenoprotein N	NA	NA	2706	2304	1919	2281	2023	1288	3379	3570	3296	3025	3359	2890	7130	7233	6801	6763	7148	6768	2566.38	2523.11	2060	2264.93	2304.06	1553	3207.07	3564.86	3082.01	2833.56	3394.64	2779.06	6771.99	6804.98	6885.5
chr1	HAVANA	gene	25811470	25823744	+	ENSG00000255054.3	ENSG00000255054.3	RP1-317E23.6	protein_coding	OTTHUMG00000167136.2	2	overlapping_locus	NA	NA	NA	NA	2279	1940	1616	1924	1735	1104	2761	2956	2709	2512	2808	2392	5884	5964	5580	5524	5825	5512	2161.42	2124.49	1734.73	1910.45	1976.05	1331.14	2620.51	2951.75	2533.12	2353.03	2837.8	2300.18	5588.55	5611.08	5649.33
chr1	HAVANA	gene	25818640	25832942	+	ENSG00000117640.17	ENSG00000117640.17	MTFR1L	protein_coding	OTTHUMG00000007377.6	1	overlapping_locus	56181	mitochondrial fission regulator 1 like	NA	NA	586	497	491	581	429	392	454	494	469	456	358	410	720	782	721	703	762	705	555.765	544.264	527.076	576.908	488.601	472.653	430.899	493.289	438.551	427.142	361.799	394.262	683.847	735.725	729.958
chr1	HAVANA	gene	25831913	25859458	-	ENSG00000127423.10	ENSG00000127423.10	AUNIP	protein_coding	OTTHUMG00000007372.2	2	NA	79000	aurora kinase A and ninein interacting protein	NA	NA	719	638	627	697	639	689	780	685	746	836	683	759	854	878	851	859	931	846	681.903	698.673	673.069	692.091	727.777	830.759	740.311	684.015	697.567	783.093	690.247	729.865	811.119	826.044	861.573
chr1	HAVANA	gene	25861210	25871253	-	ENSG00000182749.5	ENSG00000182749.5	PAQR7	protein_coding	OTTHUMG00000007373.1	2	retrogene	164091	progestin and adipoQ receptor family member 7	NA	NA	1137	998	909	1022	987	749	873	832	995	839	787	912	1682	1770	1688	1567	1767	1545	1078.34	1092.91	975.788	1014.8	1124.12	903.104	828.579	830.803	930.401	785.903	795.351	876.991	1597.54	1665.26	1708.97
chr1	HAVANA	gene	25884181	25906991	-	ENSG00000117632.22	ENSG00000117632.22	STMN1	protein_coding	OTTHUMG00000007389.3	2	ncRNA_host	3925	stathmin 1	hsa04010|hsa05206	MAPK signaling pathway|MicroRNAs in cancer	7404	6841	5850	4685	4597	3864	8261	6317	6812	6816	5690	6015	14756	13571	13091	12688	12102	11367	7021.99	7491.57	6279.83	4652	5235.67	4659	7840.66	6307.91	6369.74	6384.64	5750.38	5784.1	14015.1	12767.9	13253.6
chr1	HAVANA	gene	25959767	25998157	-	ENSG00000158006.13	ENSG00000158006.13	PAFAH2	protein_coding	OTTHUMG00000007437.3	2	NA	5051	platelet activating factor acetylhydrolase 2	hsa00565|hsa01100	Ether lipid metabolism|Metabolic pathways	564	499	474	516	431	367	503	406	465	428	418	406	860	795	783	800	847	800	534.901	546.454	508.827	512.366	490.879	442.509	477.406	405.416	434.811	400.914	422.435	390.415	816.818	747.955	792.728
chr1	HAVANA	gene	26019884	26036464	+	ENSG00000158008.9	ENSG00000158008.9	EXTL1	protein_coding	OTTHUMG00000007509.1	2	NA	2134	exostosin like glycosyltransferase 1	hsa00534|hsa01100	Glycosaminoglycan biosynthesis - heparan sulfate / heparin|Metabolic pathways	1	0	0	2	1	1	0	2	0	2	3	2	3	1	0	2	0	2	0.948405	0	0	1.98591	1.13893	1.20575	0	1.99712	0	1.87343	3.03183	1.92323	2.84936	0.940825	0
chr1	HAVANA	gene	26037252	26046133	-	ENSG00000158014.14	ENSG00000158014.14	SLC30A2	protein_coding	OTTHUMG00000007508.3	2	NA	7780	solute carrier family 30 member 2	NA	NA	1	2	1	1	0	0	1	0	2	0	0	1	2	3	4	3	2	1	0.948405	2.1902	1.07347	0.992957	0	0	0.949117	0	1.87015	0	0	0.961613	1.89958	2.82247	4.0497
chr1	HAVANA	gene	26051304	26068436	-	ENSG00000158022.6	ENSG00000158022.6	TRIM63	protein_coding	OTTHUMG00000007510.1	2	NA	84676	tripartite motif containing 63	NA	NA	0	1	1	1	0	0	1	1	1	1	1	1	1	1	2	3	1	0	0	1.0951	1.07347	0.992957	0	0	0.949117	0.998561	0.935076	0.936714	1.01061	0.961613	0.949788	0.940825	2.02485
chr1	HAVANA	gene	26111165	26125543	+	ENSG00000175087.9	ENSG00000175087.9	PDIK1L	protein_coding	OTTHUMG00000007511.2	2	NA	149420	PDLIM1 interacting kinase 1 like	NA	NA	445	284	331	263	239	199	507	425	407	445	430	371	420	460	481	466	439	409	422.04	311.008	355.32	261.148	272.204	239.944	481.202	424.389	380.576	416.838	434.563	356.759	398.911	432.779	486.976
chr1	HAVANA	gene	26159020	26163962	+	ENSG00000197245.5	ENSG00000197245.5	FAM110D	protein_coding	OTTHUMG00000007537.2	2	NA	79927	family with sequence similarity 110 member D	NA	NA	61	44	49	59	39	27	1	2	1	3	4	2	2	1	2	3	3	1	57.8527	48.1843	52.6003	58.5845	44.4183	32.5552	0.949117	1.99712	0.935076	2.81014	4.04244	1.92323	1.89958	0.940825	2.02485
chr1	HAVANA	gene	26164161	26168581	-	ENSG00000282872.1	ENSG00000282872.1	RP11-96L14.8	protein_coding	OTTHUMG00000191595.1	2	NA	110806296	chromosome 1 open reading frame 230	NA	NA	0	0	1	0	1	0	1	0	0	0	0	0	0	0	1	1	2	0	0	0	1.07347	0	1.13893	0	0.949117	0	0	0	0	0	0	0	1.01242
chr1	HAVANA	gene	26169516	26171821	-	ENSG00000236782.6	ENSG00000236782.6	RP11-96L14.7	protein_coding	OTTHUMG00000007539.2	2	NA	NA	NA	NA	NA	3	2	1	2	2	7	1	1	3	1	0	1	4	0	2	2	6	2	2.84522	2.1902	1.07347	1.98591	2.27786	8.44023	0.949117	0.998561	2.80523	0.936714	0	0.961613	3.79915	0	2.02485
chr1	HAVANA	gene	26169871	26170873	+	ENSG00000142684.8	ENSG00000142684.8	ZNF593	protein_coding	OTTHUMG00000007538.3	2	NA	51042	zinc finger protein 593	NA	NA	770	718	725	1105	860	788	652	573	682	868	574	722	1164	1086	1028	1240	1244	1165	730.272	786.281	778.269	1097.22	979.481	950.128	618.824	572.176	637.722	813.068	580.091	694.285	1105.55	1021.74	1040.77
chr1	HAVANA	gene	26177403	26189886	+	ENSG00000142675.17	ENSG00000142675.17	CNKSR1	protein_coding	OTTHUMG00000007541.4	2	NA	10256	connector enhancer of kinase suppressor of Ras 1	NA	NA	806	632	623	628	434	471	715	664	726	581	539	742	1175	1273	998	1102	1252	1082	764.415	692.102	668.775	623.577	494.296	567.907	678.619	663.045	678.865	544.231	544.719	713.517	1116	1197.67	1010.4
chr1	HAVANA	gene	26190561	26202968	+	ENSG00000188782.8	ENSG00000188782.8	CATSPER4	protein_coding	OTTHUMG00000003383.4	2	NA	378807	cation channel sperm associated 4	NA	NA	4	4	2	2	0	2	2	4	7	2	6	2	5	0	5	3	1	3	3.79362	4.38039	2.14695	1.98591	0	2.41149	1.89823	3.99425	6.54553	1.87343	6.06367	1.92323	4.74894	0	5.06212
chr1	HAVANA	gene	26234153	26279038	+	ENSG00000130695.14	ENSG00000130695.14	CEP85	protein_coding	OTTHUMG00000003380.5	2	NA	64793	centrosomal protein 85	NA	NA	1310	1244	1289	1301	1203	1005	1481	1509	1521	1472	1464	1440	2450	2530	2294	2414	2601	2452	1242.41	1362.3	1383.71	1291.84	1370.13	1211.78	1405.64	1506.83	1422.25	1378.84	1479.53	1384.72	2326.98	2380.29	2322.5
chr1	HAVANA	gene	26279176	26281522	+	ENSG00000142669.14	ENSG00000142669.14	SH3BGRL3	protein_coding	OTTHUMG00000003381.2	2	NA	83442	SH3 domain binding glutamate rich protein like 3	NA	NA	3318	3085	3583	4794	3881	4047	2171	2639	3194	2696	2879	3298	7137	6768	7237	7817	7719	8426	3146.81	3378.38	3846.26	4760.24	4420.19	4879.66	2060.53	2635.2	2986.63	2525.38	2909.55	3171.4	6778.64	6367.5	7326.91
chr1	HAVANA	gene	26281328	26318363	-	ENSG00000158062.20	ENSG00000158062.20	UBXN11	protein_coding	OTTHUMG00000003382.13	2	NA	91544	UBX domain protein 11	NA	NA	424	459	447	321	265	239	400	438	517	347	337	528	507	656	520	433	535	407	402.124	502.65	479.843	318.739	301.817	288.173	379.647	437.37	483.434	325.04	340.576	507.732	481.542	617.181	526.461
chr1	HAVANA	gene	26317957	26320523	+	ENSG00000169442.8	ENSG00000169442.8	CD52	protein_coding	OTTHUMG00000003491.2	2	NA	1043	CD52 molecule	NA	NA	1	1	4	1	2	1	1	2	1	2	3	1	5	1	4	1	3	2	0.948405	1.0951	4.2939	0.992957	2.27786	1.20575	0.949117	1.99712	0.935076	1.87343	3.03183	0.961613	4.74894	0.940825	4.0497
chr1	HAVANA	gene	26321698	26360080	-	ENSG00000176092.15	ENSG00000176092.15	CRYBG2	protein_coding	OTTHUMG00000003490.10	1	NA	55057	crystallin beta-gamma domain containing 2	NA	NA	248	190	136	148	114	91	655	684	737	472	706	481	706	801	864	690	786	709	235.204	208.069	145.993	146.958	129.838	109.723	621.672	683.016	689.151	442.129	713.492	462.536	670.55	753.6	874.735
chr1	HAVANA	gene	26361634	26374522	-	ENSG00000176083.17	ENSG00000176083.17	ZNF683	protein_coding	OTTHUMG00000003521.5	1	NA	257101	zinc finger protein 683	NA	NA	0	1	0	0	1	0	0	1	1	0	0	0	0	2	0	0	2	0	0	1.0951	0	0	1.13893	0	0	0.998561	0.935076	0	0	0	0	1.88165	0
chr1	HAVANA	gene	26410778	26429722	+	ENSG00000131914.10	ENSG00000131914.10	LIN28A	protein_coding	OTTHUMG00000003550.2	2	NA	79727	lin-28 homolog A	NA	NA	15	11	11	7	12	5	16	14	7	16	19	10	24	23	17	19	21	17	14.2261	12.0461	11.8082	6.9507	13.6672	6.02873	15.1859	13.9799	6.54553	14.9874	19.2016	9.61613	22.7949	21.639	17.2112
chr1	HAVANA	gene	26432282	26471294	+	ENSG00000117682.16	ENSG00000117682.16	DHDDS	protein_coding	OTTHUMG00000003554.7	1	NA	79947	dehydrodolichyl diphosphate synthase subunit	hsa00900	Terpenoid backbone biosynthesis	1324	1199	1217	1528	1248	1224	923	871	1081	1030	853	1099	1627	1795	1620	1720	1794	1784	1255.69	1313.02	1306.42	1517.24	1421.39	1475.83	876.035	869.747	1010.82	964.816	862.051	1056.81	1545.3	1688.78	1640.13
chr1	HAVANA	gene	26472450	26475972	+	ENSG00000198830.10	ENSG00000198830.10	HMGN2	protein_coding	OTTHUMG00000003555.3	2	NA	3151	high mobility group nucleosomal binding domain 2	NA	NA	17228	15418	13793	13280	11655	9587	27223	21617	25844	25854	20392	21226	31502	29251	28123	28296	26858	25958	16339.1	16884.2	14806.4	13186.5	13274.2	11559.5	25837.8	21585.9	24166.1	24217.8	20608.4	20411.2	29920.2	27520.1	28472.4
chr1	HAVANA	gene	26529761	26575030	+	ENSG00000117676.13	ENSG00000117676.13	RPS6KA1	protein_coding	OTTHUMG00000004003.5	2	ncRNA_host	6195	ribosomal protein S6 kinase A1	hsa04010|hsa04114|hsa04150|hsa04714|hsa04720|hsa04722|hsa04914|hsa04931|hsa05135	MAPK signaling pathway|Oocyte meiosis|mTOR signaling pathway|Thermogenesis|Long-term potentiation|Neurotrophin signaling pathway|Progesterone-mediated oocyte maturation|Insulin resistance|Yersinia infection	3028	2531	2688	3375	2692	2875	2662	2394	2413	2697	2359	2554	5012	4747	4535	5466	4995	4952	2871.77	2771.69	2885.5	3351.23	3066	3466.52	2526.55	2390.56	2256.34	2526.32	2384.03	2455.96	4760.34	4466.09	4591.34
chr1	HAVANA	gene	26693236	26782110	+	ENSG00000117713.19	ENSG00000117713.19	ARID1A	protein_coding	OTTHUMG00000004004.12	1	NA	8289	AT-rich interaction domain 1A	hsa04714|hsa05225	Thermogenesis|Hepatocellular carcinoma	3433	2775	3147	3076	2813	2589	4247	4105	4740	4086	4644	5491	4648	5203	5097	5175	5197	4666	3255.88	3038.9	3378.22	3054.34	3203.81	3121.68	4030.9	4099.09	4432.26	3827.41	4693.28	5280.22	4414.61	4895.11	5160.33
chr1	HAVANA	gene	26787472	26798398	+	ENSG00000060642.10	ENSG00000060642.10	PIGV	protein_coding	OTTHUMG00000004005.5	2	NA	55650	phosphatidylinositol glycan anchor biosynthesis class V	hsa00563|hsa01100	Glycosylphosphatidylinositol (GPI)-anchor biosynthesis|Metabolic pathways	699	552	417	493	378	261	509	470	452	454	436	373	1253	1197	1004	1166	1139	929	662.935	604.494	447.639	489.528	430.516	314.7	483.101	469.324	422.655	425.268	440.626	358.682	1190.08	1126.17	1016.47
chr1	HAVANA	gene	26826710	26857602	+	ENSG00000204160.11	ENSG00000204160.11	ZDHHC18	protein_coding	OTTHUMG00000004092.5	1	NA	84243	zinc finger DHHC-type containing 18	NA	NA	1149	1049	1089	1268	1033	927	1677	1669	1667	1837	1599	1530	2096	2114	2020	2120	2127	2109	1089.72	1148.76	1169.01	1259.07	1176.52	1117.73	1591.67	1666.6	1558.77	1720.74	1615.97	1471.27	1990.76	1988.9	2045.1
chr1	HAVANA	gene	26863138	26864457	+	ENSG00000175793.11	ENSG00000175793.11	SFN	protein_coding	OTTHUMG00000004093.1	2	retrogene	2810	stratifin	hsa04110|hsa04115|hsa04960	Cell cycle|p53 signaling pathway|Aldosterone-regulated sodium reabsorption	16316	14653	17027	21566	16016	15184	25095	24964	29812	33332	29707	28808	21462	23509	23176	19089	20756	20685	15474.2	16046.5	18278.1	21414.1	18241.1	18308.1	23818.1	24928.1	27876.5	31222.6	30022.2	27702.2	20384.3	22117.8	23463.9
chr1	HAVANA	gene	26876133	26890297	-	ENSG00000142751.14	ENSG00000142751.14	GPN2	protein_coding	OTTHUMG00000004227.4	2	NA	54707	GPN-loop GTPase 2	NA	NA	1057	930	897	1207	931	901	979	871	1062	1043	839	1081	1900	2005	1732	2039	2089	1849	1002.46	1018.44	962.907	1198.5	1060.34	1086.38	929.186	869.747	993.051	976.993	847.903	1039.5	1804.6	1886.35	1753.52
chr1	HAVANA	gene	26890488	26900466	-	ENSG00000198746.12	ENSG00000198746.12	GPATCH3	protein_coding	OTTHUMG00000004229.3	2	NA	63906	G-patch domain containing 3	NA	NA	451	378	388	452	355	358	432	377	455	423	369	477	942	981	811	850	886	862	427.731	413.947	416.508	448.817	404.32	431.657	410.019	376.458	425.46	396.23	372.916	458.69	894.7	922.949	821.076
chr1	HAVANA	gene	26900238	26946862	+	ENSG00000090273.13	ENSG00000090273.13	NUDC	protein_coding	OTTHUMG00000004226.11	1	NA	10726	nuclear distribution C, dynein complex regulator	NA	NA	4587	4229	4680	6585	5325	4789	5583	5058	6636	6485	5244	5984	7135	6736	6352	7281	7232	7102	4350.33	4631.17	5023.86	6538.62	6064.81	5774.32	5298.92	5050.72	6205.17	6074.59	5299.65	5754.29	6776.74	6337.39	6430.92
chr1	HAVANA	gene	26911489	26913966	-	ENSG00000131910.4	ENSG00000131910.4	NR0B2	protein_coding	OTTHUMG00000004231.1	2	NA	8431	nuclear receptor subfamily 0 group B member 2	hsa04976	Bile secretion	0	1	1	0	0	0	0	0	0	1	2	1	0	0	4	0	3	0	0	1.0951	1.07347	0	0	0	0	0	0	0.936714	2.02122	0.961613	0	0	4.0497
chr1	HAVANA	gene	26949562	26960406	-	ENSG00000175707.8	ENSG00000175707.8	KDF1	protein_coding	OTTHUMG00000004272.1	2	NA	126695	keratinocyte differentiation factor 1	NA	NA	817	697	624	733	555	513	619	557	516	522	450	465	1044	1070	958	1066	990	1001	774.847	763.284	669.848	727.837	632.107	618.548	587.504	556.199	482.499	488.965	454.775	447.15	991.579	1006.68	969.902
chr1	HAVANA	gene	26993707	27000898	+	ENSG00000253368.3	ENSG00000253368.3	TRNP1	protein_coding	OTTHUMG00000004277.4	2	NA	388610	TMF1 regulated nuclear protein 1	NA	NA	64	43	56	124	71	95	55	43	34	46	45	49	2102	1833	1893	2023	1830	1800	60.6979	47.0892	60.1146	123.127	80.8641	114.546	52.2014	42.9381	31.7926	43.0889	45.4775	47.1191	1996.45	1724.53	1916.52
chr1	HAVANA	gene	27005020	27012836	-	ENSG00000158246.7	ENSG00000158246.7	FAM46B	protein_coding	OTTHUMG00000004278.3	2	NA	115572	terminal nucleotidyltransferase 5B	NA	NA	1006	617	493	471	342	246	100	52	78	56	51	52	1056	1115	1156	839	1005	864	954.096	675.676	529.223	467.683	389.514	296.614	94.9117	51.9252	72.936	52.456	51.5412	50.0039	1002.98	1049.02	1170.36
chr1	HAVANA	gene	27098815	27166981	-	ENSG00000090020.10	ENSG00000090020.10	SLC9A1	protein_coding	OTTHUMG00000004271.4	2	NA	6548	solute carrier family 9 member A1	hsa04024|hsa04260|hsa04261|hsa04371|hsa04810|hsa04919|hsa04970|hsa04971|hsa04972|hsa04976|hsa05205	cAMP signaling pathway|Cardiac muscle contraction|Adrenergic signaling in cardiomyocytes|Apelin signaling pathway|Regulation of actin cytoskeleton|Thyroid hormone signaling pathway|Salivary secretion|Gastric acid secretion|Pancreatic secretion|Bile secretion|Proteoglycans in cancer	1486	1271	1605	1858	1413	1666	1705	1700	2315	2078	1892	2875	2135	2090	1869	2386	2216	2205	1409.33	1391.87	1722.93	1844.91	1609.31	2008.77	1618.24	1697.55	2164.7	1946.49	1912.08	2764.64	2027.8	1966.32	1892.22
chr1	HAVANA	gene	27234516	27308633	+	ENSG00000142784.15	ENSG00000142784.15	WDTC1	protein_coding	OTTHUMG00000004273.6	2	NA	23038	WD and tetratricopeptide repeats 1	NA	NA	530	432	385	327	234	229	629	736	406	458	554	374	2702	2750	2736	2392	2661	2372	502.655	473.083	413.288	324.697	266.51	276.116	596.995	734.941	379.641	429.015	559.879	359.643	2566.33	2587.27	2769.99
chr1	HAVANA	gene	27322145	27336400	+	ENSG00000186501.14	ENSG00000186501.14	TMEM222	protein_coding	OTTHUMG00000004410.6	2	ncRNA_host,overlapping_locus	84065	transmembrane protein 222	NA	NA	1400	1248	1272	1467	1239	1131	1153	1026	1135	1191	1036	1029	1206	1314	1175	1088	1223	1192	1327.77	1366.68	1365.46	1456.67	1411.14	1363.7	1094.33	1024.52	1061.31	1115.63	1046.99	989.5	1145.44	1236.24	1189.6
chr1	HAVANA	gene	27342020	27353937	+	ENSG00000142765.17	ENSG00000142765.17	SYTL1	protein_coding	OTTHUMG00000005770.11	2	NA	84958	synaptotagmin like 1	NA	NA	2091	1661	1453	1227	909	610	756	917	797	497	624	620	789	1158	792	599	957	765	1983.12	1818.96	1559.76	1218.36	1035.29	735.505	717.533	915.681	745.256	465.547	630.621	596.2	749.383	1089.47	801.84
chr1	HAVANA	gene	27355184	27366892	-	ENSG00000142733.14	ENSG00000142733.14	MAP3K6	protein_coding	OTTHUMG00000004631.6	2	NA	9064	mitogen-activated protein kinase kinase kinase 6	hsa04010	MAPK signaling pathway	824	748	827	722	602	485	747	796	834	700	635	803	2100	2495	2126	1933	2555	2228	781.486	819.134	887.763	716.915	685.636	584.787	708.99	794.855	779.854	655.7	641.738	772.176	1994.55	2347.36	2152.41
chr1	HAVANA	gene	27369112	27374824	-	ENSG00000142748.12	ENSG00000142748.12	FCN3	protein_coding	OTTHUMG00000005722.2	2	NA	8547	ficolin 3	NA	NA	1	2	0	0	1	0	0	0	0	1	0	0	3	0	0	2	1	4	0.948405	2.1902	0	0	1.13893	0	0	0	0	0.936714	0	0	2.84936	0	0
chr1	HAVANA	gene	27379176	27383380	-	ENSG00000174950.10	ENSG00000174950.10	CD164L2	protein_coding	OTTHUMG00000003395.4	2	NA	388611	CD164 molecule like 2	NA	NA	3	2	0	0	3	0	1	5	3	2	1	3	90	105	101	78	97	105	2.84522	2.1902	0	0	3.41679	0	0.949117	4.99281	2.80523	1.87343	1.01061	2.88484	85.4809	98.7866	102.255
chr1	HAVANA	gene	27392644	27395814	+	ENSG00000181773.6	ENSG00000181773.6	GPR3	protein_coding	OTTHUMG00000003397.2	2	NA	2827	G protein-coupled receptor 3	NA	NA	13	7	29	38	27	40	56	53	80	111	72	112	187	164	97	312	254	261	12.3293	7.66569	31.1308	37.7324	30.7511	48.2299	53.1506	52.9238	74.8061	103.975	72.764	107.701	177.61	154.295	98.2052
chr1	HAVANA	gene	27404226	27490158	-	ENSG00000158195.10	ENSG00000158195.10	WASF2	protein_coding	OTTHUMG00000003393.3	2	NA	10163	WASP family member 2	hsa04520|hsa04666|hsa04810|hsa05100|hsa05130|hsa05131|hsa05132|hsa05135|hsa05231	Adherens junction|Fc gamma R-mediated phagocytosis|Regulation of actin cytoskeleton|Bacterial invasion of epithelial cells|Pathogenic Escherichia coli infection|Shigellosis|Salmonella infection|Yersinia infection|Choline metabolism in cancer	4775	4210	4060	4148	3725	3540	6986	6984	6642	6560	7111	6158	9825	10080	9278	9668	9750	9102	4528.63	4610.36	4358.31	4118.79	4242.52	4268.34	6630.53	6973.95	6210.78	6144.85	7186.46	5921.62	9331.67	9483.51	9393.27
chr1	HAVANA	gene	27534035	27604431	-	ENSG00000126705.14	ENSG00000126705.14	AHDC1	protein_coding	OTTHUMG00000003398.5	2	NA	27245	AT-hook DNA binding motif containing 1	NA	NA	1812	1355	1174	1096	915	633	710	748	684	656	657	668	1820	2060	1899	1871	1889	1684	1718.51	1483.86	1260.26	1088.28	1042.12	763.238	673.873	746.924	639.592	614.485	663.972	642.358	1728.61	1938.1	1922.59
chr1	HAVANA	gene	27612064	27635277	-	ENSG00000000938.12	ENSG00000000938.12	FGR	protein_coding	OTTHUMG00000003516.2	2	NA	2268	FGR proto-oncogene, Src family tyrosine kinase	hsa04062	Chemokine signaling pathway	5	0	0	0	0	2	2	0	2	0	1	1	11	11	5	7	7	6	4.74203	0	0	0	0	2.41149	1.89823	0	1.87015	0	1.01061	0.961613	10.4477	10.3491	5.06212
chr1	HAVANA	gene	27666061	27672218	-	ENSG00000126709.14	ENSG00000126709.14	IFI6	protein_coding	OTTHUMG00000003518.1	2	NA	2537	interferon alpha inducible protein 6	NA	NA	174	147	96	91	103	67	521	345	3112	452	286	2691	648	1313	1090	733	1229	1134	165.023	160.979	103.054	90.3591	117.31	80.785	494.49	344.504	2909.96	423.395	289.035	2587.7	615.463	1235.3	1103.54
chr1	HAVANA	gene	27725979	27763122	+	ENSG00000009780.15	ENSG00000009780.15	FAM76A	protein_coding	OTTHUMG00000003729.4	1	overlapping_locus	199870	family with sequence similarity 76 member A	NA	NA	203	152	175	159	175	141	166	185	205	173	174	170	468	499	487	416	479	481	192.526	166.455	187.858	157.88	199.313	170.01	157.553	184.734	191.691	162.052	175.846	163.474	444.501	469.471	493.051
chr1	HAVANA	gene	27773183	27824452	+	ENSG00000117758.13	ENSG00000117758.13	STX12	protein_coding	OTTHUMG00000003730.2	2	overlapping_locus	23673	syntaxin 12	hsa04145	Phagosome	659	503	624	627	576	609	864	840	925	974	883	924	1196	1151	1189	1248	1136	1246	624.999	550.835	669.848	622.584	656.024	734.3	820.037	838.792	864.946	912.36	892.37	888.531	1135.95	1082.89	1203.77
chr1	HAVANA	gene	27830778	27851676	+	ENSG00000117751.17	ENSG00000117751.17	PPP1R8	protein_coding	OTTHUMG00000003734.4	1	ncRNA_host	5511	protein phosphatase 1 regulatory subunit 8	NA	NA	1630	1491	1585	1784	1533	1610	2653	2114	2753	2963	2325	2740	2824	2517	2576	2757	2657	2824	1545.9	1632.79	1701.46	1771.44	1745.98	1941.25	2518.01	2110.96	2574.27	2775.48	2349.67	2634.82	2682.2	2368.06	2608
chr1	HAVANA	gene	27872543	27886685	+	ENSG00000130775.15	ENSG00000130775.15	THEMIS2	protein_coding	OTTHUMG00000003735.5	2	NA	9473	thymocyte selection associated family member 2	NA	NA	20	13	8	6	7	5	2	0	1	1	1	1	468	587	617	382	475	496	18.9681	14.2363	8.5878	5.95774	7.97252	6.02873	1.89823	0	0.935076	0.936714	1.01061	0.961613	444.501	552.264	624.666
chr1	HAVANA	gene	27891524	27914746	-	ENSG00000117748.9	ENSG00000117748.9	RPA2	protein_coding	OTTHUMG00000003915.3	2	NA	6118	replication protein A2	hsa03030|hsa03420|hsa03430|hsa03440|hsa03460	DNA replication|Nucleotide excision repair|Mismatch repair|Homologous recombination|Fanconi anemia pathway	1428	1229	1316	1404	1300	1200	2372	2015	2330	2586	2131	2204	2177	2083	2120	2168	2239	2252	1354.32	1345.88	1412.69	1394.11	1480.61	1446.9	2251.31	2012.1	2178.73	2422.34	2153.61	2119.4	2067.69	1959.74	2146.34
chr1	HAVANA	gene	27934993	27959157	+	ENSG00000130768.14	ENSG00000130768.14	SMPDL3B	protein_coding	OTTHUMG00000003910.3	2	NA	27293	sphingomyelin phosphodiesterase acid like 3B	NA	NA	419	398	323	371	321	242	55	66	46	40	36	31	100	108	97	87	81	84	397.382	435.849	346.732	368.387	365.597	291.791	52.2014	65.9051	43.0135	37.4686	36.382	29.81	94.9788	101.609	98.2052
chr1	HAVANA	gene	27959462	27968096	+	ENSG00000158156.7	ENSG00000158156.7	XKR8	protein_coding	OTTHUMG00000003912.1	2	NA	55113	XK related 8	NA	NA	159	132	173	233	171	154	110	115	157	131	108	148	392	401	424	424	427	397	150.796	144.553	185.711	231.359	194.757	185.685	104.403	114.835	146.807	122.71	109.146	142.319	372.317	377.271	429.268
chr1	HAVANA	gene	27970344	28088696	-	ENSG00000158161.15	ENSG00000158161.15	EYA3	protein_coding	OTTHUMG00000003916.1	2	ncRNA_host,overlapping_locus	2140	EYA transcriptional coactivator and phosphatase 3	NA	NA	1117	1012	1131	1072	1031	1116	960	968	1088	973	968	1137	1064	1156	977	1222	1138	1084	1059.37	1108.24	1214.1	1064.45	1174.24	1345.61	911.152	966.607	1017.36	911.423	978.272	1093.35	1010.57	1087.59	989.138
chr1	HAVANA	gene	28147166	28193936	-	ENSG00000169403.11	ENSG00000169403.11	PTAFR	protein_coding	OTTHUMG00000003953.1	2	NA	5724	platelet activating factor receptor	hsa04020|hsa04080|hsa05150	Calcium signaling pathway|Neuroactive ligand-receptor interaction|Staphylococcus aureus infection	1587	1381	1050	1234	1005	1041	551	521	493	503	474	503	151	181	132	218	190	192	1505.12	1512.33	1127.15	1225.31	1144.63	1255.18	522.964	520.25	460.993	471.167	479.03	483.692	143.418	170.289	133.64
chr1	HAVANA	gene	28199456	28233025	-	ENSG00000126698.10	ENSG00000126698.10	DNAJC8	protein_coding	OTTHUMG00000003538.3	1	NA	22826	DnaJ heat shock protein family (Hsp40) member C8	NA	NA	4182	3767	3652	4637	3999	3759	5274	4801	5369	5815	4891	4988	4359	4138	3729	4433	4237	3893	3966.23	4125.24	3920.33	4604.34	4554.58	4532.4	5005.64	4794.09	5020.42	5446.99	4942.9	4796.53	4140.13	3893.13	3775.33
chr1	HAVANA	gene	28236109	28246906	+	ENSG00000130770.17	ENSG00000130770.17	ATPIF1	protein_coding	OTTHUMG00000003533.2	1	NA	93974	ATP synthase inhibitory factor subunit 1	NA	NA	2021	1600	1399	1733	1343	1153	2493	2287	2475	2437	2070	1907	2661	2611	2553	2596	2744	2475	1916.73	1752.16	1501.79	1720.79	1529.58	1390.23	2366.15	2283.71	2314.31	2282.77	2091.97	1833.8	2527.39	2456.49	2584.72
chr1	HAVANA	gene	28259527	28282491	+	ENSG00000130766.4	ENSG00000130766.4	SESN2	protein_coding	OTTHUMG00000003532.1	2	NA	83667	sestrin 2	hsa04115|hsa04150|hsa04211	p53 signaling pathway|mTOR signaling pathway|Longevity regulating pathway	476	411	391	476	389	373	671	857	737	644	823	704	592	630	489	538	578	498	451.441	450.085	419.729	472.647	443.044	449.743	636.858	855.767	689.151	603.244	831.733	676.976	562.274	592.719	495.075
chr1	HAVANA	gene	28329002	28335967	+	ENSG00000130772.13	ENSG00000130772.13	MED18	protein_coding	OTTHUMG00000003537.2	2	NA	54797	mediator complex subunit 18	NA	NA	453	395	311	426	343	303	364	384	354	373	381	365	627	643	611	626	635	624	429.628	432.564	333.851	423	390.653	365.341	345.479	383.448	331.017	349.394	385.043	350.989	595.517	604.95	618.591
chr1	HAVANA	gene	28369582	28500369	+	ENSG00000204138.12	ENSG00000204138.12	PHACTR4	protein_coding	OTTHUMG00000003541.7	2	ncRNA_host,overlapping_locus	65979	phosphatase and actin regulator 4	NA	NA	1198	1084	1051	1004	981	878	2139	2115	2126	1981	2169	2109	2159	2182	2052	2014	2212	1880	1136.19	1187.09	1128.22	996.929	1117.29	1058.65	2030.16	2111.96	1987.97	1855.63	2192.02	2028.04	2050.59	2052.88	2077.49
chr1	HAVANA	gene	28505943	28539300	+	ENSG00000180198.15	ENSG00000180198.15	RCC1	protein_coding	OTTHUMG00000003645.11	1	ncRNA_host,overlapping_locus	1104	regulator of chromosome condensation 1	NA	NA	6732	6271	6971	7972	6409	5986	9881	8164	10323	11005	8066	9813	9788	9718	9017	9761	9944	9247	6384.66	6867.36	7483.19	7915.85	7299.41	7217.6	9378.23	8152.26	9652.79	10308.5	8151.59	9436.31	9296.52	9142.93	9129.03
chr1	HAVANA	gene	28553085	28578545	+	ENSG00000180098.9	ENSG00000180098.9	TRNAU1AP	protein_coding	OTTHUMG00000003653.2	2	NA	54952	tRNA selenocysteine 1 associated protein 1	NA	NA	576	533	471	509	436	392	430	336	405	376	319	359	856	884	891	872	792	746	546.281	583.687	505.607	505.415	496.574	472.653	408.12	335.517	378.706	352.205	322.385	345.219	813.018	831.689	902.07
chr1	HAVANA	gene	28589323	28643085	-	ENSG00000120656.11	ENSG00000120656.11	TAF12	protein_coding	OTTHUMG00000003655.1	2	NA	6883	TATA-box binding protein associated factor 12	hsa03022	Basal transcription factors	678	593	603	638	607	592	435	399	467	490	419	449	863	787	861	785	786	829	643.019	649.393	647.305	633.507	691.331	713.802	412.866	398.426	436.681	458.99	423.446	431.764	819.667	740.429	871.697
chr1	HAVANA	gene	28592200	28595443	+	ENSG00000188060.7	ENSG00000188060.7	RAB42	protein_coding	OTTHUMG00000003656.2	2	NA	115273	RAB42, member RAS oncogene family	NA	NA	25	23	15	22	21	15	26	34	13	27	16	19	171	170	145	123	117	135	23.7101	25.1873	16.1021	21.8451	23.9175	18.0862	24.677	33.9511	12.156	25.2913	16.1698	18.2707	162.414	159.94	146.802
chr1	HAVANA	gene	28668732	28719353	+	ENSG00000162419.12	ENSG00000162419.12	GMEB1	protein_coding	OTTHUMG00000003647.2	2	ncRNA_host	10691	glucocorticoid modulatory element binding protein 1	NA	NA	419	387	327	418	353	341	509	514	572	525	520	557	663	645	625	687	657	600	397.382	423.803	351.026	415.056	402.043	411.16	483.101	513.261	534.864	491.775	525.518	535.619	629.709	606.832	632.765
chr1	HAVANA	gene	28736621	28769775	+	ENSG00000198492.15	ENSG00000198492.15	YTHDF2	protein_coding	OTTHUMG00000003648.5	1	NA	51441	YTH N6-methyladenosine RNA binding protein 2	NA	NA	3061	2594	2856	3059	2698	2722	3606	3171	3855	4055	3287	3664	3687	3643	3449	3512	3661	3512	2903.07	2840.69	3065.84	3037.46	3072.84	3282.04	3422.52	3166.44	3604.72	3798.38	3321.88	3523.35	3501.87	3427.42	3491.85
chr1	HAVANA	gene	28812142	28871267	+	ENSG00000116329.10	ENSG00000116329.10	OPRD1	protein_coding	OTTHUMG00000003646.2	2	NA	4985	opioid receptor delta 1	hsa04022|hsa04071|hsa04080	cGMP-PKG signaling pathway|Sphingolipid signaling pathway|Neuroactive ligand-receptor interaction	3	1	1	6	3	2	3	7	3	5	4	6	6	3	3	6	5	2	2.84522	1.0951	1.07347	5.95774	3.41679	2.41149	2.84735	6.98993	2.80523	4.68357	4.04244	5.76968	5.69873	2.82247	3.03727
chr1	HAVANA	gene	28887091	29120046	+	ENSG00000159023.20	ENSG00000159023.20	EPB41	protein_coding	OTTHUMG00000003644.26	2	ncRNA_host	2035	erythrocyte membrane protein band 4.1	NA	NA	911	835	808	776	757	755	1635	1554	1377	1330	1434	1161	1575	1603	1564	1451	1559	1583	863.997	914.407	867.367	770.535	862.171	910.339	1551.81	1551.76	1287.6	1245.83	1449.22	1116.43	1495.92	1508.14	1583.43
chr1	HAVANA	gene	29119428	29123935	-	ENSG00000253304.1	ENSG00000253304.1	TMEM200B	protein_coding	OTTHUMG00000003658.3	2	NA	399474	transmembrane protein 200B	NA	NA	56	34	42	79	57	51	36	34	45	71	39	59	2119	2114	1914	2008	2120	1944	53.1107	37.2333	45.0859	78.4436	64.9191	61.4931	34.1682	33.9511	42.0784	66.5067	39.4138	56.7352	2012.6	1988.9	1937.78
chr1	HAVANA	gene	29147743	29181987	-	ENSG00000116350.16	ENSG00000116350.16	SRSF4	protein_coding	OTTHUMG00000003663.6	2	ncRNA_host	6429	serine and arginine rich splicing factor 4	hsa03040|hsa05168	Spliceosome|Herpes simplex virus 1 infection	2604	2301	2356	2705	2316	2066	3712	3295	3858	3918	3390	3680	4577	4686	4309	4386	4920	4451	2469.65	2519.82	2529.11	2685.95	2637.76	2491.07	3523.12	3290.26	3607.52	3670.05	3425.97	3538.74	4347.18	4408.7	4362.54
chr1	HAVANA	gene	29192873	29230942	-	ENSG00000116353.15	ENSG00000116353.15	MECR	protein_coding	OTTHUMG00000059082.4	2	NA	51102	mitochondrial trans-2-enoyl-CoA reductase	hsa00061|hsa00062|hsa01100|hsa01212	Fatty acid biosynthesis|Fatty acid elongation|Metabolic pathways|Fatty acid metabolism	937	795	826	889	755	602	743	729	672	653	691	634	892	986	871	869	954	892	888.656	870.603	886.69	882.739	859.893	725.859	705.194	727.951	628.371	611.674	698.332	609.663	847.211	927.653	881.822
chr1	HAVANA	gene	29236516	29326813	+	ENSG00000060656.19	ENSG00000060656.19	PTPRU	protein_coding	OTTHUMG00000003699.7	2	NA	10076	protein tyrosine phosphatase receptor type U	NA	NA	3876	3258	2652	2327	1978	1466	1136	1082	712	756	943	660	3029	3445	3276	2791	3348	2954	3676.02	3567.83	2846.85	2310.61	2252.81	1767.62	1078.2	1080.44	665.774	708.156	953.006	634.665	2876.91	3241.14	3316.7
chr1	HAVANA	gene	30711277	30723587	-	ENSG00000162510.5	ENSG00000162510.5	MATN1	protein_coding	OTTHUMG00000003705.2	2	NA	4146	matrilin 1	NA	NA	2	1	1	2	3	1	0	3	2	5	0	1	12	10	7	9	15	13	1.89681	1.0951	1.07347	1.98591	3.41679	1.20575	0	2.99568	1.87015	4.68357	0	0.961613	11.3975	9.40825	7.08697
chr1	HAVANA	gene	30732469	30757820	-	ENSG00000162511.7	ENSG00000162511.7	LAPTM5	protein_coding	OTTHUMG00000003707.1	2	ncRNA_host	7805	lysosomal protein transmembrane 5	hsa04142	Lysosome	26	30	29	54	59	40	1	7	2	5	5	6	293	223	135	278	230	142	24.6585	32.853	31.1308	53.6197	67.1969	48.2299	0.949117	6.98993	1.87015	4.68357	5.05306	5.76968	278.288	209.804	136.677
chr1	HAVANA	gene	30869467	30908761	-	ENSG00000162512.15	ENSG00000162512.15	SDC3	protein_coding	OTTHUMG00000043646.1	2	NA	9672	syndecan 3	hsa04514	Cell adhesion molecules (CAMs)	479	407	333	327	345	262	228	225	168	148	235	145	2400	2533	2238	2160	2135	1850	454.286	445.705	357.467	324.697	392.931	315.906	216.399	224.676	157.093	138.634	237.494	139.434	2279.49	2383.11	2265.81
chr1	HAVANA	gene	30931506	31065991	-	ENSG00000134644.15	ENSG00000134644.15	PUM1	protein_coding	OTTHUMG00000003795.5	1	NA	9698	pumilio RNA binding family member 1	NA	NA	4261	3589	3889	3453	3331	3164	3978	4292	4230	3878	4421	4331	4099	4271	4185	4284	4348	3881	4041.15	3930.31	4174.74	3428.68	3793.78	3814.98	3775.59	4285.83	3955.37	3632.58	4467.91	4164.75	3893.18	4018.26	4237
chr1	HAVANA	gene	31179745	31239554	-	ENSG00000084628.9	ENSG00000084628.9	NKAIN1	protein_coding	OTTHUMG00000003788.4	2	NA	79570	sodium/potassium transporting ATPase interacting 1	NA	NA	8	3	4	4	1	3	7	13	12	5	2	5	7	7	7	9	15	6	7.58724	3.2853	4.2939	3.97183	1.13893	3.61724	6.64382	12.9813	11.2209	4.68357	2.02122	4.80807	6.64852	6.58577	7.08697
chr1	HAVANA	gene	31259568	31296782	-	ENSG00000060688.12	ENSG00000060688.12	SNRNP40	protein_coding	OTTHUMG00000003790.2	2	overlapping_locus	9410	small nuclear ribonucleoprotein U5 subunit 40	hsa03040	Spliceosome	3543	3267	3361	4086	3588	3173	2604	2296	2627	2867	2270	2576	2907	2668	2606	2821	2803	2768	3360.2	3577.69	3607.95	4057.22	4086.48	3825.83	2471.5	2292.7	2456.45	2685.56	2294.09	2477.12	2761.03	2510.12	2638.38
chr1	HAVANA	gene	31296982	31364953	+	ENSG00000121766.15	ENSG00000121766.15	ZCCHC17	protein_coding	OTTHUMG00000003791.2	2	NA	51538	zinc finger CCHC-type containing 17	NA	NA	1391	1360	1210	1338	1219	1063	970	845	884	980	772	833	1675	1735	1546	1700	1803	1557	1319.23	1489.33	1298.9	1328.58	1388.36	1281.71	920.644	843.784	826.607	917.98	780.192	801.024	1590.89	1632.33	1565.21
chr1	HAVANA	gene	31365625	31376850	-	ENSG00000121769.7	ENSG00000121769.7	FABP3	protein_coding	OTTHUMG00000003797.4	2	NA	2170	fatty acid binding protein 3	hsa03320	PPAR signaling pathway	6	2	5	3	3	1	1	0	3	0	2	0	4	0	5	6	3	3	5.69043	2.1902	5.36737	2.97887	3.41679	1.20575	0.949117	0	2.80523	0	2.02122	0	3.79915	0	5.06212
chr1	HAVANA	gene	31409565	31434680	+	ENSG00000168528.11	ENSG00000168528.11	SERINC2	protein_coding	OTTHUMG00000003796.2	2	NA	347735	serine incorporator 2	NA	NA	6788	5744	4806	6941	5344	3451	10756	10524	11079	13609	11466	12344	19390	18681	16269	20171	20561	18654	6437.77	6290.25	5159.12	6892.11	6086.45	4161.03	10208.7	10508.9	10359.7	12747.7	11587.7	11870.2	18416.4	17575.5	16471.1
chr1	HAVANA	gene	31576485	31587686	+	ENSG00000142910.15	ENSG00000142910.15	TINAGL1	protein_coding	OTTHUMG00000003884.1	2	NA	64129	tubulointerstitial nephritis antigen like 1	NA	NA	8758	7446	8678	10913	8299	7647	10424	12420	13332	13591	12848	15865	18038	16847	14665	21978	19325	18757	8306.13	8154.1	9315.61	10836.1	9451.99	9220.34	9893.6	12402.1	12466.4	12730.9	12984.3	15256	17132.3	15850.1	14847.2
chr1	HAVANA	gene	31617686	31632518	+	ENSG00000121764.11	ENSG00000121764.11	HCRTR1	protein_coding	OTTHUMG00000003876.2	2	NA	3061	hypocretin receptor 1	hsa04080	Neuroactive ligand-receptor interaction	5	1	5	3	0	5	0	1	2	0	2	0	8	4	3	6	3	4	4.74203	1.0951	5.36737	2.97887	0	6.02873	0	0.998561	1.87015	0	2.02122	0	7.5983	3.7633	3.03727
chr1	HAVANA	gene	31629862	31644896	-	ENSG00000162517.12	ENSG00000162517.12	PEF1	protein_coding	OTTHUMG00000003877.2	2	NA	553115	penta-EF-hand domain containing 1	NA	NA	2726	2397	2292	2863	2208	1857	2564	2043	2262	2556	2150	2023	2570	2471	2373	2520	2400	2424	2585.35	2624.95	2460.4	2842.84	2514.76	2239.07	2433.54	2040.06	2115.14	2394.24	2172.81	1945.34	2440.96	2324.78	2402.48
chr1	HAVANA	gene	31652247	31704319	-	ENSG00000084636.17	ENSG00000084636.17	COL16A1	protein_coding	OTTHUMG00000003883.22	2	NA	1307	collagen type XVI alpha 1 chain	NA	NA	226	125	82	93	81	28	661	843	616	502	584	695	489	561	272	393	516	306	214.34	136.887	88.0249	92.345	92.2534	33.7609	627.366	841.787	576.007	470.231	590.197	668.321	464.446	527.803	275.379
chr1	HAVANA	gene	31727117	31764893	-	ENSG00000121753.12	ENSG00000121753.12	ADGRB2	protein_coding	OTTHUMG00000003885.6	1	ncRNA_host	576	adhesion G protein-coupled receptor B2	NA	NA	162	92	74	115	98	51	113	114	78	112	105	61	264	298	267	198	309	187	153.642	100.749	79.4371	114.19	111.615	61.4931	107.25	113.836	72.936	104.912	106.114	58.6584	250.744	280.366	270.317
chr1	HAVANA	gene	31790422	31816051	-	ENSG00000134668.12	ENSG00000134668.12	SPOCD1	protein_coding	OTTHUMG00000003879.6	1	NA	90853	SPOC domain containing 1	NA	NA	274	205	325	462	316	380	179	200	296	256	218	368	67	71	51	102	74	113	259.863	224.495	348.879	458.746	359.902	458.184	169.892	199.712	276.783	239.799	220.313	353.874	63.6358	66.7985	51.6336
chr1	HAVANA	gene	31906421	31944856	-	ENSG00000184007.19	ENSG00000184007.19	PTP4A2	protein_coding	OTTHUMG00000003801.13	2	overlapping_locus	8073	protein tyrosine phosphatase 4A2	NA	NA	4314	3819	4713	4562	4213	4933	4538	3690	4204	5025	3765	4152	5706	5362	5283	5581	5055	5277	4091.42	4182.18	5059.29	4529.87	4798.32	5947.95	4307.09	3684.69	3931.06	4706.99	3804.95	3992.62	5419.49	5044.7	5348.64
chr1	HAVANA	gene	32013829	32060850	+	ENSG00000121774.17	ENSG00000121774.17	KHDRBS1	protein_coding	OTTHUMG00000003921.9	2	NA	10657	KH RNA binding domain containing, signal transduction associated 1	NA	NA	7596	6453	6402	7355	6502	6093	9752	8099	8922	9787	8374	8035	9054	8300	7843	8984	8207	7996	7204.09	7066.67	6872.38	7303.2	7405.33	7346.61	9255.79	8087.35	8342.75	9167.62	8462.86	7726.56	8599.38	7808.84	7940.44
chr1	HAVANA	gene	32072031	32102866	+	ENSG00000121775.17	ENSG00000121775.17	TMEM39B	protein_coding	OTTHUMG00000004020.9	2	ncRNA_host	55116	transmembrane protein 39B	NA	NA	722	686	728	855	770	609	809	657	787	862	689	675	863	904	794	960	869	846	684.749	751.238	781.489	848.978	876.977	734.3	767.836	656.055	735.905	807.448	696.311	649.089	819.667	850.505	803.865
chr1	HAVANA	gene	32108038	32176568	+	ENSG00000025800.13	ENSG00000025800.13	KPNA6	protein_coding	OTTHUMG00000004333.5	2	overlapping_locus	23633	karyopherin subunit alpha 6	hsa05164	Influenza A	2994	2664	2762	2893	2720	2600	3746	3712	3762	3589	3879	3769	4996	5092	4734	5229	5205	4899	2839.53	2917.34	2964.94	2872.62	3097.89	3134.94	3555.39	3706.66	3517.76	3361.87	3920.16	3624.32	4745.14	4790.68	4792.82
chr1	HAVANA	gene	32179686	32198285	+	ENSG00000084652.15	ENSG00000084652.15	TXLNA	protein_coding	OTTHUMG00000004423.6	2	NA	200081	taxilin alpha	NA	NA	2500	2281	2522	2812	2180	2292	3878	3799	4081	4207	3759	4078	4867	4960	4262	4786	4994	4497	2371.01	2497.92	2707.3	2792.19	2482.87	2763.57	3680.68	3793.53	3816.05	3940.76	3798.89	3921.46	4622.62	4666.49	4314.95
chr1	HAVANA	gene	32200386	32205387	+	ENSG00000160050.14	ENSG00000160050.14	CCDC28B	protein_coding	OTTHUMG00000005738.7	2	NA	79140	coiled-coil domain containing 28B	NA	NA	147	143	125	164	156	100	24	44	43	22	42	42	164	169	181	165	193	159	139.416	156.599	134.184	162.845	177.673	120.575	22.7788	43.9367	40.2083	20.6077	42.4457	40.3878	155.765	158.999	183.249
chr1	HAVANA	gene	32205661	32208687	+	ENSG00000160051.11	ENSG00000160051.11	IQCC	protein_coding	OTTHUMG00000005739.4	2	NA	55721	IQ motif containing C	NA	NA	276	217	302	303	281	221	252	256	319	279	247	342	510	473	420	435	530	499	261.76	237.636	324.189	300.866	320.04	266.47	239.178	255.632	298.289	261.343	249.621	328.872	484.392	445.01	425.218
chr1	HAVANA	gene	32209094	32216196	+	ENSG00000222046.2	ENSG00000222046.2	DCDC2B	protein_coding	OTTHUMG00000005741.3	2	NA	149069	doublecortin domain containing 2B	NA	NA	9	5	6	1	2	3	3	7	7	0	4	7	5	1	4	2	5	8	8.53565	5.47549	6.44085	0.992957	2.27786	3.61724	2.84735	6.98993	6.54553	0	4.04244	6.73129	4.74894	0.940825	4.0497
chr1	HAVANA	gene	32214472	32222359	-	ENSG00000160055.19	ENSG00000160055.19	TMEM234	protein_coding	OTTHUMG00000005742.6	1	NA	56063	transmembrane protein 234	NA	NA	270	217	236	212	157	186	90	55	109	95	62	95	406	346	341	352	363	341	256.069	237.636	253.34	210.507	178.812	224.269	85.4205	54.9209	101.923	88.9879	62.6579	91.3533	385.614	325.525	345.237
chr1	HAVANA	gene	32221928	32231604	+	ENSG00000084623.11	ENSG00000084623.11	EIF3I	protein_coding	OTTHUMG00000007364.5	2	NA	8668	eukaryotic translation initiation factor 3 subunit I	hsa03013	RNA transport	8036	7382	7899	9842	8151	7925	11343	10117	12032	13264	10822	11945	12888	12393	12231	13471	13423	13129	7621.38	8084.02	8479.38	9772.68	9283.43	9555.54	10765.8	10102.4	11250.8	12424.6	10936.8	11486.5	12240.9	11659.6	12383
chr1	HAVANA	gene	32247233	32248856	+	ENSG00000183615.5	ENSG00000183615.5	FAM167B	protein_coding	OTTHUMG00000007462.2	2	NA	84734	family with sequence similarity 167 member B	NA	NA	4	2	2	6	0	2	10	6	5	2	7	11	30	27	18	19	29	26	3.79362	2.1902	2.14695	5.95774	0	2.41149	9.49117	5.99137	4.67538	1.87343	7.07428	10.5777	28.4936	25.4023	18.2236
chr1	HAVANA	gene	32251239	32286165	+	ENSG00000182866.16	ENSG00000182866.16	LCK	protein_coding	OTTHUMG00000007463.6	2	NA	3932	LCK proto-oncogene, Src family tyrosine kinase	hsa04064|hsa04380|hsa04650|hsa04658|hsa04659|hsa04660|hsa05135|hsa05166|hsa05235|hsa05340	NF-kappa B signaling pathway|Osteoclast differentiation|Natural killer cell mediated cytotoxicity|Th1 and Th2 cell differentiation|Th17 cell differentiation|T cell receptor signaling pathway|Yersinia infection|Human T-cell leukemia virus 1 infection|PD-L1 expression and PD-1 checkpoint pathway in cancer|Primary immunodeficiency	49	27	22	59	44	74	9	2	9	4	11	16	16	14	12	33	20	25	46.4719	29.5677	23.6164	58.5845	50.113	89.2252	8.54205	1.99712	8.41569	3.74686	11.1167	15.3858	15.1966	13.1715	12.1491
chr1	HAVANA	gene	32292086	32333635	+	ENSG00000116478.11	ENSG00000116478.11	HDAC1	protein_coding	OTTHUMG00000007529.5	1	NA	3065	histone deacetylase 1	hsa04110|hsa04213|hsa04330|hsa04919|hsa05016|hsa05031|hsa05034|hsa05165|hsa05169|hsa05200|hsa05202|hsa05203|hsa05206|hsa05220	Cell cycle|Longevity regulating pathway - multiple species|Notch signaling pathway|Thyroid hormone signaling pathway|Huntington disease|Amphetamine addiction|Alcoholism|Human papillomavirus infection|Epstein-Barr virus infection|Pathways in cancer|Transcriptional misregulation in cancer|Viral carcinogenesis|MicroRNAs in cancer|Chronic myeloid leukemia	4715	4440	4351	4720	3973	3833	7143	6614	6255	6649	6210	5569	5542	5142	4766	5371	5222	4917	4471.73	4862.24	4670.69	4686.76	4524.97	4621.63	6779.54	6604.49	5848.9	6228.21	6275.9	5355.23	5263.72	4837.72	4825.21
chr1	HAVANA	gene	32333832	32336379	-	ENSG00000175130.6	ENSG00000175130.6	MARCKSL1	protein_coding	OTTHUMG00000007589.3	2	NA	65108	MARCKS like 1	hsa04666|hsa05140	Fc gamma R-mediated phagocytosis|Leishmaniasis	282	238	348	581	484	633	1282	1232	1242	1339	1184	1015	3292	3285	3534	3319	3400	3382	267.45	260.633	373.569	576.908	551.243	763.238	1216.77	1230.23	1161.36	1254.26	1196.56	976.038	3126.7	3090.61	3577.91
chr1	HAVANA	gene	32351521	32364312	+	ENSG00000162526.6	ENSG00000162526.6	TSSK3	protein_coding	OTTHUMG00000007585.3	1	NA	81629	testis specific serine kinase 3	NA	NA	14	11	16	9	6	8	11	14	5	5	8	18	28	36	25	29	42	33	13.2777	12.0461	17.1756	8.93661	6.83359	9.64597	10.4403	13.9799	4.67538	4.68357	8.08489	17.309	26.5941	33.8697	25.3106
chr1	HAVANA	gene	32361270	32364278	-	ENSG00000225828.1	ENSG00000225828.1	FAM229A	protein_coding	OTTHUMG00000007587.6	2	NA	100128071	family with sequence similarity 229 member A	NA	NA	21	18	15	16	8	12	25	32	31	27	25	38	125	146	105	105	147	121	19.9165	19.7118	16.1021	15.8873	9.11145	14.469	23.7279	31.954	28.9874	25.2913	25.2653	36.5413	118.723	137.36	106.305
chr1	HAVANA	gene	32365103	32394731	-	ENSG00000160058.18	ENSG00000160058.18	BSDC1	protein_coding	OTTHUMG00000007588.7	1	NA	55108	BSD domain containing 1	NA	NA	954	871	849	857	679	731	1624	1572	1456	1335	1419	1345	3354	3587	3304	3237	3485	3163	904.779	953.831	911.38	850.964	773.334	881.401	1541.37	1569.74	1361.47	1250.51	1434.06	1293.37	3185.59	3374.74	3345.05
chr1	HAVANA	gene	32465057	32600792	+	ENSG00000254553.1	ENSG00000254553.1	RP1-27O5.3	protein_coding	OTTHUMG00000167086.2	2	overlapping_locus	NA	NA	NA	NA	209	201	202	208	170	174	221	208	196	204	183	176	319	289	282	301	259	304	198.217	220.115	216.842	206.535	193.618	209.8	209.755	207.701	183.275	191.09	184.942	169.244	302.982	271.898	285.504
chr1	HAVANA	gene	32465069	32496686	+	ENSG00000273274.1	ENSG00000273274.1	ZBTB8B	protein_coding	OTTHUMG00000167087.2	2	overlapping_locus	728116	zinc finger and BTB domain containing 8B	NA	NA	16	6	1	6	5	3	18	16	13	13	17	15	19	6	14	12	10	6	15.1745	6.57059	1.07347	5.95774	5.69465	3.61724	17.0841	15.977	12.156	12.1773	17.1804	14.4242	18.046	5.64495	14.1739
chr1	HAVANA	gene	32539427	32605939	+	ENSG00000160062.14	ENSG00000160062.14	ZBTB8A	protein_coding	OTTHUMG00000007855.6	2	overlapping_locus	653121	zinc finger and BTB domain containing 8A	NA	NA	286	263	306	284	237	259	278	269	265	259	230	247	503	469	449	449	394	458	271.244	288.011	328.483	282	269.927	312.288	263.855	268.613	247.795	242.609	232.441	237.519	477.743	441.247	454.578
chr1	HAVANA	gene	32600172	32650903	-	ENSG00000176261.15	ENSG00000176261.15	ZBTB8OS	protein_coding	OTTHUMG00000007856.9	2	NA	339487	zinc finger and BTB domain containing 8 opposite strand	NA	NA	732	670	729	718	646	646	758	691	767	757	665	799	875	838	828	906	927	921	694.233	733.716	782.563	712.943	735.749	778.912	719.431	690.006	717.204	709.093	672.056	768.329	831.064	788.411	838.287
chr1	HAVANA	gene	32651142	32686211	+	ENSG00000162521.18	ENSG00000162521.18	RBBP4	protein_coding	OTTHUMG00000007998.13	2	NA	5928	RB binding protein 4, chromatin remodeling factor	hsa04218	Cellular senescence	5049	4555	4629	4376	4288	3837	9309	8925	9451	9425	8808	8543	5311	5222	4975	4839	5124	5045	4788.5	4988.17	4969.11	4345.18	4883.74	4626.45	8835.33	8912.16	8837.41	8828.53	8901.46	8215.06	5044.32	4912.99	5036.81
chr1	HAVANA	gene	32680360	32703596	-	ENSG00000162520.14	ENSG00000162520.14	SYNC	protein_coding	OTTHUMG00000008087.5	2	NA	81493	syncoilin, intermediate filament protein	NA	NA	71	55	49	55	42	42	33	30	34	13	24	12	92	91	106	88	86	77	67.3368	60.2304	52.6003	54.6126	47.8351	50.6414	31.3209	29.9568	31.7926	12.1773	24.2547	11.5394	87.3805	85.615	107.317
chr1	HAVANA	gene	32741885	32774970	+	ENSG00000162522.10	ENSG00000162522.10	KIAA1522	protein_coding	OTTHUMG00000008088.6	1	NA	57648	KIAA1522	NA	NA	11520	9576	8901	8262	6920	5124	11762	10250	9572	9259	8996	7650	5770	6452	6764	4722	5673	5412	10925.6	10486.7	9555	8203.81	7881.4	6178.24	11163.5	10235.3	8950.55	8673.04	9091.46	7356.34	5480.28	6070.2	6848.04
chr1	HAVANA	gene	32775237	32818153	-	ENSG00000134684.10	ENSG00000134684.10	YARS	protein_coding	OTTHUMG00000003933.2	2	NA	8565	tyrosyl-tRNA synthetase	hsa00970	Aminoacyl-tRNA biosynthesis	5406	5105	5460	6146	5537	5596	6515	6603	6438	7004	6562	5969	5158	5028	4489	4875	4977	4612	5127.08	5590.48	5861.17	6102.71	6306.26	6747.36	6183.5	6593.5	6020.02	6560.75	6631.63	5739.87	4899.01	4730.47	4544.77
chr1	HAVANA	gene	32816767	32858879	+	ENSG00000116497.17	ENSG00000116497.17	S100PBP	protein_coding	OTTHUMG00000003955.8	2	NA	64766	S100P binding protein	NA	NA	661	543	562	635	548	557	585	599	689	609	562	722	1312	1388	1244	1319	1318	1220	626.896	594.638	603.293	630.528	624.134	671.601	555.234	598.138	644.268	570.459	567.964	694.285	1246.12	1305.86	1259.46
chr1	HAVANA	gene	32862268	32872482	-	ENSG00000160097.16	ENSG00000160097.16	FNDC5	protein_coding	OTTHUMG00000004015.3	2	NA	252995	fibronectin type III domain containing 5	NA	NA	8	7	4	6	5	2	0	1	1	2	2	2	6	10	5	10	15	7	7.58724	7.66569	4.2939	5.95774	5.69465	2.41149	0	0.998561	0.935076	1.87343	2.02122	1.92323	5.69873	9.40825	5.06212
chr1	HAVANA	gene	32885994	32898441	+	ENSG00000121905.9	ENSG00000121905.9	HPCA	protein_coding	OTTHUMG00000004017.2	2	NA	3208	hippocalcin	NA	NA	4	1	0	3	0	2	3	4	5	6	5	4	4	3	2	2	2	3	3.79362	1.0951	0	2.97887	0	2.41149	2.84735	3.99425	4.67538	5.62029	5.05306	3.84645	3.79915	2.82247	2.02485
chr1	HAVANA	gene	32894594	32901438	-	ENSG00000121900.18	ENSG00000121900.18	TMEM54	protein_coding	OTTHUMG00000004016.3	2	NA	113452	transmembrane protein 54	NA	NA	1941	1676	1494	1648	1324	1035	1491	1423	1367	1344	1240	1228	1701	1659	1678	1611	1619	1619	1840.85	1835.38	1603.77	1636.39	1507.94	1247.95	1415.13	1420.95	1278.25	1258.94	1253.16	1180.86	1615.59	1560.83	1698.85
chr1	HAVANA	gene	32936445	32964685	-	ENSG00000116514.16	ENSG00000116514.16	RNF19B	protein_coding	OTTHUMG00000004013.4	2	NA	127544	ring finger protein 19B	NA	NA	809	611	644	838	592	721	852	750	821	793	744	761	2371	2211	2115	2188	2146	1920	767.26	669.105	691.318	832.098	674.247	869.343	808.648	748.921	767.698	742.814	751.895	731.788	2251.95	2080.16	2141.28
chr1	HAVANA	gene	33007940	33080996	-	ENSG00000004455.16	ENSG00000004455.16	AK2	protein_coding	OTTHUMG00000004131.6	1	ncRNA_host	204	adenylate kinase 2	hsa00230|hsa00730|hsa01100	Purine metabolism|Thiamine metabolism|Metabolic pathways	6890	6255	6603	8095	6832	6650	9937	9326	10257	11032	9549	9689	7961	7941	7558	7961	8126	8204	6534.51	6849.84	7088.15	8037.99	7781.18	8018.21	9431.38	9312.58	9591.08	10333.8	9650.33	9317.07	7561.26	7471.09	7651.9
chr1	HAVANA	gene	33081104	33120530	+	ENSG00000142920.16	ENSG00000142920.16	AZIN2	protein_coding	OTTHUMG00000004130.3	2	NA	113451	antizyme inhibitor 2	hsa00330|hsa01100	Arginine and proline metabolism|Metabolic pathways	8	8	13	9	8	9	11	9	5	5	14	12	123	131	73	86	116	59	7.58724	8.76079	13.9552	8.93661	9.11145	10.8517	10.4403	8.98705	4.67538	4.68357	14.1486	11.5394	116.824	123.248	73.907
chr1	HAVANA	gene	33145402	33182059	-	ENSG00000116525.13	ENSG00000116525.13	TRIM62	protein_coding	OTTHUMG00000004132.4	1	NA	55223	tripartite motif containing 62	NA	NA	343	305	264	315	250	190	434	393	392	359	321	299	390	410	399	315	385	371	325.303	334.005	283.397	312.781	284.733	229.092	411.917	392.435	366.55	336.28	324.406	287.522	370.417	385.738	403.957
chr1	HAVANA	gene	33256545	33300719	+	ENSG00000160094.14	ENSG00000160094.14	ZNF362	protein_coding	OTTHUMG00000004124.5	2	overlapping_locus	149076	zinc finger protein 362	NA	NA	1523	1232	1024	941	836	458	1227	1120	901	867	925	706	1361	1343	1309	1113	1254	1168	1444.42	1349.16	1099.24	934.372	952.146	552.232	1164.57	1118.39	842.504	812.131	934.815	678.899	1292.66	1263.53	1325.26
chr1	HAVANA	gene	33306766	33321098	-	ENSG00000184389.9	ENSG00000184389.9	A3GALT2	protein_coding	OTTHUMG00000004125.4	2	NA	127550	alpha 1,3-galactosyltransferase 2	hsa00603|hsa01100	Glycosphingolipid biosynthesis - globo and isoglobo series|Metabolic pathways	3	9	8	6	2	4	3	4	3	6	3	5	7	9	3	7	10	4	2.84522	9.85589	8.5878	5.95774	2.27786	4.82299	2.84735	3.99425	2.80523	5.62029	3.03183	4.80807	6.64852	8.46742	3.03727
chr1	HAVANA	gene	33323623	33431052	-	ENSG00000134686.18	ENSG00000134686.18	PHC2	protein_coding	OTTHUMG00000004133.1	2	ncRNA_host	1912	polyhomeotic homolog 2	NA	NA	1418	1245	1448	1646	1315	1799	1495	1289	1237	1548	1220	1582	4609	4434	3882	5223	4920	4531	1344.84	1363.4	1554.39	1634.41	1497.69	2169.14	1418.93	1287.15	1156.69	1450.03	1232.95	1521.27	4377.57	4171.62	3930.23
chr1	HAVANA	gene	33472645	33496507	+	ENSG00000121903.14	ENSG00000121903.14	ZSCAN20	protein_coding	OTTHUMG00000004173.3	2	NA	7579	zinc finger and SCAN domain containing 20	NA	NA	125	115	150	138	121	130	153	141	155	131	154	146	302	348	300	289	334	284	118.551	125.936	161.021	137.028	137.811	156.747	145.215	140.797	144.937	122.71	155.634	140.396	286.836	327.407	303.727
chr1	HAVANA	gene	33513999	34165842	-	ENSG00000121904.17	ENSG00000121904.17	CSMD2	protein_coding	OTTHUMG00000011135.10	2	NA	114784	CUB and Sushi multiple domains 2	NA	NA	7	3	1	5	4	5	9	3	4	6	7	7	5	2	4	4	3	4	6.63884	3.2853	1.07347	4.96478	4.55572	6.02873	8.54205	2.99568	3.74031	5.62029	7.07428	6.73129	4.74894	1.88165	4.0497
chr1	HAVANA	gene	33860475	33864791	+	ENSG00000176256.10	ENSG00000176256.10	HMGB4	protein_coding	OTTHUMG00000013143.3	2	NA	127540	high mobility group box 4	NA	NA	1	1	0	0	0	0	0	0	0	0	0	0	0	0	0	0	0	0	0.948405	1.0951	0	0	0	0	0	0	0	0	0	0	0	0	0
chr1	HAVANA	gene	34166883	34219131	+	ENSG00000142698.14	ENSG00000142698.14	C1orf94	protein_coding	OTTHUMG00000004012.4	2	NA	84970	chromosome 1 open reading frame 94	NA	NA	0	0	0	0	0	0	0	0	1	1	0	0	0	0	0	0	0	0	0	0	0	0	0	0	0	0	0.935076	0.936714	0	0	0	0	0
chr1	HAVANA	gene	34712737	34859816	-	ENSG00000163866.8	ENSG00000163866.8	SMIM12	protein_coding	OTTHUMG00000004375.3	2	overlapping_locus	113444	small integral membrane protein 12	NA	NA	1123	1030	1134	1363	1176	1237	1193	1158	1289	1300	1152	1251	1893	1862	1709	1988	1910	1884	1065.06	1127.95	1217.32	1353.4	1339.38	1491.51	1132.3	1156.33	1205.31	1217.73	1164.22	1202.98	1797.95	1751.82	1730.23
chr1	HAVANA	gene	34755047	34758512	+	ENSG00000189280.3	ENSG00000189280.3	GJB5	protein_coding	OTTHUMG00000004053.1	2	NA	2709	gap junction protein beta 5	NA	NA	760	699	1014	1261	980	1329	737	710	1001	1208	887	1195	2042	2047	1870	2154	2250	2195	720.788	765.474	1088.5	1252.12	1116.15	1602.44	699.499	708.979	936.011	1131.55	896.412	1149.13	1939.47	1925.87	1893.23
chr1	HAVANA	gene	34759741	34763724	+	ENSG00000189433.5	ENSG00000189433.5	GJB4	protein_coding	OTTHUMG00000004052.1	2	NA	127534	gap junction protein beta 4	NA	NA	256	267	419	418	361	591	15	27	28	31	32	29	261	247	214	230	208	251	242.792	292.391	449.786	415.056	411.154	712.596	14.2368	26.9612	26.1821	29.0381	32.3396	27.8868	247.895	232.384	216.659
chr1	HAVANA	gene	34781189	34786369	+	ENSG00000188910.7	ENSG00000188910.7	GJB3	protein_coding	OTTHUMG00000004051.1	2	NA	2707	gap junction protein beta 3	NA	NA	2323	2207	2920	3413	2754	3676	1087	1114	1533	1775	1409	1865	5587	5622	5128	5752	5888	5657	2203.15	2416.88	3134.55	3388.96	3136.62	4432.32	1031.69	1112.4	1433.47	1662.67	1423.95	1793.41	5306.47	5289.32	5191.71
chr1	HAVANA	gene	34792998	34795747	+	ENSG00000187513.8	ENSG00000187513.8	GJA4	protein_coding	OTTHUMG00000004050.2	2	NA	2701	gap junction protein alpha 4	NA	NA	0	0	1	0	0	0	0	0	0	2	0	1	5	2	5	2	1	1	0	0	1.07347	0	0	0	0	0	0	1.87343	0	0.961613	4.74894	1.88165	5.06212
chr1	HAVANA	gene	34865436	34929585	-	ENSG00000116544.11	ENSG00000116544.11	DLGAP3	protein_coding	OTTHUMG00000004049.1	2	NA	58512	DLG associated protein 3	NA	NA	2	2	3	3	2	1	3	4	6	2	1	1	6	2	2	8	1	4	1.89681	2.1902	3.22042	2.97887	2.27786	1.20575	2.84735	3.99425	5.61046	1.87343	1.01061	0.961613	5.69873	1.88165	2.02485
chr1	HAVANA	gene	34974356	34985313	-	ENSG00000284773.1	ENSG00000284773.1	RP11-244H3.5	protein_coding	OTTHUMG00000192527.1	2	overlapping_locus	NA	NA	NA	NA	434	353	353	354	318	287	239	247	219	223	225	217	332	323	328	328	307	329	411.608	386.57	378.937	351.507	362.18	346.049	226.839	246.645	204.782	208.887	227.388	208.67	315.33	303.886	332.075
chr1	HAVANA	gene	34981533	35031741	-	ENSG00000271741.1	ENSG00000271741.1	RP11-244H3.4	protein_coding	OTTHUMG00000185379.1	2	overlapping_locus	NA	NA	NA	NA	907	780	803	784	721	777	632	619	720	665	639	719	1212	1243	1196	1240	1241	1198	860.204	854.177	862	778.478	821.169	936.865	599.842	618.11	673.255	622.915	645.781	691.4	1151.14	1169.44	1210.86
chr1	HAVANA	gene	34981535	34985353	-	ENSG00000243749.1	ENSG00000243749.1	TMEM35B	protein_coding	OTTHUMG00000004158.1	1	overlapping_locus	100506144	transmembrane protein 35B	NA	NA	406	338	334	336	306	280	212	219	200	193	199	201	300	289	311	299	282	303	385.053	370.143	358.541	333.634	348.513	337.609	201.213	218.685	187.015	180.786	201.112	193.284	284.936	271.898	314.864
chr1	HAVANA	gene	34986165	35031968	-	ENSG00000163867.16	ENSG00000163867.16	ZMYM6	protein_coding	OTTHUMG00000004163.5	2	overlapping_locus	9204	zinc finger MYM-type containing 6	NA	NA	501	444	471	448	415	496	420	400	522	472	439	521	912	956	885	941	959	896	475.151	486.224	505.607	444.845	472.656	598.05	398.629	399.425	488.11	442.129	443.658	501.001	866.207	899.428	895.995
chr1	HAVANA	gene	35059786	35115859	+	ENSG00000197056.9	ENSG00000197056.9	ZMYM1	protein_coding	OTTHUMG00000004374.3	1	NA	79830	zinc finger MYM-type containing 1	NA	NA	830	641	735	606	623	662	1320	1133	1740	1465	1360	1705	1441	1278	1438	1390	1259	1343	787.176	701.958	789.004	601.732	709.554	798.204	1252.83	1131.37	1627.03	1372.29	1374.43	1639.55	1368.64	1202.37	1455.87
chr1	HAVANA	gene	35176378	35193148	-	ENSG00000116560.10	ENSG00000116560.10	SFPQ	protein_coding	OTTHUMG00000004157.7	2	NA	6421	splicing factor proline and glutamine rich	NA	NA	15588	13100	14689	15534	13513	13923	21419	19326	21935	23584	20703	22129	16262	16935	13633	16128	15893	14596	14783.7	14345.8	15768.3	15424.6	15390.4	16787.6	20329.1	19298.2	20510.9	22091.5	20922.7	21279.5	15445.5	15932.9	13802.4
chr1	HAVANA	gene	35268967	35422058	+	ENSG00000146463.11	ENSG00000146463.11	ZMYM4	protein_coding	OTTHUMG00000004241.5	2	ncRNA_host,overlapping_locus	9202	zinc finger MYM-type containing 4	NA	NA	3009	2773	3050	3058	3043	2823	5516	5318	5385	5872	5317	5077	4812	4608	4467	4704	4714	4551	2853.75	3036.71	3274.1	3036.46	3465.77	3403.82	5235.33	5310.35	5035.39	5500.39	5373.42	4882.11	4570.38	4335.32	4522.5
chr1	HAVANA	gene	35433490	35557950	-	ENSG00000142687.17	ENSG00000142687.17	KIAA0319L	protein_coding	OTTHUMG00000004370.6	1	NA	79932	KIAA0319 like	NA	NA	1529	1319	1186	1068	919	758	1465	1354	1135	1161	1241	1177	2295	2447	2071	2134	2344	2013	1450.11	1444.43	1273.14	1060.48	1046.68	913.956	1390.46	1352.05	1061.31	1087.53	1254.17	1131.82	2179.76	2302.2	2096.73
chr1	HAVANA	gene	35557473	35567274	+	ENSG00000020129.15	ENSG00000020129.15	NCDN	protein_coding	OTTHUMG00000059204.3	2	NA	23154	neurochondrin	NA	NA	1779	1497	1714	2133	1526	1593	1666	1616	1657	2029	1593	1680	1755	1820	1450	1775	1898	1766	1687.21	1639.36	1839.94	2117.98	1738.01	1920.75	1581.23	1613.68	1549.42	1900.59	1609.9	1615.51	1666.88	1712.3	1468.02
chr1	HAVANA	gene	35573370	35595328	+	ENSG00000116819.6	ENSG00000116819.6	TFAP2E	protein_coding	OTTHUMG00000004388.1	2	NA	339488	transcription factor AP-2 epsilon	NA	NA	14	19	11	11	10	4	5	5	10	4	13	8	78	75	56	72	92	84	13.2777	20.8069	11.8082	10.9225	11.3893	4.82299	4.74559	4.99281	9.35076	3.74686	13.1379	7.69291	74.0835	70.5618	56.6958
chr1	HAVANA	gene	35599544	35641844	-	ENSG00000126067.11	ENSG00000126067.11	PSMB2	protein_coding	OTTHUMG00000004169.2	2	NA	5690	proteasome subunit beta 2	hsa03050	Proteasome	6441	5949	6332	7278	6319	6121	8001	7083	7843	8130	7070	6981	8586	7935	7976	8573	8249	8390	6108.68	6514.74	6797.24	7226.74	7196.9	7380.37	7593.89	7072.81	7333.8	7615.49	7145.02	6713.02	8154.88	7465.44	8075.1
chr1	HAVANA	gene	35713875	35719472	-	ENSG00000142686.7	ENSG00000142686.7	C1orf216	protein_coding	OTTHUMG00000004167.3	2	NA	127703	chromosome 1 open reading frame 216	NA	NA	252	251	313	353	296	330	547	545	553	535	538	510	774	729	630	744	781	630	238.998	274.87	335.998	350.514	337.124	397.896	519.167	544.216	517.097	501.142	543.709	490.423	735.136	685.861	637.827
chr1	HAVANA	gene	35720218	35769967	-	ENSG00000092853.13	ENSG00000092853.13	CLSPN	protein_coding	OTTHUMG00000004168.6	2	NA	63967	claspin	NA	NA	1582	1551	1952	1869	1960	2137	1742	1538	2101	2047	1796	2348	2604	2763	2312	2964	3042	2988	1500.38	1698.5	2095.42	1855.84	2232.3	2576.68	1653.36	1535.79	1964.6	1917.45	1815.06	2257.87	2473.25	2599.5	2340.72
chr1	HAVANA	gene	35808172	35857890	+	ENSG00000134698.10	ENSG00000134698.10	AGO4	protein_coding	OTTHUMG00000004243.4	2	NA	192670	argonaute RISC component 4	NA	NA	312	243	198	156	160	138	348	385	209	190	301	149	752	774	755	697	812	710	295.902	266.109	212.548	154.901	182.229	166.393	330.293	384.446	195.431	177.976	304.194	143.28	714.241	728.198	764.38
chr1	HAVANA	gene	35869808	35930528	+	ENSG00000092847.11	ENSG00000092847.11	AGO1	protein_coding	OTTHUMG00000007381.4	2	NA	26523	argonaute RISC component 1	NA	NA	1225	1104	1086	1076	963	939	1315	1385	1449	1353	1354	1448	2369	2430	2258	2484	2471	2287	1161.8	1208.99	1165.79	1068.42	1096.79	1132.2	1248.09	1383.01	1354.93	1267.37	1368.37	1392.42	2250.05	2286.2	2286.05
chr1	HAVANA	gene	35930718	36072500	+	ENSG00000126070.19	ENSG00000126070.19	AGO3	protein_coding	OTTHUMG00000184172.4	2	NA	192669	argonaute RISC catalytic component 3	NA	NA	647	506	624	552	473	600	668	628	773	757	726	819	949	932	920	1016	1046	977	613.618	554.12	669.848	548.112	538.714	723.448	634.01	627.097	722.814	709.093	733.704	787.561	901.349	876.848	931.43
chr1	HAVANA	gene	36084075	36088275	+	ENSG00000092850.11	ENSG00000092850.11	TEKT2	protein_coding	OTTHUMG00000007629.3	2	NA	27285	tektin 2	NA	NA	5	2	2	2	1	3	8	2	1	5	4	1	8	14	9	6	9	0	4.74203	2.1902	2.14695	1.98591	1.13893	3.61724	7.59294	1.99712	0.935076	4.68357	4.04244	0.961613	7.5983	13.1715	9.11182
chr1	HAVANA	gene	36088875	36093932	+	ENSG00000116863.10	ENSG00000116863.10	ADPRHL2	protein_coding	OTTHUMG00000007628.2	2	NA	54936	ADP-ribosylhydrolase like 2	NA	NA	972	815	817	1005	783	775	1282	1192	1359	1476	1216	1249	1410	1315	1267	1322	1406	1380	921.85	892.505	877.029	997.922	891.783	934.454	1216.77	1190.29	1270.77	1382.59	1228.9	1201.06	1339.2	1237.18	1282.74
chr1	HAVANA	gene	36095236	36125220	-	ENSG00000171812.12	ENSG00000171812.12	COL8A2	protein_coding	OTTHUMG00000007665.6	2	NA	1296	collagen type VIII alpha 2 chain	NA	NA	4	2	1	3	5	4	11	20	9	12	30	8	336	335	283	279	355	238	3.79362	2.1902	1.07347	2.97887	5.69465	4.82299	10.4403	19.9712	8.41569	11.2406	30.3183	7.69291	319.129	315.176	286.516
chr1	HAVANA	gene	36136570	36156053	-	ENSG00000054116.11	ENSG00000054116.11	TRAPPC3	protein_coding	OTTHUMG00000007664.3	2	NA	27095	trafficking protein particle complex 3	NA	NA	1304	1222	1313	1539	1318	1223	1644	1455	1590	1721	1418	1552	2611	2453	2246	2624	2502	2399	1236.72	1338.21	1409.47	1528.16	1501.11	1474.63	1560.35	1452.91	1486.77	1612.09	1433.05	1492.42	2479.9	2307.84	2273.9
chr1	HAVANA	gene	36155579	36180849	+	ENSG00000116871.15	ENSG00000116871.15	MAP7D1	protein_coding	OTTHUMG00000007714.6	1	NA	55700	MAP7 domain containing 1	NA	NA	4163	3484	4126	5690	3927	4840	4324	3940	5084	5217	4249	5636	14607	14003	13135	15252	14493	14023	3948.21	3815.32	4429.16	5649.92	4472.58	5835.81	4103.98	3934.33	4753.93	4886.84	4294.09	5419.65	13873.6	13174.4	13298.2
chr1	HAVANA	gene	36224416	36305357	+	ENSG00000054118.13	ENSG00000054118.13	THRAP3	protein_coding	OTTHUMG00000007866.5	2	NA	9967	thyroid hormone receptor associated protein 3	NA	NA	5199	4516	4433	4756	4442	4100	7951	7584	8336	8326	8189	7910	7777	8280	7250	7954	8200	7666	4930.76	4945.46	4758.71	4722.5	5059.13	4943.56	7546.43	7573.09	7794.8	7799.08	8275.9	7606.36	7386.5	7790.03	7340.08
chr1	HAVANA	gene	36306387	36324886	+	ENSG00000214193.10	ENSG00000214193.10	SH3D21	protein_coding	OTTHUMG00000007868.8	2	overlapping_locus	79729	SH3 domain containing 21	NA	NA	109	145	163	158	82	167	91	144	154	101	102	187	965	1246	755	852	1137	912	103.376	158.789	174.976	156.887	93.3923	201.36	86.3697	143.793	144.002	94.6081	103.082	179.822	916.545	1172.27	764.38
chr1	HAVANA	gene	36322031	36324154	-	ENSG00000142694.6	ENSG00000142694.6	EVA1B	protein_coding	OTTHUMG00000007867.1	2	NA	55194	eva-1 homolog B	NA	NA	134	112	76	170	114	115	109	68	69	76	75	64	243	243	203	233	219	202	127.086	122.651	81.5841	168.803	129.838	138.661	103.454	67.9022	64.5203	71.1903	75.7958	61.5433	230.798	228.62	205.522
chr1	HAVANA	gene	36339624	36385896	-	ENSG00000196182.10	ENSG00000196182.10	STK40	protein_coding	OTTHUMG00000008238.4	2	NA	83931	serine/threonine kinase 40	NA	NA	605	566	650	789	623	803	741	716	647	692	622	691	2089	1948	1683	2365	2104	2008	573.785	619.826	697.758	783.443	709.554	968.214	703.296	714.97	604.994	648.206	628.6	664.475	1984.11	1832.73	1703.91
chr1	HAVANA	gene	36391238	36397892	-	ENSG00000181817.5	ENSG00000181817.5	LSM10	protein_coding	OTTHUMG00000008140.1	2	NA	84967	LSM10, U7 small nuclear RNA associated	NA	NA	683	585	627	957	805	773	697	590	719	711	591	641	979	897	876	1066	1074	1045	647.761	640.633	673.069	950.26	916.839	932.042	661.535	589.151	672.32	666.004	597.271	616.394	929.842	843.92	886.884
chr1	HAVANA	gene	36415827	36450451	-	ENSG00000116885.18	ENSG00000116885.18	OSCP1	protein_coding	OTTHUMG00000008139.6	1	ncRNA_host	127700	organic solute carrier partner 1	NA	NA	117	81	65	69	70	52	16	9	15	22	7	16	178	185	178	140	173	130	110.963	88.703	69.7758	68.514	79.7252	62.6988	15.1859	8.98705	14.0261	20.6077	7.07428	15.3858	169.062	174.053	180.212
chr1	HAVANA	gene	36455718	36464437	-	ENSG00000116898.11	ENSG00000116898.11	MRPS15	protein_coding	OTTHUMG00000008042.4	2	NA	64960	mitochondrial ribosomal protein S15	hsa03010	Ribosome	2823	2561	2726	3415	2783	2666	3793	3516	3976	4102	3529	3456	4312	4244	4215	4509	4490	4506	2677.35	2804.55	2926.29	3390.95	3169.64	3214.52	3600	3510.94	3717.86	3842.4	3566.45	3323.34	4095.49	3992.86	4267.37
chr1	HAVANA	gene	36466043	36483278	-	ENSG00000119535.17	ENSG00000119535.17	CSF3R	protein_coding	OTTHUMG00000008010.7	2	NA	1441	colony stimulating factor 3 receptor	hsa04060|hsa04151|hsa04630|hsa04640|hsa05200	Cytokine-cytokine receptor interaction|PI3K-Akt signaling pathway|JAK-STAT signaling pathway|Hematopoietic cell lineage|Pathways in cancer	0	0	0	0	0	0	0	1	1	1	1	0	0	0	3	2	3	2	0	0	0	0	0	0	0	0.998561	0.935076	0.936714	1.01061	0	0	0	3.03727
chr1	HAVANA	gene	36795527	37034129	-	ENSG00000163873.9	ENSG00000163873.9	GRIK3	protein_coding	OTTHUMG00000004189.1	2	NA	2899	glutamate ionotropic receptor kainate type subunit 3	hsa04080|hsa04724	Neuroactive ligand-receptor interaction|Glutamatergic synapse	1	0	0	0	0	0	1	1	0	0	1	2	0	0	0	1	2	1	0.948405	0	0	0	0	0	0.949117	0.998561	0	0	1.01061	1.92323	0	0	0
chr1	HAVANA	gene	37474552	37484379	+	ENSG00000163874.10	ENSG00000163874.10	ZC3H12A	protein_coding	OTTHUMG00000004221.4	1	ncRNA_host	80149	zinc finger CCCH-type containing 12A	NA	NA	773	681	611	530	403	438	353	442	428	350	518	535	3376	3884	2861	2554	3020	2041	733.117	745.762	655.893	526.267	458.989	528.117	335.038	441.364	400.213	327.85	523.497	514.463	3206.48	3654.16	2896.55
chr1	HAVANA	gene	37492575	37514774	-	ENSG00000163875.15	ENSG00000163875.15	MEAF6	protein_coding	OTTHUMG00000004223.3	2	ncRNA_host	64769	MYST/Esa1 associated factor 6	NA	NA	1060	932	1115	1005	908	1092	1212	1011	1356	1303	1082	1390	1866	1667	1791	1745	1678	1817	1005.31	1020.63	1196.92	997.922	1034.15	1316.68	1150.33	1009.55	1267.96	1220.54	1093.48	1336.64	1772.3	1568.35	1813.25
chr1	HAVANA	gene	37534449	37554344	-	ENSG00000163877.10	ENSG00000163877.10	SNIP1	protein_coding	OTTHUMG00000004225.3	2	NA	79753	Smad nuclear interacting protein 1	NA	NA	565	517	515	536	523	503	623	559	598	602	563	558	868	909	774	935	906	798	535.849	566.166	552.839	532.225	595.661	606.49	591.3	558.196	559.176	563.902	568.974	536.58	824.416	855.209	783.616
chr1	HAVANA	gene	37556919	37566857	+	ENSG00000163879.10	ENSG00000163879.10	DNALI1	protein_coding	OTTHUMG00000004222.3	2	NA	7802	dynein axonemal light intermediate chain 1	hsa05016	Huntington disease	0	0	0	0	0	0	1	0	2	0	0	0	2	1	1	1	0	0	0	0	0	0	0	0	0.949117	0	1.87015	0	0	0	1.89958	0.940825	1.01242
chr1	HAVANA	gene	37566816	37595935	-	ENSG00000134697.12	ENSG00000134697.12	GNL2	protein_coding	OTTHUMG00000004322.4	1	NA	29889	G protein nucleolar 2	hsa03008	Ribosome biogenesis in eukaryotes	2235	2262	2787	2990	2721	3252	2786	2571	3150	3368	2719	3224	3478	3487	3198	3641	3458	3704	2119.69	2477.11	2991.77	2968.94	3099.03	3921.09	2644.24	2567.3	2945.49	3154.85	2747.85	3100.24	3303.36	3280.66	3237.73
chr1	HAVANA	gene	37611350	37634923	-	ENSG00000169218.13	ENSG00000169218.13	RSPO1	protein_coding	OTTHUMG00000004321.4	2	NA	284654	R-spondin 1	hsa04310	Wnt signaling pathway	0	0	0	0	0	0	0	1	0	0	2	1	2	1	0	0	0	1	0	0	0	0	0	0	0	0.998561	0	0	2.02122	0.961613	1.89958	0.940825	0
chr1	HAVANA	gene	37681570	37692249	-	ENSG00000116922.14	ENSG00000116922.14	C1orf109	protein_coding	OTTHUMG00000004323.6	2	NA	54955	chromosome 1 open reading frame 109	NA	NA	656	602	758	885	752	810	937	888	1098	1179	956	1171	1129	1120	997	1200	1152	1172	622.154	659.249	813.694	878.767	856.476	976.655	889.323	886.723	1026.71	1104.39	966.144	1126.05	1072.31	1053.72	1009.39
chr1	HAVANA	gene	37692418	37709719	+	ENSG00000134690.10	ENSG00000134690.10	CDCA8	protein_coding	OTTHUMG00000004320.1	2	NA	55143	cell division cycle associated 8	NA	NA	2916	2558	2270	2714	2247	1778	2704	2492	2685	2734	2497	2666	4235	4000	3738	3977	3883	3519	2765.55	2801.26	2436.79	2694.89	2559.18	2143.82	2566.41	2488.42	2510.68	2560.98	2523.5	2563.66	4022.35	3763.3	3784.44
chr1	HAVANA	gene	37713880	37765133	-	ENSG00000183317.16	ENSG00000183317.16	EPHA10	protein_coding	OTTHUMG00000004325.3	2	ncRNA_host	284656	EPH receptor A10	NA	NA	3	4	5	1	4	1	74	68	54	49	38	57	8	10	13	6	13	11	2.84522	4.38039	5.36737	0.992957	4.55572	1.20575	70.2347	67.9022	50.4941	45.899	38.4032	54.812	7.5983	9.40825	13.1615
chr1	HAVANA	gene	37793802	37801137	+	ENSG00000185090.14	ENSG00000185090.14	MANEAL	protein_coding	OTTHUMG00000004317.2	2	NA	149175	mannosidase endo-alpha like	NA	NA	1742	1657	1685	1836	1612	1297	1805	1529	1742	1791	1468	1534	1848	1987	2121	1940	1996	2121	1652.12	1814.58	1808.8	1823.07	1835.96	1563.85	1713.16	1526.8	1628.9	1677.66	1483.58	1475.11	1755.21	1869.42	2147.35
chr1	HAVANA	gene	37802944	37808185	-	ENSG00000196449.3	ENSG00000196449.3	YRDC	protein_coding	OTTHUMG00000004318.1	2	NA	79693	yrdC N6-threonylcarbamoyltransferase domain containing	NA	NA	894	908	1156	1818	1361	1617	1260	1121	1367	1650	1256	1547	1620	1631	1513	2053	1820	1762	847.874	994.349	1240.94	1805.2	1550.09	1949.69	1195.89	1119.39	1278.25	1545.58	1269.33	1487.62	1538.66	1534.48	1531.8
chr1	HAVANA	gene	37806979	37809454	+	ENSG00000197982.13	ENSG00000197982.13	C1orf122	protein_coding	OTTHUMG00000004319.6	2	NA	127687	chromosome 1 open reading frame 122	NA	NA	1132	930	870	1441	1008	1023	1065	869	903	1057	770	925	1805	1657	1645	1865	1785	1722	1073.59	1018.44	933.923	1430.85	1148.04	1233.48	1010.81	867.75	844.374	990.107	778.171	889.492	1714.37	1558.95	1665.44
chr1	HAVANA	gene	37809567	37859620	-	ENSG00000188786.9	ENSG00000188786.9	MTF1	protein_coding	OTTHUMG00000004439.2	2	NA	4520	metal regulatory transcription factor 1	NA	NA	493	465	605	547	511	548	1093	1093	1296	1135	1142	1323	1432	1515	1413	1563	1585	1357	467.564	509.221	649.452	543.147	581.994	660.749	1037.39	1091.43	1211.86	1063.17	1154.12	1272.21	1360.1	1425.35	1430.56
chr1	HAVANA	gene	37860697	37947057	-	ENSG00000204084.12	ENSG00000204084.12	INPP5B	protein_coding	OTTHUMG00000004436.2	2	NA	3633	inositol polyphosphate-5-phosphatase B	hsa00562|hsa01100|hsa04070	Inositol phosphate metabolism|Metabolic pathways|Phosphatidylinositol signaling system	569	517	496	432	426	399	822	778	733	602	725	607	528	601	602	528	564	561	539.643	566.166	532.443	428.957	485.185	481.093	780.174	776.881	685.411	563.902	732.693	583.699	501.488	565.436	609.479
chr1	HAVANA	gene	37956975	37990921	-	ENSG00000183431.11	ENSG00000183431.11	SF3A3	protein_coding	OTTHUMG00000004438.1	2	NA	10946	splicing factor 3a subunit 3	hsa03040	Spliceosome	4944	4615	5019	6134	5510	5350	4102	3705	4680	4833	4038	4650	6482	6205	5846	6750	6439	6608	4688.92	5053.88	5387.77	6090.8	6275.51	6450.74	3893.28	3699.67	4376.16	4527.14	4080.85	4471.5	6156.53	5837.82	5918.63
chr1	HAVANA	gene	37996770	38005606	-	ENSG00000183386.9	ENSG00000183386.9	FHL3	protein_coding	OTTHUMG00000004434.2	2	NA	2275	four and a half LIM domains 3	NA	NA	301	252	329	417	341	358	213	242	238	270	216	202	986	887	846	892	869	853	285.47	275.965	353.173	414.063	388.375	431.657	202.162	241.652	222.548	252.913	218.292	194.246	936.491	834.511	856.511
chr1	HAVANA	gene	38009258	38024824	+	ENSG00000183520.11	ENSG00000183520.11	UTP11	protein_coding	OTTHUMG00000004435.1	2	NA	51118	UTP11 small subunit processome component	NA	NA	1535	1470	1757	2096	1946	2064	1602	1459	1918	1836	1574	1858	2433	2329	2151	2576	2473	2535	1455.8	1609.79	1886.09	2081.24	2216.36	2488.66	1520.49	1456.9	1793.48	1719.81	1590.7	1786.68	2310.83	2191.18	2177.72
chr1	HAVANA	gene	38044611	38046794	-	ENSG00000185668.7	ENSG00000185668.7	POU3F1	protein_coding	OTTHUMG00000000485.2	2	retrogene	5453	POU class 3 homeobox 1	NA	NA	1	1	0	1	1	1	4	4	2	6	6	1	3	1	2	1	2	2	0.948405	1.0951	0	0.992957	1.13893	1.20575	3.79647	3.99425	1.87015	5.62029	6.06367	0.961613	2.84936	0.940825	2.02485
chr1	HAVANA	gene	38838198	38859823	-	ENSG00000116954.7	ENSG00000116954.7	RRAGC	protein_coding	OTTHUMG00000000490.2	2	NA	64121	Ras related GTP binding C	hsa04140|hsa04150|hsa05131	Autophagy - animal|mTOR signaling pathway|Shigellosis	666	573	544	482	480	530	1627	1600	1563	1384	1528	1318	1651	1495	1638	1651	1446	1546	631.638	627.491	583.97	478.605	546.687	639.046	1544.21	1597.7	1461.52	1296.41	1544.21	1267.41	1568.1	1406.53	1658.35
chr1	HAVANA	gene	38862964	38874105	-	ENSG00000214114.8	ENSG00000214114.8	MYCBP	protein_coding	OTTHUMG00000000484.7	2	overlapping_locus	26292	MYC binding protein	NA	NA	1123	1004	1028	1019	970	875	3152	2886	3182	3409	2924	2848	1498	1526	1478	1583	1537	1687	1065.06	1099.48	1103.53	1011.82	1104.76	1055.03	2991.62	2881.85	2975.41	3193.26	2955.03	2738.68	1422.78	1435.7	1496.36
chr1	HAVANA	gene	38864501	38881617	-	ENSG00000274944.4	ENSG00000274944.4	RP5-864K19.6	protein_coding	OTTHUMG00000187290.1	2	overlapping_locus	NA	NA	NA	NA	444	391	392	384	376	317	1069	1016	1093	1259	997	1014	525	550	491	593	592	563	421.092	428.183	420.802	381.295	428.238	382.222	1014.61	1014.54	1022.04	1179.32	1007.58	975.076	498.639	517.453	497.1
chr1	HAVANA	gene	38874451	38881587	-	ENSG00000131233.9	ENSG00000131233.9	GJA9	protein_coding	OTTHUMG00000000482.4	2	overlapping_locus	81025	gap junction protein alpha 9	NA	NA	25	16	9	13	18	11	24	37	38	37	25	25	12	10	13	12	19	8	23.7101	17.5216	9.66127	12.9084	20.5008	13.2632	22.7788	36.9468	35.5329	34.6584	25.2653	24.0403	11.3975	9.40825	13.1615
chr1	HAVANA	gene	38885807	38941799	-	ENSG00000158315.10	ENSG00000158315.10	RHBDL2	protein_coding	OTTHUMG00000000487.2	2	NA	54933	rhomboid like 2	NA	NA	293	299	166	115	123	66	491	521	373	327	397	223	52	69	67	38	51	45	277.883	327.434	178.197	114.19	140.089	79.5793	466.017	520.25	348.783	306.306	401.213	214.44	49.389	64.9169	67.8324
chr1	HAVANA	gene	38991223	39006059	+	ENSG00000174574.15	ENSG00000174574.15	AKIRIN1	protein_coding	OTTHUMG00000007496.2	2	NA	79647	akirin 1	NA	NA	2495	2245	2626	3044	2639	3021	5627	4549	5704	5979	4799	5296	2623	2553	2331	2800	2621	2658	2366.27	2458.5	2818.94	3022.56	3005.64	3642.56	5340.68	4542.46	5333.68	5600.61	4849.92	5092.7	2491.29	2401.92	2359.96
chr1	HAVANA	gene	39026318	39034636	+	ENSG00000168653.10	ENSG00000168653.10	NDUFS5	protein_coding	OTTHUMG00000007497.1	2	NA	4725	NADH:ubiquinone oxidoreductase subunit S5	hsa00190|hsa01100|hsa04714|hsa04723|hsa04932|hsa05010|hsa05012|hsa05016	Oxidative phosphorylation|Metabolic pathways|Thermogenesis|Retrograde endocannabinoid signaling|Non-alcoholic fatty liver disease (NAFLD)|Alzheimer disease|Parkinson disease|Huntington disease	2430	2375	1907	2620	2142	1931	6924	6086	6534	6922	5685	5722	2991	2791	2841	2763	2908	2909	2304.62	2600.86	2047.12	2601.55	2439.59	2328.3	6571.69	6077.24	6109.79	6483.94	5745.32	5502.35	2840.82	2625.84	2876.3
chr1	HAVANA	gene	39081316	39487177	+	ENSG00000127603.25	ENSG00000127603.25	MACF1	protein_coding	OTTHUMG00000007754.14	1	overlapping_locus	23499|643314	microtubule actin crosslinking factor 1|KIAA0754	NA	NA	2975	2643	3218	2997	3156	4978	3016	3721	3155	3384	4969	5422	4437	4768	4481	6618	5906	5012	2821.51	2894.35	3454.44	2975.89	3594.47	6002.21	2862.54	3715.65	2950.17	3169.84	5021.73	5213.87	4214.21	4485.85	4536.67
chr1	HAVANA	gene	39491646	39525935	+	ENSG00000183682.7	ENSG00000183682.7	BMP8A	protein_coding	OTTHUMG00000008394.1	2	overlapping_locus	353500	bone morphogenetic protein 8a	hsa04060|hsa04350|hsa04390|hsa04714	Cytokine-cytokine receptor interaction|TGF-beta signaling pathway|Hippo signaling pathway|Thermogenesis	50	41	58	80	45	61	186	208	222	216	200	241	565	608	528	524	650	607	47.4203	44.899	62.2615	79.4366	51.2519	73.5505	176.536	207.701	207.587	202.33	202.122	231.749	536.63	572.021	534.56
chr1	HAVANA	gene	39560816	39576790	-	ENSG00000090621.13	ENSG00000090621.13	PABPC4	protein_coding	OTTHUMG00000009097.6	1	ncRNA_host	8761	poly(A) binding protein cytoplasmic 4	hsa03013|hsa03015|hsa03018	RNA transport|mRNA surveillance pathway|RNA degradation	6652	6144	7147	7813	6990	6701	15645	14232	18291	17744	15040	17735	11098	10880	10234	11042	10932	10850	6308.79	6728.28	7672.12	7757.97	7961.13	8079.71	14848.9	14211.5	17103.5	16621.1	15199.6	17054.2	10540.7	10236.2	10361.1
chr1	HAVANA	gene	39624153	39639945	-	ENSG00000163909.7	ENSG00000163909.7	HEYL	protein_coding	OTTHUMG00000000458.2	2	NA	26508	hes related family bHLH transcription factor with YRPW motif like	hsa04330|hsa05165|hsa05200|hsa05224	Notch signaling pathway|Human papillomavirus infection|Pathways in cancer|Breast cancer	29	31	21	19	14	10	46	53	42	36	52	35	5	9	9	7	8	4	27.5038	33.9481	22.543	18.8662	15.945	12.0575	43.6594	52.9238	39.2732	33.7217	52.5518	33.6565	4.74894	8.46742	9.11182
chr1	HAVANA	gene	39659121	39672038	-	ENSG00000116981.3	ENSG00000116981.3	NT5C1A	protein_coding	OTTHUMG00000009244.2	2	NA	84618	5'-nucleotidase, cytosolic IA	hsa00230|hsa00240|hsa00760|hsa01100	Purine metabolism|Pyrimidine metabolism|Nicotinate and nicotinamide metabolism|Metabolic pathways	1	0	1	0	1	0	0	2	1	0	1	0	2	1	2	1	1	1	0.948405	0	1.07347	0	1.13893	0	0	1.99712	0.935076	0	1.01061	0	1.89958	0.940825	2.02485
chr1	HAVANA	gene	39678648	39691689	-	ENSG00000116983.12	ENSG00000116983.12	HPCAL4	protein_coding	OTTHUMG00000009246.1	2	NA	51440	hippocalcin like 4	NA	NA	3	0	1	1	3	1	20	22	23	13	31	19	1	7	9	6	6	7	2.84522	0	1.07347	0.992957	3.41679	1.20575	18.9823	21.9684	21.5068	12.1773	31.3289	18.2707	0.949788	6.58577	9.11182
chr1	HAVANA	gene	39692182	39763914	+	ENSG00000084072.16	ENSG00000084072.16	PPIE	protein_coding	OTTHUMG00000009248.4	1	overlapping_locus	10450	peptidylprolyl isomerase E	hsa03040	Spliceosome	1463	1214	1132	1433	1233	1038	2934	2845	2934	3185	2710	3073	2225	2333	2129	2336	2297	2274	1387.52	1329.45	1215.17	1422.91	1404.3	1251.56	2784.71	2840.91	2743.51	2983.44	2738.76	2955.04	2113.28	2194.94	2155.45
chr1	HAVANA	gene	39757182	39788861	-	ENSG00000116985.11	ENSG00000116985.11	BMP8B	protein_coding	OTTHUMG00000009247.1	2	overlapping_locus	656	bone morphogenetic protein 8b	hsa04060|hsa04350|hsa04390|hsa04714	Cytokine-cytokine receptor interaction|TGF-beta signaling pathway|Hippo signaling pathway|Thermogenesis	191	178	178	171	158	134	474	483	473	483	454	458	698	764	681	665	835	768	181.145	194.928	191.078	169.796	179.951	161.57	449.882	482.305	442.291	452.433	458.817	440.419	662.952	718.79	689.461
chr1	HAVANA	gene	39769523	39771348	-	ENSG00000198754.5	ENSG00000198754.5	OXCT2	protein_coding	OTTHUMG00000009249.1	2	overlapping_locus	64064	3-oxoacid CoA-transferase 2	hsa00072|hsa00280|hsa00650|hsa01100	Synthesis and degradation of ketone bodies|Valine, leucine and isoleucine degradation|Butanoate metabolism|Metabolic pathways	9	7	12	16	6	12	70	58	75	78	61	88	455	470	406	453	573	481	8.53565	7.66569	12.8817	15.8873	6.83359	14.469	66.4382	57.9166	70.1307	73.0637	61.6473	84.622	432.154	442.188	411.044
chr1	HAVANA	gene	39841022	39883511	-	ENSG00000043514.15	ENSG00000043514.15	TRIT1	protein_coding	OTTHUMG00000009245.3	2	ncRNA_host	54802	tRNA isopentenyltransferase 1	hsa01100	Metabolic pathways	909	879	920	1011	918	932	1985	1951	2377	2341	2083	2368	1748	1679	1615	1629	1709	1647	862.1	962.592	987.597	1003.88	1045.54	1123.76	1884	1948.19	2222.68	2192.85	2105.1	2277.1	1660.23	1579.64	1635.07
chr1	HAVANA	gene	39895426	39902256	-	ENSG00000116990.10	ENSG00000116990.10	MYCL	protein_coding	OTTHUMG00000009243.6	2	NA	4610	MYCL proto-oncogene, bHLH transcription factor	NA	NA	302	180	87	112	108	148	66	77	63	45	30	48	312	337	381	284	286	343	286.418	197.118	93.3923	111.211	123.005	178.45	62.6417	76.8892	58.9098	42.1521	30.3183	46.1574	296.334	317.058	385.734
chr1	HAVANA	gene	39955112	39969968	+	ENSG00000168389.17	ENSG00000168389.17	MFSD2A	protein_coding	OTTHUMG00000009293.2	2	overlapping_locus	84879	major facilitator superfamily domain containing 2A	NA	NA	4021	3593	3331	4629	3392	3419	5306	5269	5350	5582	5077	4901	2718	2660	2379	2750	2750	2765	3813.54	3934.69	3575.74	4596.4	3863.25	4122.45	5036.02	5261.42	5002.66	5228.74	5130.87	4712.87	2581.52	2502.59	2408.56
chr1	HAVANA	gene	40040233	40072649	+	ENSG00000131236.16	ENSG00000131236.16	CAP1	protein_coding	OTTHUMG00000004493.2	2	NA	10487	cyclase associated actin cytoskeleton regulatory protein 1	NA	NA	10169	9704	13162	17906	15201	22831	21076	19384	22432	24460	20562	25216	20288	18847	19552	22295	20771	22990	9644.33	10626.8	14129.1	17779.9	17312.9	27528.4	20003.6	19356.1	20975.6	22912	20780.2	24248	19269.3	17731.7	19794.9
chr1	HAVANA	gene	40071461	40097727	-	ENSG00000131238.17	ENSG00000131238.17	PPT1	protein_coding	OTTHUMG00000004495.8	1	NA	5538	palmitoyl-protein thioesterase 1	hsa00062|hsa01100|hsa01212|hsa04142	Fatty acid elongation|Metabolic pathways|Fatty acid metabolism|Lysosome	9449	8153	7918	8049	7460	6067	16880	15044	14594	16222	15047	12643	7060	6815	6421	6819	6808	6363	8961.48	8928.34	8499.77	7992.31	8496.42	7315.26	16021.1	15022.4	13646.5	15195.4	15206.7	12157.7	6705.5	6411.72	6500.78
chr1	HAVANA	gene	40161373	40240921	+	ENSG00000117000.8	ENSG00000117000.8	RLF	protein_coding	OTTHUMG00000005763.1	2	ncRNA_host	6018	rearranged L-myc fusion	NA	NA	1341	1131	1223	1092	1193	1249	2298	2252	2231	2248	2446	2214	1525	1590	1422	1654	1486	1410	1271.81	1238.56	1312.86	1084.31	1358.74	1505.98	2181.07	2248.76	2086.16	2105.73	2471.96	2129.01	1448.43	1495.91	1439.67
chr1	HAVANA	gene	40245947	40251691	+	ENSG00000188800.5	ENSG00000188800.5	TMCO2	protein_coding	OTTHUMG00000005764.1	2	NA	127391	transmembrane and coiled-coil domains 2	NA	NA	0	0	1	0	1	2	5	2	1	3	3	2	0	3	4	4	1	0	0	0	1.07347	0	1.13893	2.41149	4.74559	1.99712	0.935076	2.81014	3.03183	1.92323	0	2.82247	4.0497
chr1	HAVANA	gene	40258107	40294184	+	ENSG00000084073.8	ENSG00000084073.8	ZMPSTE24	protein_coding	OTTHUMG00000005762.2	2	NA	10269	zinc metallopeptidase STE24	hsa00900	Terpenoid backbone biosynthesis	2755	2433	3314	3008	3045	3150	5049	4264	6074	6194	4843	5925	2956	2635	2828	2894	2641	3167	2612.86	2664.37	3557.49	2986.81	3468.04	3798.1	4792.09	4257.87	5679.65	5802.01	4894.39	5697.56	2807.57	2479.07	2863.14
chr1	HAVANA	gene	40300487	40317813	-	ENSG00000049089.14	ENSG00000049089.14	COL9A2	protein_coding	OTTHUMG00000005761.6	2	NA	1298	collagen type IX alpha 2 chain	hsa04151|hsa04510|hsa04512|hsa04974|hsa05165	PI3K-Akt signaling pathway|Focal adhesion|ECM-receptor interaction|Protein digestion and absorption|Human papillomavirus infection	139	121	88	87	53	54	5	8	8	9	6	9	213	234	199	164	193	144	131.828	132.507	94.4658	86.3873	60.3633	65.1103	4.74559	7.98849	7.48061	8.43043	6.06367	8.65452	202.305	220.153	201.472
chr1	HAVANA	gene	40344850	40423326	+	ENSG00000084070.11	ENSG00000084070.11	SMAP2	protein_coding	OTTHUMG00000007301.6	2	overlapping_locus	64744	small ArfGAP2	hsa04144	Endocytosis	787	678	705	877	767	778	1855	1763	1973	1937	1728	1946	1292	1302	1249	1479	1492	1458	746.395	742.477	756.8	870.823	873.56	938.071	1760.61	1760.46	1844.91	1814.42	1746.34	1871.3	1227.13	1224.95	1264.52
chr1	HAVANA	gene	40450102	40463718	+	ENSG00000187801.14	ENSG00000187801.14	ZFP69B	protein_coding	OTTHUMG00000007302.2	2	NA	65243	ZFP69 zinc finger protein B	hsa05168	Herpes simplex virus 1 infection	11	20	12	10	18	16	143	181	153	176	172	167	128	149	110	152	134	122	10.4325	21.902	12.8817	9.92957	20.5008	19.2919	135.724	180.74	143.067	164.862	173.825	160.589	121.573	140.183	111.367
chr1	HAVANA	gene	40477215	40496343	+	ENSG00000187815.9	ENSG00000187815.9	ZFP69	protein_coding	OTTHUMG00000007303.1	2	NA	339559	ZFP69 zinc finger protein	hsa05168	Herpes simplex virus 1 infection	193	144	154	153	146	120	287	262	309	311	264	226	275	274	225	292	245	289	183.042	157.694	165.315	151.922	166.284	144.69	272.397	261.623	288.939	291.318	266.801	217.325	261.192	257.786	227.795
chr1	HAVANA	gene	40508741	40516556	+	ENSG00000164002.11	ENSG00000164002.11	EXO5	protein_coding	OTTHUMG00000007305.3	2	NA	64789	exonuclease 5	NA	NA	268	250	284	215	214	231	685	589	710	719	602	686	451	397	378	422	441	434	254.173	273.775	304.867	213.486	243.731	278.527	650.145	588.153	663.904	673.498	608.388	659.667	428.354	373.507	382.696
chr1	HAVANA	gene	40531561	40548169	+	ENSG00000117010.15	ENSG00000117010.15	ZNF684	protein_coding	OTTHUMG00000007359.3	2	NA	127396	zinc finger protein 684	hsa05168	Herpes simplex virus 1 infection	93	87	73	82	82	67	156	149	158	157	149	148	129	134	124	140	114	128	88.2017	95.2736	78.3636	81.4225	93.3923	80.785	148.062	148.786	147.742	147.064	150.581	142.319	122.523	126.07	125.541
chr1	HAVANA	gene	40620679	40665657	-	ENSG00000117016.9	ENSG00000117016.9	RIMS3	protein_coding	OTTHUMG00000007453.1	2	NA	9783	regulating synaptic membrane exocytosis 3	NA	NA	39	37	24	27	22	17	250	346	195	159	266	149	171	218	244	147	185	190	36.9878	40.5186	25.7634	26.8098	25.0565	20.4977	237.279	345.502	182.34	148.938	268.823	143.28	162.414	205.1	247.032
chr1	HAVANA	gene	40691648	40771603	+	ENSG00000066136.20	ENSG00000066136.20	NFYC	protein_coding	OTTHUMG00000007729.5	1	ncRNA_host	4802	nuclear transcription factor Y subunit gamma	hsa04612|hsa05152	Antigen processing and presentation|Tuberculosis	1714	1534	1406	1482	1275	1124	3072	2698	3264	2927	2663	2801	1583	1641	1490	1451	1585	1531	1625.57	1679.88	1509.31	1471.56	1452.14	1355.26	2915.69	2694.12	3052.09	2741.76	2691.26	2693.48	1503.51	1543.89	1508.51
chr1	HAVANA	gene	40783814	40840452	+	ENSG00000117013.15	ENSG00000117013.15	KCNQ4	protein_coding	OTTHUMG00000007730.5	2	ncRNA_host	9132	potassium voltage-gated channel subfamily Q member 4	hsa04725	Cholinergic synapse	49	41	46	56	37	38	85	83	96	95	69	130	33	41	26	27	41	36	46.4719	44.899	49.3798	55.6056	42.1404	45.8184	80.675	82.8806	89.7673	88.9879	69.7322	125.01	31.343	38.5738	26.323
chr1	HAVANA	gene	40861051	40862366	-	ENSG00000179862.6	ENSG00000179862.6	CITED4	protein_coding	OTTHUMG00000007728.1	2	NA	163732	Cbp/p300 interacting transactivator with Glu/Asp rich carboxy-terminal domain 4	NA	NA	995	824	686	1247	612	849	1080	708	579	1016	648	695	353	283	289	419	400	379	943.663	902.361	736.404	1238.22	697.026	1023.68	1025.05	706.981	541.409	951.702	654.876	668.321	335.275	266.253	292.591
chr1	HAVANA	gene	40979335	41012565	+	ENSG00000171793.13	ENSG00000171793.13	CTPS1	protein_coding	OTTHUMG00000005712.2	2	NA	1503	CTP synthase 1	hsa00240|hsa01100	Pyrimidine metabolism|Metabolic pathways	3588	3639	4820	5396	4929	5268	7557	6959	9126	9391	7384	9644	6630	6441	5757	7260	6885	6941	3402.88	3985.06	5174.15	5358	5613.79	6351.87	7172.48	6948.99	8533.51	8796.68	7462.35	9273.8	6297.09	6059.85	5828.53
chr1	HAVANA	gene	41015597	41023237	-	ENSG00000171790.15	ENSG00000171790.15	SLFNL1	protein_coding	OTTHUMG00000005719.1	2	NA	200172	schlafen like 1	NA	NA	1	0	3	0	3	1	0	3	1	2	2	2	3	1	4	1	6	3	0.948405	0	3.22042	0	3.41679	1.20575	0	2.99568	0.935076	1.87343	2.02122	1.92323	2.84936	0.940825	4.0497
chr1	HAVANA	gene	41027200	41242154	-	ENSG00000010803.16	ENSG00000010803.16	SCMH1	protein_coding	OTTHUMG00000005720.3	2	NA	22955	Scm polycomb group protein homolog 1	NA	NA	692	693	714	766	651	580	1163	1181	1236	1154	1042	1486	1039	1025	996	1025	1114	971	656.296	758.903	766.461	760.605	741.444	699.333	1103.82	1179.3	1155.75	1080.97	1053.06	1428.96	986.83	964.345	1008.37
chr1	HAVANA	gene	41361922	41383590	+	ENSG00000204060.7	ENSG00000204060.7	FOXO6	protein_coding	OTTHUMG00000005713.1	2	reference_genome_error	100132074	forkhead box O6	hsa04068|hsa05131	FoxO signaling pathway|Shigellosis	182	145	90	85	71	38	98	73	67	49	50	38	18	22	27	17	18	17	172.61	158.789	96.6127	84.4013	80.8641	45.8184	93.0135	72.895	62.6501	45.899	50.5306	36.5413	17.0962	20.6981	27.3355
chr1	HAVANA	gene	41478775	41484673	-	ENSG00000127129.9	ENSG00000127129.9	EDN2	protein_coding	OTTHUMG00000006362.1	2	NA	1907	endothelin 2	hsa04024|hsa04080|hsa04270|hsa04924	cAMP signaling pathway|Neuroactive ligand-receptor interaction|Vascular smooth muscle contraction|Renin secretion	525	413	142	74	94	18	84	209	17	19	249	8	9	3	3	1	1	3	497.913	452.276	152.433	73.4788	107.06	21.7034	79.7258	208.699	15.8963	17.7976	251.642	7.69291	8.54809	2.82247	3.03727
chr1	HAVANA	gene	41506365	42035925	-	ENSG00000127124.15	ENSG00000127124.15	HIVEP3	protein_coding	OTTHUMG00000192539.3	2	NA	59269	human immunodeficiency virus type I enhancer binding protein 3	NA	NA	522	456	733	602	568	786	123	154	111	105	164	165	585	498	526	701	659	595	495.068	499.365	786.857	597.76	646.913	947.717	116.741	153.778	103.793	98.355	165.74	158.666	555.626	468.531	532.535
chr1	HAVANA	gene	41585306	41628816	-	ENSG00000284895.1	ENSG00000284895.1	RP11-486B10.5	protein_coding	OTTHUMG00000006361.4	2	overlapping_locus	NA	NA	NA	NA	8	1	9	6	6	9	2	0	2	0	0	1	5	6	2	9	11	5	7.58724	1.0951	9.66127	5.95774	6.83359	10.8517	1.89823	0	1.87015	0	0	0.961613	4.74894	5.64495	2.02485
chr1	HAVANA	gene	42153421	42155824	+	ENSG00000044012.3	ENSG00000044012.3	GUCA2B	protein_coding	OTTHUMG00000007024.1	2	NA	2981	guanylate cyclase activator 2B	NA	NA	0	0	0	0	0	0	0	0	0	0	1	0	0	0	2	0	1	1	0	0	0	0	0	0	0	0	0	0	1.01061	0	0	0	2.02485
chr1	HAVANA	gene	42162691	42164718	-	ENSG00000197273.3	ENSG00000197273.3	GUCA2A	protein_coding	OTTHUMG00000007023.1	2	NA	2980	guanylate cyclase activator 2A	NA	NA	0	0	0	0	0	0	1	0	0	0	1	0	0	0	1	0	0	0	0	0	0	0	0	0	0.949117	0	0	0	1.01061	0	0	0	1.01242
chr1	HAVANA	gene	42176539	42335877	-	ENSG00000198815.8	ENSG00000198815.8	FOXJ3	protein_coding	OTTHUMG00000007026.3	1	overlapping_locus	22887	forkhead box J3	NA	NA	1476	1339	1601	1421	1370	1561	4391	4301	4801	4634	4391	4757	2835	2831	2639	3010	2811	2849	1399.85	1466.34	1718.63	1410.99	1560.34	1882.17	4167.57	4294.81	4489.3	4340.73	4437.59	4574.4	2692.65	2663.47	2671.79
chr1	HAVANA	gene	42380795	42422578	+	ENSG00000177181.14	ENSG00000177181.14	RIMKLA	protein_coding	OTTHUMG00000007335.4	2	NA	284716	ribosomal modification protein rimK like family member A	hsa00250|hsa01100	Alanine, aspartate and glutamate metabolism|Metabolic pathways	4	5	8	8	4	5	58	57	58	31	56	74	4	2	4	3	5	7	3.79362	5.47549	8.5878	7.94366	4.55572	6.02873	55.0488	56.918	54.2344	29.0381	56.5942	71.1594	3.79915	1.88165	4.0497
chr1	HAVANA	gene	42430329	42456267	-	ENSG00000066185.12	ENSG00000066185.12	ZMYND12	protein_coding	OTTHUMG00000007333.2	2	NA	84217	zinc finger MYND-type containing 12	NA	NA	1	2	1	0	0	0	3	7	7	6	6	6	4	4	9	0	5	5	0.948405	2.1902	1.07347	0	0	0	2.84735	6.98993	6.54553	5.62029	6.06367	5.76968	3.79915	3.7633	9.11182
chr1	HAVANA	gene	42456117	42473385	+	ENSG00000127125.8	ENSG00000127125.8	PPCS	protein_coding	OTTHUMG00000007332.4	2	overlapping_locus	79717	phosphopantothenoylcysteine synthetase	hsa00770|hsa01100	Pantothenate and CoA biosynthesis|Metabolic pathways	1073	884	821	774	727	574	3030	2713	2692	2672	2380	2257	1429	1458	1392	1387	1379	1463	1017.64	968.067	881.323	768.549	828.003	692.098	2875.82	2709.1	2517.23	2502.9	2405.25	2170.36	1357.25	1371.72	1409.29
chr1	HAVANA	gene	42463330	42654664	+	ENSG00000186409.15	ENSG00000186409.15	CCDC30	protein_coding	OTTHUMG00000007334.9	2	ncRNA_host,overlapping_locus	728621	coiled-coil domain containing 30	NA	NA	15	12	8	9	6	17	44	49	58	46	32	48	47	50	41	49	71	36	14.2261	13.1412	8.5878	8.93661	6.83359	20.4977	41.7612	48.9295	54.2344	43.0889	32.3396	46.1574	44.64	47.0412	41.5094
chr1	HAVANA	gene	42658425	42676758	+	ENSG00000171960.10	ENSG00000171960.10	PPIH	protein_coding	OTTHUMG00000007520.6	2	NA	10465	peptidylprolyl isomerase H	hsa03040	Spliceosome	889	848	882	933	812	861	2580	2437	2821	2646	2284	2806	1560	1613	1502	1599	1702	1602	843.132	928.643	946.805	926.429	924.812	1038.15	2448.72	2433.49	2637.85	2478.55	2308.24	2698.29	1481.67	1517.55	1520.66
chr1	HAVANA	gene	42682427	42702349	+	ENSG00000065978.18	ENSG00000065978.18	YBX1	protein_coding	OTTHUMG00000007523.6	2	NA	4904	Y-box binding protein 1	NA	NA	29234	26399	29442	34671	29495	30228	81023	76713	82813	89789	79465	77903	38510	36406	35768	38374	37233	38418	27725.7	28909.5	31605.2	34426.8	33592.8	36447.3	76900.3	76602.6	77436.5	84106.6	80308.2	74912.6	36576.3	34251.7	36212.4
chr1	HAVANA	gene	42733093	42740254	-	ENSG00000164007.10	ENSG00000164007.10	CLDN19	protein_coding	OTTHUMG00000007524.1	2	NA	149461	claudin 19	hsa04514|hsa04530|hsa04670|hsa05130|hsa05160	Cell adhesion molecules (CAMs)|Tight junction|Leukocyte transendothelial migration|Pathogenic Escherichia coli infection|Hepatitis C	0	0	0	0	1	0	0	0	2	0	1	1	0	0	0	0	0	0	0	0	0	0	1.13893	0	0	0	1.87015	0	1.01061	0.961613	0	0	0
chr1	HAVANA	gene	42746335	42767084	-	ENSG00000117385.15	ENSG00000117385.15	P3H1	protein_coding	OTTHUMG00000007525.7	2	NA	64175	prolyl 3-hydroxylase 1	NA	NA	359	344	382	418	325	322	1472	1735	1557	1510	1584	1550	1624	1549	1360	1778	1711	1505	340.477	376.714	410.067	415.056	370.153	388.25	1397.1	1732.5	1455.91	1414.44	1600.81	1490.5	1542.46	1457.34	1376.9
chr1	HAVANA	gene	42767269	42779488	+	ENSG00000164008.15	ENSG00000164008.15	C1orf50	protein_coding	OTTHUMG00000191873.2	1	overlapping_locus	79078	chromosome 1 open reading frame 50	NA	NA	311	258	228	291	271	230	463	463	468	479	438	473	276	317	231	316	298	269	294.954	282.535	244.752	288.95	308.65	277.322	439.441	462.334	437.616	448.686	442.648	454.843	262.141	298.241	233.87
chr1	HAVANA	gene	42767292	42794493	+	ENSG00000283580.2	ENSG00000283580.2	RP5-994D16.12	protein_coding	OTTHUMG00000007568.7	2	overlapping_locus	79078	chromosome 1 open reading frame 50	NA	NA	361	293	265	332	299	258	550	550	557	538	515	561	329	377	295	367	371	317	342.374	320.864	284.471	329.662	340.54	311.083	522.014	549.209	520.838	503.952	520.465	539.465	312.48	354.691	298.665
chr1	HAVANA	gene	42785007	42816619	+	ENSG00000274386.5	ENSG00000274386.5	TMEM269	protein_coding	OTTHUMG00000188150.3	2	overlapping_locus	100129924	transmembrane protein 269	NA	NA	17	3	5	1	6	6	34	32	31	24	50	35	9	5	18	9	10	12	16.1229	3.2853	5.36737	0.992957	6.83359	7.23448	32.27	31.954	28.9874	22.4811	50.5306	33.6565	8.54809	4.70412	18.2236
chr1	HAVANA	gene	42807052	42817252	-	ENSG00000177868.11	ENSG00000177868.11	SVBP	protein_coding	OTTHUMG00000007566.1	2	NA	374969	small vasohibin binding protein	NA	NA	319	302	280	308	233	266	745	707	665	691	621	542	351	318	315	336	361	313	302.541	330.72	300.573	305.831	265.371	320.729	707.092	705.983	621.826	647.27	627.59	521.194	333.376	299.182	318.914
chr1	HAVANA	gene	42817088	42844993	+	ENSG00000164010.14	ENSG00000164010.14	ERMAP	protein_coding	OTTHUMG00000007619.2	2	NA	114625	erythroblast membrane associated protein (Scianna blood group)	NA	NA	382	299	271	214	165	184	521	537	497	448	484	389	435	484	467	434	460	400	362.291	327.434	290.912	212.493	187.924	221.857	494.49	536.227	464.733	419.648	489.136	374.068	413.158	455.359	472.802
chr1	HAVANA	gene	42846573	42852477	+	ENSG00000164011.17	ENSG00000164011.17	ZNF691	protein_coding	OTTHUMG00000007623.5	2	NA	51058	zinc finger protein 691	NA	NA	246	222	201	235	159	181	522	558	576	590	494	604	411	444	358	419	444	382	233.308	243.112	215.768	233.345	181.09	218.24	495.439	557.197	538.604	552.661	499.242	580.815	390.363	417.726	362.448
chr1	HAVANA	gene	42925375	42959176	-	ENSG00000117394.21	ENSG00000117394.21	SLC2A1	protein_coding	OTTHUMG00000007657.11	2	NA	6513	solute carrier family 2 member 1	hsa04066|hsa04911|hsa04919|hsa04920|hsa04922|hsa04931|hsa04976|hsa05166|hsa05200|hsa05211|hsa05230	HIF-1 signaling pathway|Insulin secretion|Thyroid hormone signaling pathway|Adipocytokine signaling pathway|Glucagon signaling pathway|Insulin resistance|Bile secretion|Human T-cell leukemia virus 1 infection|Pathways in cancer|Renal cell carcinoma|Central carbon metabolism in cancer	10256	8725	7775	7469	6382	6114	17475	19690	14581	15156	18878	12204	12844	12687	11279	13418	12811	12159	9726.84	9554.73	8346.26	7416.4	7268.66	7371.93	16585.8	19661.7	13634.3	14196.8	19078.3	11735.5	12199.1	11936.2	11419.1
chr1	HAVANA	gene	43145153	43156396	+	ENSG00000186973.10	ENSG00000186973.10	FAM183A	protein_coding	OTTHUMG00000007286.4	1	NA	440585	family with sequence similarity 183 member A	NA	NA	14	16	14	9	14	7	20	19	26	20	22	23	33	37	36	38	35	30	13.2777	17.5216	15.0286	8.93661	15.945	8.44023	18.9823	18.9727	24.312	18.7343	22.2334	22.1171	31.343	34.8105	36.4473
chr1	HAVANA	gene	43164175	43270936	-	ENSG00000117395.12	ENSG00000117395.12	EBNA1BP2	protein_coding	OTTHUMG00000007284.2	2	ncRNA_host	10969	EBNA1 binding protein 2	NA	NA	5151	4782	6349	8505	7106	8365	8466	7089	10017	11172	7851	10974	7939	7578	6963	8756	8123	8550	4885.24	5236.76	6815.49	8445.1	8093.24	10086.1	8035.23	7078.8	9366.66	10465	7934.31	10552.7	7540.37	7129.57	7049.51
chr1	HAVANA	gene	43172149	43254358	+	ENSG00000243710.7	ENSG00000243710.7	CFAP57	protein_coding	OTTHUMG00000007285.3	1	ncRNA_host	149465	cilia and flagella associated protein 57	NA	NA	20	19	24	20	20	19	20	26	36	27	24	42	18	12	14	17	18	23	18.9681	20.8069	25.7634	19.8591	22.7786	22.9092	18.9823	25.9626	33.6627	25.2913	24.2547	40.3878	17.0962	11.2899	14.1739
chr1	HAVANA	gene	43269994	43274002	+	ENSG00000179178.10	ENSG00000179178.10	TMEM125	protein_coding	OTTHUMG00000007288.3	2	NA	128218	transmembrane protein 125	NA	NA	514	399	351	317	229	196	314	298	287	198	265	231	92	111	78	88	89	100	487.48	436.944	376.79	314.767	260.815	236.326	298.023	297.571	268.367	185.469	267.812	222.133	87.3805	104.432	78.9691
chr1	HAVANA	gene	43281883	43285617	-	ENSG00000253313.5	ENSG00000253313.5	C1orf210	protein_coding	OTTHUMG00000007289.2	2	NA	149466	chromosome 1 open reading frame 210	NA	NA	228	194	175	235	165	155	467	584	355	369	530	311	82	79	81	64	103	94	216.236	212.449	187.858	233.345	187.924	186.891	443.238	583.16	331.952	345.648	535.624	299.062	77.8826	74.3251	82.0064
chr1	HAVANA	gene	43300993	43323108	+	ENSG00000066056.13	ENSG00000066056.13	TIE1	protein_coding	OTTHUMG00000007282.4	2	NA	7075	tyrosine kinase with immunoglobulin like and EGF like domains 1	NA	NA	0	0	1	1	1	0	0	0	0	2	1	5	5	6	4	11	6	3	0	0	1.07347	0.992957	1.13893	0	0	0	0	1.87343	1.01061	4.80807	4.74894	5.64495	4.0497
chr1	HAVANA	gene	43337849	43352772	+	ENSG00000117400.17	ENSG00000117400.17	MPL	protein_coding	OTTHUMG00000007429.5	2	NA	4352	MPL proto-oncogene, thrombopoietin receptor	hsa04060|hsa04630	Cytokine-cytokine receptor interaction|JAK-STAT signaling pathway	1	2	2	4	2	0	2	3	2	2	2	1	0	7	1	3	3	2	0.948405	2.1902	2.14695	3.97183	2.27786	0	1.89823	2.99568	1.87015	1.87343	2.02122	0.961613	0	6.58577	1.01242
chr1	HAVANA	gene	43358955	43363203	+	ENSG00000117399.13	ENSG00000117399.13	CDC20	protein_coding	OTTHUMG00000007420.2	2	NA	991	cell division cycle 20	hsa04110|hsa04114|hsa04120|hsa05166|hsa05203	Cell cycle|Oocyte meiosis|Ubiquitin mediated proteolysis|Human T-cell leukemia virus 1 infection|Viral carcinogenesis	10554	9198	9383	11857	8994	8172	22617	18198	21707	24889	18756	20988	13037	12433	11407	12688	12216	11303	10009.5	10072.7	10072.4	11773.5	10243.5	9853.36	21466.2	18171.8	20297.7	23313.9	18955	20182.3	12382.4	11697.3	11548.7
chr1	HAVANA	gene	43363397	43368074	-	ENSG00000066322.14	ENSG00000066322.14	ELOVL1	protein_coding	OTTHUMG00000007422.2	2	ncRNA_host	64834	ELOVL fatty acid elongase 1	hsa00062|hsa01040|hsa01100|hsa01212	Fatty acid elongation|Biosynthesis of unsaturated fatty acids|Metabolic pathways|Fatty acid metabolism	3027	2683	3082	3492	2865	3076	4289	3974	4717	4790	4014	4927	4857	4781	4577	4940	4955	5161	2870.82	2938.15	3308.45	3467.41	3263.04	3708.88	4070.76	3968.28	4410.76	4486.86	4056.59	4737.87	4613.12	4498.08	4633.87
chr1	HAVANA	gene	43383917	43389808	-	ENSG00000159479.16	ENSG00000159479.16	MED8	protein_coding	OTTHUMG00000007421.6	1	NA	112950	mediator complex subunit 8	NA	NA	1003	932	1107	1158	956	1147	2178	1988	2502	2400	2124	2365	1404	1505	1474	1667	1627	1545	951.25	1020.63	1188.34	1149.84	1088.82	1382.99	2067.18	1985.14	2339.56	2248.11	2146.54	2274.22	1333.5	1415.94	1492.31
chr1	HAVANA	gene	43389882	43454247	+	ENSG00000198198.15	ENSG00000198198.15	SZT2	protein_coding	OTTHUMG00000007423.14	2	ncRNA_host,overlapping_locus	23334	SZT2 subunit of KICSTOR complex	NA	NA	1012	924	980	847	814	908	2363	2900	2832	2420	2791	3421	1750	2088	1616	1955	2233	1757	959.786	1011.87	1052.01	841.035	927.09	1094.82	2242.76	2895.83	2648.14	2266.85	2820.62	3289.68	1662.13	1964.44	1636.08
chr1	HAVANA	gene	43451003	43453989	-	ENSG00000178922.16	ENSG00000178922.16	HYI	protein_coding	OTTHUMG00000007502.3	2	NA	81888	hydroxypyruvate isomerase (putative)	hsa00630|hsa01100	Glyoxylate and dicarboxylate metabolism|Metabolic pathways	304	264	295	294	222	206	490	461	567	585	467	778	793	652	597	846	757	694	288.315	289.106	316.675	291.929	252.843	248.384	465.067	460.337	530.188	547.978	471.955	748.135	753.182	613.418	604.417
chr1	HAVANA	gene	43525187	43623666	+	ENSG00000142949.16	ENSG00000142949.16	PTPRF	protein_coding	OTTHUMG00000007501.5	2	NA	5792	protein tyrosine phosphatase receptor type F	hsa04514|hsa04520|hsa04910|hsa04931	Cell adhesion molecules (CAMs)|Adherens junction|Insulin signaling pathway|Insulin resistance	9615	7912	6976	7051	5995	5053	18085	17776	16682	16554	17574	19122	20956	21487	20723	20996	21442	19676	9118.92	8664.42	7488.56	7001.34	6827.89	6092.64	17164.8	17750.4	15598.9	15506.4	17760.5	18388	19903.8	20215.5	20980.5
chr1	HAVANA	gene	43650149	43931014	+	ENSG00000284989.1	ENSG00000284989.1	RP11-7O11.7	protein_coding	OTTHUMG00000192482.1	2	ncRNA_host,overlapping_locus	NA	NA	NA	NA	1550	1345	1134	1272	1126	953	4043	4171	3870	3573	4121	3556	3103	3122	2733	2937	2978	2626	1470.03	1472.91	1217.32	1263.04	1282.44	1149.08	3837.28	4165	3618.75	3346.88	4164.73	3419.5	2947.19	2937.25	2766.96
chr1	HAVANA	gene	43650158	43705515	+	ENSG00000066135.12	ENSG00000066135.12	KDM4A	protein_coding	OTTHUMG00000007560.3	2	overlapping_locus	9682	lysine demethylase 4A	NA	NA	1368	1189	970	1110	982	860	3699	3786	3570	3299	3766	3197	2531	2565	2283	2376	2406	2114	1297.42	1302.07	1041.27	1102.18	1118.43	1036.94	3510.78	3780.55	3338.22	3090.22	3805.96	3074.28	2403.91	2413.21	2311.36
chr1	HAVANA	gene	43705824	43931165	+	ENSG00000126091.20	ENSG00000126091.20	ST3GAL3	protein_coding	OTTHUMG00000007561.18	1	ncRNA_host,overlapping_locus	6487	ST3 beta-galactoside alpha-2,3-sialyltransferase 3	hsa00513|hsa00514|hsa00515|hsa00533|hsa00601|hsa01100	Various types of N-glycan biosynthesis|Other types of O-glycan biosynthesis|Mannose type O-glycan biosynthesis|Glycosaminoglycan biosynthesis - keratan sulfate|Glycosphingolipid biosynthesis - lacto and neolacto series|Metabolic pathways	182	159	166	163	145	93	349	393	301	278	360	368	584	563	456	566	578	518	172.61	174.121	178.197	161.852	165.145	112.134	331.242	392.435	281.458	260.407	363.82	353.874	554.676	529.684	461.665
chr1	HAVANA	gene	43933320	43937241	+	ENSG00000117407.16	ENSG00000117407.16	ARTN	protein_coding	OTTHUMG00000007705.3	2	NA	9048	artemin	NA	NA	983	874	766	468	323	317	362	778	822	539	893	782	2257	2514	1781	2336	2379	2249	932.282	957.116	822.282	464.704	367.875	382.222	343.58	776.881	768.633	504.889	902.476	751.982	2143.67	2365.23	1803.13
chr1	HAVANA	gene	43946939	43968022	+	ENSG00000117408.10	ENSG00000117408.10	IPO13	protein_coding	OTTHUMG00000008297.2	2	NA	9670	importin 13	NA	NA	1184	1063	1060	1067	779	744	2274	2229	3091	2512	2263	2770	2918	3013	2740	3004	3115	2832	1122.91	1164.09	1137.88	1059.49	887.227	897.075	2158.29	2225.79	2890.32	2353.03	2287.01	2663.67	2771.48	2834.7	2774.04
chr1	HAVANA	gene	43970000	43973369	+	ENSG00000132768.13	ENSG00000132768.13	DPH2	protein_coding	OTTHUMG00000008295.2	1	NA	1802	diphthamide biosynthesis 2	NA	NA	1341	1312	1661	1968	1611	1582	3874	3206	4375	4917	3467	4378	2426	2559	2408	2469	2430	2505	1271.81	1436.77	1783.04	1954.14	1834.82	1907.49	3676.88	3201.39	4090.96	4605.82	3503.79	4209.94	2304.19	2407.57	2437.92
chr1	HAVANA	gene	43974487	43978295	+	ENSG00000117410.13	ENSG00000117410.13	ATP6V0B	protein_coding	OTTHUMG00000008298.3	2	NA	533	ATPase H+ transporting V0 subunit b	hsa00190|hsa01100|hsa04142|hsa04145|hsa04721|hsa05110|hsa05120|hsa05152|hsa05165|hsa05323	Oxidative phosphorylation|Metabolic pathways|Lysosome|Phagosome|Synaptic vesicle cycle|Vibrio cholerae infection|Epithelial cell signaling in Helicobacter pylori infection|Tuberculosis|Human papillomavirus infection|Rheumatoid arthritis	2455	2190	2250	2835	2269	2181	4876	4600	5360	5677	4823	4959	4315	4238	4047	4759	4641	4508	2328.33	2398.27	2415.32	2815.03	2584.23	2629.73	4627.9	4593.38	5012.01	5317.73	4874.18	4768.64	4098.33	3987.21	4097.28
chr1	HAVANA	gene	43978943	43991170	+	ENSG00000117411.16	ENSG00000117411.16	B4GALT2	protein_coding	OTTHUMG00000008296.1	2	NA	8704	beta-1,4-galactosyltransferase 2	hsa00052|hsa00510|hsa00513|hsa00514|hsa00515|hsa00533|hsa00601|hsa01100	Galactose metabolism|N-Glycan biosynthesis|Various types of N-glycan biosynthesis|Other types of O-glycan biosynthesis|Mannose type O-glycan biosynthesis|Glycosaminoglycan biosynthesis - keratan sulfate|Glycosphingolipid biosynthesis - lacto and neolacto series|Metabolic pathways	1873	1657	1639	1881	1531	1250	3293	3097	3222	3487	3172	2959	4998	5041	4814	4803	4882	4515	1776.36	1814.58	1759.42	1867.75	1743.7	1507.18	3125.44	3092.54	3012.82	3266.32	3205.66	2845.41	4747.04	4742.7	4873.81
chr1	HAVANA	gene	43991359	43996528	+	ENSG00000159214.12	ENSG00000159214.12	CCDC24	protein_coding	OTTHUMG00000008299.4	2	NA	149473	coiled-coil domain containing 24	NA	NA	218	198	143	128	81	81	247	294	234	200	203	229	506	578	424	411	518	445	206.752	216.829	153.507	127.098	92.2534	97.6655	234.432	293.577	218.808	187.343	205.154	220.209	480.593	543.797	429.268
chr1	HAVANA	gene	43991500	44031467	-	ENSG00000196517.11	ENSG00000196517.11	SLC6A9	protein_coding	OTTHUMG00000008294.3	1	NA	6536	solute carrier family 6 member 9	hsa04721	Synaptic vesicle cycle	1114	919	883	511	427	314	400	483	412	281	378	225	1239	1358	1165	883	1063	864	1056.52	1006.4	947.878	507.401	486.324	378.604	379.647	482.305	385.251	263.217	382.011	216.363	1176.79	1277.64	1179.47
chr1	HAVANA	gene	44118850	44135140	+	ENSG00000171872.4	ENSG00000171872.4	KLF17	protein_coding	OTTHUMG00000009664.3	2	NA	128209	Kruppel like factor 17	NA	NA	0	1	0	0	0	2	0	1	0	0	2	1	10	5	8	16	6	2	0	1.0951	0	0	0	2.41149	0	0.998561	0	0	2.02122	0.961613	9.49788	4.70412	8.09939
chr1	HAVANA	gene	44137821	44141631	-	ENSG00000283039.1	ENSG00000283039.1	KLF18	protein_coding	OTTHUMG00000007489.5	2	NA	105378952	Kruppel like factor 18	NA	NA	0	0	0	2	0	0	0	0	0	1	0	0	0	0	0	0	0	1	0	0	0	1.98591	0	0	0	0	0	0.936714	0	0	0	0	0
chr1	HAVANA	gene	44213455	44220681	+	ENSG00000178028.13	ENSG00000178028.13	DMAP1	protein_coding	OTTHUMG00000007577.4	2	NA	55929	DNA methyltransferase 1 associated protein 1	NA	NA	887	841	833	849	675	636	1852	1724	2146	1921	1584	2211	836	1055	741	804	946	865	841.235	920.978	894.204	843.02	768.778	766.855	1757.76	1721.52	2006.67	1799.43	1600.81	2126.13	794.023	992.57	750.206
chr1	HAVANA	gene	44221070	44355260	-	ENSG00000117419.14	ENSG00000117419.14	ERI3	protein_coding	OTTHUMG00000007637.4	2	overlapping_locus	79033	ERI1 exoribonuclease family member 3	NA	NA	2090	1745	1607	1680	1460	1107	3903	3684	3440	3771	3542	2887	3354	3321	3303	3224	3211	3223	1982.17	1910.95	1725.07	1668.17	1662.84	1334.76	3704.4	3678.7	3216.66	3532.35	3579.58	2776.18	3185.59	3124.48	3344.04
chr1	HAVANA	gene	44405194	44651724	+	ENSG00000187147.17	ENSG00000187147.17	RNF220	protein_coding	OTTHUMG00000007697.7	2	ncRNA_host	55182	ring finger protein 220	NA	NA	1729	1483	1592	1819	1452	1381	5994	5773	5613	5920	5169	5064	3715	3678	3430	3552	3723	3491	1639.79	1624.03	1708.97	1806.19	1653.73	1665.14	5689.01	5764.7	5248.58	5545.35	5223.85	4869.61	3528.46	3460.35	3472.62
chr1	HAVANA	gene	44635238	44674555	-	ENSG00000126106.13	ENSG00000126106.13	TMEM53	protein_coding	OTTHUMG00000007833.2	2	NA	79639	transmembrane protein 53	NA	NA	94	92	74	68	46	66	97	105	104	82	86	78	212	191	209	202	214	209	89.1501	100.749	79.4371	67.5211	52.3908	79.5793	92.0644	104.849	97.2479	76.8106	86.9126	75.0058	201.355	179.697	211.597
chr1	HAVANA	gene	44674692	44725591	+	ENSG00000198520.10	ENSG00000198520.10	C1orf228	protein_coding	OTTHUMG00000007834.6	1	NA	339541	armadillo like helical domain containing 1	NA	NA	7	10	4	2	1	7	3	5	9	3	10	9	10	15	5	5	16	13	6.63884	10.951	4.2939	1.98591	1.13893	8.44023	2.84735	4.99281	8.41569	2.81014	10.1061	8.65452	9.49788	14.1124	5.06212
chr1	HAVANA	gene	44739818	44767767	+	ENSG00000142945.12	ENSG00000142945.12	KIF2C	protein_coding	OTTHUMG00000008416.6	2	NA	11004	kinesin family member 2C	NA	NA	4054	3371	2972	3417	3007	2483	10037	8628	8952	10007	8533	8589	6108	5879	5072	5684	5580	5049	3844.83	3691.58	3190.37	3392.93	3424.77	2993.87	9526.29	8615.59	8370.8	9373.7	8623.55	8259.3	5801.3	5531.11	5135.02
chr1	HAVANA	gene	44775251	44778779	+	ENSG00000142937.11	ENSG00000142937.11	RPS8	protein_coding	OTTHUMG00000008494.1	2	ncRNA_host	6202	ribosomal protein S8	hsa03010	Ribosome	26329	23722	23906	28438	24966	22788	54241	50748	53215	61698	49446	48951	31834	30664	30543	30997	31041	31571	24970.6	25977.9	25662.5	28237.7	28434.5	27476.6	51481.1	50675	49760.1	57793.4	49970.7	47071.9	30235.5	28849.4	30922.5
chr1	HAVANA	gene	44783585	44787705	-	ENSG00000142959.4	ENSG00000142959.4	BEST4	protein_coding	OTTHUMG00000008488.1	2	NA	266675	bestrophin 4	NA	NA	2	0	3	0	0	0	2	0	0	1	0	2	82	85	86	80	84	79	1.89681	0	3.22042	0	0	0	1.89823	0	0	0.936714	0	1.92323	77.8826	79.9701	87.0685
chr1	HAVANA	gene	44800225	44805990	+	ENSG00000173846.12	ENSG00000173846.12	PLK3	protein_coding	OTTHUMG00000008491.2	2	NA	1263	polo like kinase 3	hsa04068|hsa04625|hsa05152	FoxO signaling pathway|C-type lectin receptor signaling pathway|Tuberculosis	102	117	181	239	186	329	187	206	280	408	322	537	1237	1289	991	1399	1392	1226	96.7373	128.127	194.299	237.317	211.841	396.691	177.485	205.704	261.821	382.179	325.417	516.386	1174.89	1212.72	1003.31
chr1	HAVANA	gene	44805913	44806675	-	ENSG00000188396.3	ENSG00000188396.3	RP11-269F19.9	protein_coding	OTTHUMG00000008586.1	2	NA	343521	Tctex1 domain containing 4	NA	NA	0	1	0	2	2	2	0	2	1	3	0	0	1	5	4	1	2	2	0	1.0951	0	1.98591	2.27786	2.41149	0	1.99712	0.935076	2.81014	0	0	0.949788	4.70412	4.0497
chr1	HAVANA	gene	44808482	44815585	+	ENSG00000222009.8	ENSG00000222009.8	BTBD19	protein_coding	OTTHUMG00000008493.3	2	NA	149478	BTB domain containing 19	NA	NA	2	3	3	1	4	1	3	4	5	5	5	28	120	151	60	136	176	110	1.89681	3.2853	3.22042	0.992957	4.55572	1.20575	2.84735	3.99425	4.67538	4.68357	5.05306	26.9252	113.975	142.065	60.7455
chr1	HAVANA	gene	44819844	44843063	-	ENSG00000117425.13	ENSG00000117425.13	PTCH2	protein_coding	OTTHUMG00000008490.4	2	ncRNA_host	8643	patched 2	hsa04340|hsa05200|hsa05217	Hedgehog signaling pathway|Pathways in cancer|Basal cell carcinoma	0	1	1	3	3	1	23	31	19	21	24	32	10	9	5	5	12	4	0	1.0951	1.07347	2.97887	3.41679	1.20575	21.8297	30.9554	17.7665	19.671	24.2547	30.7716	9.49788	8.46742	5.06212
chr1	HAVANA	gene	44850522	44986722	-	ENSG00000070785.16	ENSG00000070785.16	EIF2B3	protein_coding	OTTHUMG00000008585.4	2	NA	8891	eukaryotic translation initiation factor 2B subunit gamma	hsa03013|hsa05168	RNA transport|Herpes simplex virus 1 infection	898	863	1035	1321	1242	1120	1580	1484	1620	2002	1664	1668	1430	1325	1343	1634	1487	1503	851.668	945.07	1111.05	1311.7	1414.55	1350.44	1499.61	1481.87	1514.82	1875.3	1681.66	1603.97	1358.2	1246.59	1359.69
chr1	HAVANA	gene	45002540	45011329	-	ENSG00000126107.14	ENSG00000126107.14	HECTD3	protein_coding	OTTHUMG00000008587.1	2	NA	79654	HECT domain E3 ubiquitin protein ligase 3	NA	NA	891	775	851	989	728	800	2058	1825	2047	2092	1684	2087	2413	2653	2338	2527	2649	2707	845.029	848.701	913.527	982.034	829.142	964.597	1953.28	1822.37	1914.1	1959.61	1701.87	2006.89	2291.84	2496.01	2367.05
chr1	HAVANA	gene	45012147	45015575	+	ENSG00000126088.13	ENSG00000126088.13	UROD	protein_coding	OTTHUMG00000008949.4	2	NA	7389	uroporphyrinogen decarboxylase	hsa00860|hsa01100	Porphyrin and chlorophyll metabolism|Metabolic pathways	1314	1239	1138	1468	1074	1114	2797	2569	2777	2883	2475	2785	2917	2760	2509	2979	2903	2615	1246.2	1356.83	1221.61	1457.66	1223.21	1343.2	2654.68	2565.3	2596.71	2700.55	2501.26	2678.09	2770.53	2596.68	2540.17
chr1	HAVANA	gene	45016399	45306209	-	ENSG00000162415.6	ENSG00000162415.6	ZSWIM5	protein_coding	OTTHUMG00000008950.2	2	overlapping_locus	57643	zinc finger SWIM-type containing 5	NA	NA	47	42	42	43	43	43	110	89	99	100	90	69	21	24	23	22	32	19	44.575	45.9941	45.0859	42.6971	48.974	51.8471	104.403	88.872	92.5726	93.6714	90.955	66.3513	19.9455	22.5798	23.2858
chr1	HAVANA	gene	45326905	45328533	+	ENSG00000186603.5	ENSG00000186603.5	HPDL	protein_coding	OTTHUMG00000007681.1	2	NA	84842	4-hydroxyphenylpyruvate dioxygenase like	NA	NA	220	181	231	345	270	248	296	302	266	346	315	249	183	238	224	196	217	206	208.649	198.213	247.973	342.57	307.511	299.025	280.939	301.566	248.73	324.103	318.343	239.442	173.811	223.916	226.783
chr1	HAVANA	gene	45329163	45340470	-	ENSG00000132781.17	ENSG00000132781.17	MUTYH	protein_coding	OTTHUMG00000007682.6	1	NA	4595	mutY DNA glycosylase	hsa03410	Base excision repair	594	526	552	617	557	417	1405	1425	1468	1456	1331	1656	611	663	570	591	711	667	563.353	576.022	592.558	612.654	634.385	502.796	1333.51	1422.95	1372.69	1363.86	1345.12	1592.43	580.32	623.767	577.082
chr1	HAVANA	gene	45339670	45343975	+	ENSG00000132773.11	ENSG00000132773.11	TOE1	protein_coding	OTTHUMG00000007678.2	2	NA	114034	target of EGR1, exonuclease	NA	NA	540	600	618	713	645	683	1632	1381	2006	2133	1332	2106	576	582	560	621	649	690	512.139	657.059	663.407	707.978	734.61	823.525	1548.96	1379.01	1875.76	1998.01	1346.13	2025.16	547.078	547.56	566.958
chr1	HAVANA	gene	45343883	45491166	-	ENSG00000070759.16	ENSG00000070759.16	TESK2	protein_coding	OTTHUMG00000007680.2	2	NA	10420	testis associated actin remodelling kinase 2	NA	NA	55	30	27	24	16	22	319	336	213	197	221	161	157	165	188	134	139	100	52.1623	32.853	28.9838	23.831	18.2229	26.5264	302.768	335.517	199.171	184.533	223.345	154.82	149.117	155.236	190.336
chr1	HAVANA	gene	45493866	45500079	-	ENSG00000280670.2	ENSG00000280670.2	CCDC163P	protein_coding	OTTHUMG00000007741.9	2	NA	126661	coiled-coil domain containing 163	NA	NA	115	92	79	93	73	68	92	87	84	74	83	98	174	193	154	162	169	176	109.067	100.749	84.8045	92.345	83.142	81.9908	87.3188	86.8748	78.5464	69.3169	83.8807	94.2381	165.263	181.579	155.913
chr1	HAVANA	gene	45500053	45513382	+	ENSG00000132763.14	ENSG00000132763.14	MMACHC	protein_coding	OTTHUMG00000007742.5	1	NA	25974	metabolism of cobalamin associated C	hsa04977	Vitamin digestion and absorption	514	508	514	639	529	458	882	847	861	997	847	810	718	651	580	652	672	610	487.48	556.31	551.766	634.499	602.494	552.232	837.121	845.782	805.101	933.904	855.988	778.907	681.948	612.477	587.206
chr1	HAVANA	gene	45511036	45523047	-	ENSG00000117450.13	ENSG00000117450.13	PRDX1	protein_coding	OTTHUMG00000007738.6	2	NA	5052	peroxiredoxin 1	hsa04146|hsa05146	Peroxisome|Amoebiasis	16932	15610	14058	17373	14875	14019	44133	36067	38083	42037	34845	32431	16670	15814	15169	16129	16009	16428	16058.4	17094.5	15090.9	17250.6	16941.6	16903.4	41887.4	36015.1	35610.5	39376.7	35214.7	31186.1	15833	14878.2	15357.5
chr1	HAVANA	gene	45550543	45570049	+	ENSG00000117448.13	ENSG00000117448.13	AKR1A1	protein_coding	OTTHUMG00000007740.4	1	NA	10327	aldo-keto reductase family 1 member A1	hsa00010|hsa00040|hsa00561|hsa01100	Glycolysis / Gluconeogenesis|Pentose and glucuronate interconversions|Glycerolipid metabolism|Metabolic pathways	2022	1823	1524	1679	1447	1046	3784	3724	3463	3646	3353	3034	1629	1795	1807	1604	1798	1741	1917.68	1996.36	1635.98	1667.17	1648.03	1261.21	3591.46	3718.64	3238.17	3415.26	3388.58	2917.54	1547.2	1688.78	1829.45
chr1	HAVANA	gene	45583846	45618904	+	ENSG00000132780.16	ENSG00000132780.16	NASP	protein_coding	OTTHUMG00000007826.4	1	NA	4678	nuclear autoantigenic sperm protein	NA	NA	7936	7145	7835	7332	6831	6856	14946	13427	13909	15481	13152	13458	6543	6537	6055	6300	6524	6373	7526.54	7824.48	8410.67	7280.36	7780.04	8266.6	14185.5	13407.7	13006	14501.3	13291.6	12941.4	6214.46	6150.17	6130.23
chr1	HAVANA	gene	45620044	45624057	-	ENSG00000159588.14	ENSG00000159588.14	CCDC17	protein_coding	OTTHUMG00000007822.7	2	NA	149483	coiled-coil domain containing 17	NA	NA	7	12	16	11	8	14	68	83	116	79	60	149	62	96	49	52	115	64	6.63884	13.1412	17.1756	10.9225	9.11145	16.8805	64.54	82.8806	108.469	74.0004	60.6367	143.28	58.8869	90.3192	49.6088
chr1	HAVANA	gene	45627304	45688113	-	ENSG00000159592.10	ENSG00000159592.10	GPBP1L1	protein_coding	OTTHUMG00000040990.1	2	overlapping_locus	60313	GC-rich promoter binding protein 1 like 1	NA	NA	2511	2147	2511	2291	2119	2190	6120	5900	6026	5793	5849	5618	4742	4792	4849	4739	4703	4747	2381.45	2351.18	2695.49	2274.86	2413.39	2640.58	5808.6	5891.51	5634.77	5426.39	5911.07	5402.34	4503.89	4508.43	4909.25
chr1	HAVANA	gene	45687214	45694443	+	ENSG00000159596.6	ENSG00000159596.6	TMEM69	protein_coding	OTTHUMG00000040993.1	2	NA	51249	transmembrane protein 69	NA	NA	1387	1237	1501	1678	1324	1521	3643	3424	4053	4299	3786	4043	1407	1455	1416	1405	1425	1521	1315.44	1354.64	1611.29	1666.18	1507.94	1833.94	3457.63	3419.07	3789.86	4026.93	3826.17	3887.8	1336.35	1368.9	1433.59
chr1	HAVANA	gene	45694324	45750650	-	ENSG00000197429.10	ENSG00000197429.10	IPP	protein_coding	OTTHUMG00000008004.3	2	overlapping_locus	3652	intracisternal A particle-promoted polypeptide	NA	NA	544	431	428	404	379	324	1268	1065	1056	1049	1047	990	630	611	654	625	605	631	515.932	471.987	459.447	401.155	431.655	390.662	1203.48	1063.47	987.441	982.613	1058.11	951.997	598.366	574.844	662.125
chr1	HAVANA	gene	45786987	46036124	+	ENSG00000086015.20	ENSG00000086015.20	MAST2	protein_coding	OTTHUMG00000008007.5	2	NA	23139	microtubule associated serine/threonine kinase 2	NA	NA	1509	1344	1529	1533	1329	1409	3255	3363	3519	3362	3182	3807	4346	4757	3970	4592	4796	4346	1431.14	1471.81	1641.34	1522.2	1513.64	1698.9	3089.38	3358.16	3290.53	3149.23	3215.76	3660.86	4127.78	4475.5	4019.32
chr1	HAVANA	gene	46040140	46133036	-	ENSG00000117461.14	ENSG00000117461.14	PIK3R3	protein_coding	OTTHUMG00000008096.3	2	overlapping_locus	8503	phosphoinositide-3-kinase regulatory subunit 3	hsa01521|hsa01522|hsa01524|hsa04012|hsa04014|hsa04015|hsa04024|hsa04062|hsa04066|hsa04068|hsa04070|hsa04071|hsa04072|hsa04140|hsa04150|hsa04151|hsa04152|hsa04210|hsa04211|hsa04213|hsa04218|hsa04360|hsa04370|hsa04380|hsa04510|hsa04550|hsa04611|hsa04620|hsa04625|hsa04630|hsa04650|hsa04660|hsa04662|hsa04664|hsa04666|hsa04668|hsa04670|hsa04722|hsa04725|hsa04750|hsa04810|hsa04910|hsa04914|hsa04915|hsa…	EGFR tyrosine kinase inhibitor resistance|Endocrine resistance|Platinum drug resistance|ErbB signaling pathway|Ras signaling pathway|Rap1 signaling pathway|cAMP signaling pathway|Chemokine signaling pathway|HIF-1 signaling pathway|FoxO signaling pathway|Phosphatidylinositol signaling system|Sphingolipid signaling pathway|Phospholipase D signaling pathway|Autophagy - animal|mTOR signaling pathway|…	919	783	618	430	462	317	1147	903	1175	1146	848	1024	443	441	411	349	407	367	871.584	857.462	663.407	426.971	526.186	382.222	1088.64	901.701	1098.71	1073.47	856.998	984.692	420.756	414.904	416.106
chr1	HAVANA	gene	46043661	46176488	-	ENSG00000278139.1	ENSG00000278139.1	RP4-533D7.6	protein_coding	OTTHUMG00000186753.1	2	overlapping_locus	110117499	LOC110117498-PIK3R3 readthrough	NA	NA	353	312	257	168	172	136	483	392	520	464	351	441	170	170	173	147	165	149	334.787	341.671	275.883	166.817	195.896	163.982	458.424	391.436	486.24	434.635	354.725	424.072	161.464	159.94	175.149
chr1	HAVANA	gene	46175073	46185958	+	ENSG00000117472.9	ENSG00000117472.9	TSPAN1	protein_coding	OTTHUMG00000007602.1	2	NA	10103	tetraspanin 1	NA	NA	7262	6879	6965	7085	6386	6461	823	928	782	860	849	778	2663	2718	2864	2614	2625	3006	6887.32	7533.18	7476.75	7035.1	7273.21	7790.33	781.123	926.665	731.23	805.574	858.009	748.135	2529.29	2557.16	2899.58
chr1	HAVANA	gene	46175486	46176478	-	ENSG00000250719.1	ENSG00000250719.1	RP11-322N21.2	protein_coding	OTTHUMG00000007603.2	1	overlapping_locus	110117498	PIK3R3 upstream reading frame	NA	NA	0	1	0	0	0	0	0	3	1	3	1	0	0	0	0	0	0	2	0	1.0951	0	0	0	0	0	2.99568	0.935076	2.81014	1.01061	0	0	0	0
chr1	HAVANA	gene	46188682	46220305	-	ENSG00000085998.13	ENSG00000085998.13	POMGNT1	protein_coding	OTTHUMG00000007604.2	2	NA	55624	protein O-linked mannose N-acetylglucosaminyltransferase 1 (beta 1,2-)	hsa00515|hsa01100	Mannose type O-glycan biosynthesis|Metabolic pathways	1831	1607	1591	1984	1614	1430	4575	4300	4121	4800	4221	4261	4587	4555	4098	4950	4736	4516	1736.53	1759.82	1707.9	1970.03	1838.23	1724.22	4342.21	4293.81	3853.45	4496.23	4265.79	4097.43	4356.68	4285.46	4148.91
chr1	HAVANA	gene	46203334	46221261	+	ENSG00000171357.5	ENSG00000171357.5	LURAP1	protein_coding	OTTHUMG00000007605.1	2	NA	541468	leucine rich adaptor protein 1	NA	NA	9	7	4	6	1	6	16	11	12	7	17	26	32	26	28	23	35	13	8.53565	7.66569	4.2939	5.95774	1.13893	7.23448	15.1859	10.9842	11.2209	6.557	17.1804	25.0019	30.3932	24.4614	28.3479
chr1	HAVANA	gene	46247688	46278473	+	ENSG00000085999.11	ENSG00000085999.11	RAD54L	protein_coding	OTTHUMG00000007772.5	1	NA	8438	RAD54 like	hsa03440	Homologous recombination	1722	1536	1675	1564	1316	1136	1969	1976	2359	2041	1899	2528	1601	1646	1447	1489	1787	1625	1633.15	1682.07	1798.07	1552.98	1498.83	1369.73	1868.81	1973.16	2205.85	1911.83	1919.15	2430.96	1520.61	1548.6	1464.98
chr1	HAVANA	gene	46261196	46303608	-	ENSG00000132128.16	ENSG00000132128.16	LRRC41	protein_coding	OTTHUMG00000007810.7	2	NA	10489	leucine rich repeat containing 41	NA	NA	2040	1773	1790	2042	1761	1403	5540	4789	4947	5227	4573	4549	4503	4802	4284	4833	4760	4633	1934.75	1941.61	1921.52	2027.62	2005.66	1691.66	5258.11	4782.11	4625.82	4896.21	4621.53	4374.38	4276.9	4517.84	4337.23
chr1	HAVANA	gene	46303631	46316776	+	ENSG00000173660.11	ENSG00000173660.11	UQCRH	protein_coding	OTTHUMG00000007813.3	2	NA	7388	ubiquinol-cytochrome c reductase hinge protein	hsa00190|hsa01100|hsa04260|hsa04714|hsa04932|hsa05010|hsa05012|hsa05016	Oxidative phosphorylation|Metabolic pathways|Cardiac muscle contraction|Thermogenesis|Non-alcoholic fatty liver disease (NAFLD)|Alzheimer disease|Parkinson disease|Huntington disease	3575	3142	2771	3635	3142	2803	8218	7438	8606	8748	7065	7804	4193	3998	3699	4244	4370	4163	3390.55	3440.8	2974.6	3609.4	3578.52	3379.71	7799.84	7427.3	8047.27	8194.38	7139.97	7504.43	3982.46	3761.42	3744.96
chr1	HAVANA	gene	46340177	46365152	+	ENSG00000117481.10	ENSG00000117481.10	NSUN4	protein_coding	OTTHUMG00000007808.4	2	NA	387338	NOP2/Sun RNA methyltransferase 4	NA	NA	1188	991	1057	1263	1113	1152	2050	1807	2001	2291	1828	2092	1041	1126	1046	1065	1145	1145	1126.71	1085.24	1134.66	1254.1	1267.63	1389.02	1945.69	1804.4	1871.09	2146.01	1847.4	2011.7	988.729	1059.37	1059
chr1	HAVANA	gene	46394265	46413848	+	ENSG00000117480.15	ENSG00000117480.15	FAAH	protein_coding	OTTHUMG00000007811.2	2	NA	2166	fatty acid amide hydrolase	hsa04723	Retrograde endocannabinoid signaling	706	510	512	402	337	285	512	659	456	446	487	483	147	197	177	148	193	182	669.574	558.5	549.619	399.169	383.82	343.638	485.948	658.052	426.395	417.775	492.168	464.459	139.619	185.342	179.199
chr1	HAVANA	gene	46506996	46514226	+	ENSG00000197587.10	ENSG00000197587.10	DMBX1	protein_coding	OTTHUMG00000007982.2	2	NA	127343	diencephalon/mesencephalon homeobox 1	NA	NA	30	28	23	12	13	2	48	44	22	12	30	14	8	9	4	1	2	7	28.4522	30.6628	24.6899	11.9155	14.8061	2.41149	45.5576	43.9367	20.5717	11.2406	30.3183	13.4626	7.5983	8.46742	4.0497
chr1	HAVANA	gene	46532166	46533614	-	ENSG00000282881.1	ENSG00000282881.1	RP11-49P4.7	protein_coding	OTTHUMG00000191600.1	2	NA	105378696	transmembrane protein 275	NA	NA	1	2	1	0	0	0	0	0	1	1	0	0	0	0	0	0	0	0	0.948405	2.1902	1.07347	0	0	0	0	0	0.935076	0.936714	0	0	0	0	0
chr1	HAVANA	gene	46545644	46551527	-	ENSG00000162456.9	ENSG00000162456.9	KNCN	protein_coding	OTTHUMG00000007987.3	2	NA	148930	kinocilin	NA	NA	1	2	1	0	0	0	0	1	1	1	0	0	0	0	0	0	0	0	0.948405	2.1902	1.07347	0	0	0	0	0.998561	0.935076	0.936714	0	0	0	0	0
chr1	HAVANA	gene	46557408	46616843	-	ENSG00000079277.19	ENSG00000079277.19	MKNK1	protein_coding	OTTHUMG00000007983.6	1	overlapping_locus	8569	MAPK interacting serine/threonine kinase 1	hsa04010|hsa04066|hsa04910	MAPK signaling pathway|HIF-1 signaling pathway|Insulin signaling pathway	2243	2039	1899	1839	1533	1650	3203	3185	3243	2941	3006	3022	1941	2094	1782	1789	1865	1836	2127.27	2232.91	2038.53	1826.05	1745.98	1989.48	3040.02	3180.42	3032.45	2754.88	3037.9	2906	1843.54	1970.09	1804.14
chr1	HAVANA	gene	46607715	46616891	-	ENSG00000142961.14	ENSG00000142961.14	MOB3C	protein_coding	OTTHUMG00000007989.2	2	overlapping_locus	148932	MOB kinase activator 3C	NA	NA	913	841	748	746	573	658	599	620	717	605	650	662	563	582	533	530	526	512	865.894	920.978	802.959	740.746	652.607	793.381	568.521	619.108	670.45	566.712	656.897	636.588	534.731	547.56	539.622
chr1	HAVANA	gene	46632737	46673867	-	ENSG00000123472.12	ENSG00000123472.12	ATPAF1	protein_coding	OTTHUMG00000007988.4	1	overlapping_locus	64756	ATP synthase mitochondrial F1 complex assembly factor 1	NA	NA	1946	1606	1540	1669	1365	1180	3357	2810	3003	3158	2807	2589	1704	1650	1594	1745	1660	1796	1845.6	1758.73	1653.15	1657.25	1554.64	1422.78	3186.19	2805.96	2808.03	2958.14	2836.79	2489.62	1618.44	1552.36	1613.8
chr1	HAVANA	gene	46668855	46673594	+	ENSG00000186118.8	ENSG00000186118.8	TEX38	protein_coding	OTTHUMG00000007991.3	1	NA	374973	testis expressed 38	NA	NA	1	0	1	0	1	2	1	2	1	1	0	0	1	6	1	1	2	5	0.948405	0	1.07347	0	1.13893	2.41149	0.949117	1.99712	0.935076	0.936714	0	0	0.949788	5.64495	1.01242
chr1	HAVANA	gene	46675159	46719064	-	ENSG00000159658.10	ENSG00000159658.10	EFCAB14	protein_coding	OTTHUMG00000007992.4	2	NA	9813	EF-hand calcium binding domain 14	NA	NA	3543	3109	3280	2951	2901	3005	5559	5355	5358	5412	5347	4927	4617	4527	4371	4689	4578	4414	3360.2	3404.66	3521	2930.22	3304.04	3623.27	5276.14	5347.3	5010.14	5069.5	5403.74	4737.87	4385.17	4259.11	4425.31
chr1	HAVANA	gene	46757838	46819413	+	ENSG00000142973.13	ENSG00000142973.13	CYP4B1	protein_coding	OTTHUMG00000007984.8	1	NA	1580	cytochrome P450 family 4 subfamily B member 1	NA	NA	280	228	89	17	24	13	8	0	2	1	0	0	35	53	63	35	41	58	265.553	249.682	95.5392	16.8803	27.3343	15.6747	7.59294	0	1.87015	0.936714	0	0	33.2426	49.8637	63.7827
chr1	HAVANA	gene	46929177	46941484	-	ENSG00000187048.12	ENSG00000187048.12	CYP4A11	protein_coding	OTTHUMG00000008020.3	2	NA	1579	cytochrome P450 family 4 subfamily A member 11	hsa00071|hsa00590|hsa00830|hsa01100|hsa03320|hsa04270|hsa04750	Fatty acid degradation|Arachidonic acid metabolism|Retinol metabolism|Metabolic pathways|PPAR signaling pathway|Vascular smooth muscle contraction|Inflammatory mediator regulation of TRP channels	4	0	1	0	0	0	0	0	0	0	0	0	0	0	0	2	0	0	3.79362	0	1.07347	0	0	0	0	0	0	0	0	0	0	0	0
chr1	HAVANA	gene	47023568	47050751	+	ENSG00000186377.7	ENSG00000186377.7	CYP4X1	protein_coding	OTTHUMG00000008017.1	2	NA	260293	cytochrome P450 family 4 subfamily X member 1	hsa04726	Serotonergic synapse	204	188	122	42	76	38	3	1	1	0	3	0	93	121	76	86	106	61	193.475	205.879	130.964	41.7042	86.5588	45.8184	2.84735	0.998561	0.935076	0	3.03183	0	88.3303	113.84	76.9442
chr1	HAVANA	gene	47067488	47118319	+	ENSG00000186160.4	ENSG00000186160.4	CYP4Z1	protein_coding	OTTHUMG00000008019.1	2	NA	199974	cytochrome P450 family 4 subfamily Z member 1	NA	NA	75	71	54	4	5	10	2	0	0	2	2	0	4	0	4	6	6	0	71.1304	77.752	57.9676	3.97183	5.69465	12.0575	1.89823	0	0	1.87343	2.02122	0	3.79915	0	4.0497
chr1	HAVANA	gene	47137435	47149741	+	ENSG00000162365.11	ENSG00000162365.11	CYP4A22	protein_coding	OTTHUMG00000007845.2	2	NA	284541	cytochrome P450 family 4 subfamily A member 22	hsa00071|hsa00590|hsa00830|hsa01100|hsa03320|hsa04270|hsa04750	Fatty acid degradation|Arachidonic acid metabolism|Retinol metabolism|Metabolic pathways|PPAR signaling pathway|Vascular smooth muscle contraction|Inflammatory mediator regulation of TRP channels	4	0	0	0	0	1	0	0	0	0	0	0	0	0	0	1	1	1	3.79362	0	0	0	0	1.20575	0	0	0	0	0	0	0	0	0
chr1	HAVANA	gene	47183593	47191044	-	ENSG00000162366.7	ENSG00000162366.7	PDZK1IP1	protein_coding	OTTHUMG00000007852.3	2	NA	10158	PDZK1 interacting protein 1	NA	NA	42	33	13	30	22	6	0	2	0	1	1	1	309	343	254	197	276	178	39.833	36.1382	13.9552	29.7887	25.0565	7.23448	0	1.99712	0	0.936714	1.01061	0.961613	293.484	322.703	257.156
chr1	HAVANA	gene	47216290	47232220	-	ENSG00000162367.11	ENSG00000162367.11	TAL1	protein_coding	OTTHUMG00000007847.3	2	NA	6886	TAL bHLH transcription factor 1, erythroid differentiation factor	NA	NA	1	0	1	0	1	1	10	14	7	16	7	10	4	3	3	4	3	2	0.948405	0	1.07347	0	1.13893	1.20575	9.49117	13.9799	6.54553	14.9874	7.07428	9.61613	3.79915	2.82247	3.03727
chr1	HAVANA	gene	47250139	47314147	-	ENSG00000123473.15	ENSG00000123473.15	STIL	protein_coding	OTTHUMG00000007851.4	1	NA	6491	STIL centriolar assembly protein	NA	NA	2134	1872	1823	1859	1737	1541	4409	4165	4532	4399	4192	4560	2794	2768	2472	2769	2692	2627	2023.9	2050.02	1956.94	1845.91	1978.32	1858.06	4184.66	4159.01	4237.77	4120.61	4236.48	4384.96	2653.71	2604.2	2502.71
chr1	HAVANA	gene	47333797	47378839	+	ENSG00000162368.13	ENSG00000162368.13	CMPK1	protein_coding	OTTHUMG00000007849.4	2	NA	51727	cytidine/uridine monophosphate kinase 1	hsa00240|hsa00983|hsa01100	Pyrimidine metabolism|Drug metabolism - other enzymes|Metabolic pathways	3326	2620	3523	3227	3053	3562	7614	6418	8876	8821	7200	8292	5574	4878	5828	5791	5205	5942	3154.4	2869.16	3781.85	3204.27	3477.16	4294.87	7226.58	6408.77	8299.74	8262.76	7276.4	7973.7	5294.12	4589.34	5900.41
chr1	HAVANA	gene	47416072	47418052	+	ENSG00000186790.5	ENSG00000186790.5	FOXE3	protein_coding	OTTHUMG00000007954.1	2	NA	2301	forkhead box E3	NA	NA	0	0	0	0	1	0	3	4	1	0	4	1	2	3	0	1	2	2	0	0	0	0	1.13893	0	2.84735	3.99425	0.935076	0	4.04244	0.961613	1.89958	2.82247	0
chr1	HAVANA	gene	47436017	47440691	+	ENSG00000186564.5	ENSG00000186564.5	FOXD2	protein_coding	OTTHUMG00000007950.1	2	NA	2306	forkhead box D2	NA	NA	53	30	29	22	23	24	53	53	45	50	38	29	30	26	22	25	30	21	50.2655	32.853	31.1308	21.8451	26.1954	28.9379	50.3032	52.9238	42.0784	46.8357	38.4032	27.8868	28.4936	24.4614	22.2733
chr1	HAVANA	gene	47760528	47996895	-	ENSG00000269113.3	ENSG00000269113.3	TRABD2B	protein_coding	OTTHUMG00000007960.3	2	overlapping_locus	388630	TraB domain containing 2B	NA	NA	0	0	0	0	0	1	15	17	8	19	10	22	1	4	3	3	1	3	0	0	0	0	0	1.20575	14.2368	16.9755	7.48061	17.7976	10.1061	21.1555	0.949788	3.7633	3.03727
chr1	HAVANA	gene	48222685	48248644	+	ENSG00000117834.12	ENSG00000117834.12	SLC5A9	protein_coding	OTTHUMG00000007959.6	2	NA	200010	solute carrier family 5 member 9	NA	NA	0	0	0	0	0	0	1	0	0	0	0	0	2	3	2	3	0	1	0	0	0	0	0	0	0.949117	0	0	0	0	0	1.89958	2.82247	2.02485
chr1	HAVANA	gene	48295372	48472208	-	ENSG00000132122.11	ENSG00000132122.11	SPATA6	protein_coding	OTTHUMG00000007794.4	2	overlapping_locus	54558	spermatogenesis associated 6	NA	NA	100	79	77	82	55	47	250	244	215	217	206	258	58	75	64	57	72	68	94.8405	86.5128	82.6575	81.4225	62.6412	56.6701	237.279	243.649	201.041	203.267	208.186	248.096	55.0877	70.5618	64.7952
chr1	HAVANA	gene	48532855	50023913	-	ENSG00000186094.16	ENSG00000186094.16	AGBL4	protein_coding	OTTHUMG00000007793.5	2	overlapping_locus	84871	ATP/GTP binding protein like 4	NA	NA	29	26	33	38	23	34	146	128	143	114	130	140	31	36	30	34	25	24	27.5038	28.4726	35.4247	37.7324	26.1954	40.9954	138.571	127.816	133.716	106.785	131.379	134.626	29.4434	33.8697	30.3727
chr1	HAVANA	gene	48727523	48776969	-	ENSG00000162373.12	ENSG00000162373.12	BEND5	protein_coding	OTTHUMG00000008153.3	2	overlapping_locus	79656	BEN domain containing 5	NA	NA	0	0	0	0	0	1	28	14	12	22	23	10	0	0	1	0	0	0	0	0	0	0	0	1.20575	26.5753	13.9799	11.2209	20.6077	23.2441	9.61613	0	0	1.01242
chr1	HAVANA	gene	50048014	50203786	+	ENSG00000162374.16	ENSG00000162374.16	ELAVL4	protein_coding	OTTHUMG00000007877.4	2	overlapping_locus	1996	ELAV like RNA binding protein 4	NA	NA	1	0	2	1	0	0	0	2	0	0	0	1	0	0	3	1	2	0	0.948405	0	2.14695	0.992957	0	0	0	1.99712	0	0	0	0.961613	0	0	3.03727
chr1	HAVANA	gene	50417550	50423500	-	ENSG00000142700.11	ENSG00000142700.11	DMRTA2	protein_coding	OTTHUMG00000007884.3	2	NA	63950	DMRT like family A2	NA	NA	664	573	642	800	560	627	456	335	417	460	360	415	6	4	1	4	6	13	629.741	627.491	689.171	794.366	637.801	756.003	432.797	334.518	389.927	430.889	363.82	399.07	5.69873	3.7633	1.01242
chr1	HAVANA	gene	50437028	50960263	-	ENSG00000185104.19	ENSG00000185104.19	FAF1	protein_coding	OTTHUMG00000007930.6	2	NA	11124	Fas associated factor 1	hsa04217	Necroptosis	2676	2384	2363	2592	2342	2133	4925	4426	5329	5309	4395	5227	2864	2634	2633	2848	2667	2861	2537.93	2610.71	2536.62	2573.74	2667.38	2571.86	4674.4	4419.63	4983.02	4973.02	4441.64	5026.35	2720.19	2478.13	2665.71
chr1	HAVANA	gene	50960745	50974633	+	ENSG00000123080.10	ENSG00000123080.10	CDKN2C	protein_coding	OTTHUMG00000008046.2	2	NA	1031	cyclin dependent kinase inhibitor 2C	hsa01522|hsa04110|hsa04934|hsa05166|hsa05202	Endocrine resistance|Cell cycle|Cushing syndrome|Human T-cell leukemia virus 1 infection|Transcriptional misregulation in cancer	876	700	524	506	385	228	1753	1134	1255	1209	933	857	1102	1060	1069	957	936	826	830.803	766.569	562.501	502.436	438.488	274.91	1663.8	1132.37	1173.52	1132.49	942.9	824.103	1046.67	997.274	1082.28
chr1	HAVANA	gene	51102234	51148086	+	ENSG00000204006.8	ENSG00000204006.8	C1orf185	protein_coding	OTTHUMG00000008084.4	2	ncRNA_host	284546	chromosome 1 open reading frame 185	NA	NA	0	0	0	0	0	1	2	1	0	0	0	1	1	0	2	0	0	0	0	0	0	0	0	1.20575	1.89823	0.998561	0	0	0	0.961613	0.949788	0	2.02485
chr1	HAVANA	gene	51236271	51273455	+	ENSG00000123091.4	ENSG00000123091.4	RNF11	protein_coding	OTTHUMG00000008190.2	2	NA	26994	ring finger protein 11	NA	NA	1422	1112	1418	1160	1182	1352	2979	2694	3210	3063	2633	2802	2145	1785	2184	2133	1983	2294	1348.63	1217.75	1522.19	1151.83	1346.22	1630.17	2827.42	2690.12	3001.6	2869.16	2660.94	2694.44	2037.3	1679.37	2211.13
chr1	HAVANA	gene	51287258	51345116	-	ENSG00000085831.15	ENSG00000085831.15	TTC39A	protein_coding	OTTHUMG00000008193.5	2	NA	22996	tetratricopeptide repeat domain 39A	NA	NA	158	146	124	89	97	115	34	44	13	21	44	11	9	34	37	22	26	23	149.848	159.884	133.111	88.3732	110.476	138.661	32.27	43.9367	12.156	19.671	44.4669	10.5777	8.54809	31.988	37.4597
chr1	HAVANA	gene	51354263	51519328	-	ENSG00000085832.16	ENSG00000085832.16	EPS15	protein_coding	OTTHUMG00000008192.2	1	NA	2060	epidermal growth factor receptor pathway substrate 15	hsa04144	Endocytosis	1645	1355	1816	1497	1474	1685	3193	3314	3429	3267	3484	3275	2642	2349	2513	2650	2428	2513	1560.13	1483.86	1949.43	1486.46	1678.78	2031.68	3030.53	3309.23	3206.38	3060.25	3520.97	3149.28	2509.34	2210	2544.22
chr1	HAVANA	gene	51577179	51798427	+	ENSG00000117859.18	ENSG00000117859.18	OSBPL9	protein_coding	OTTHUMG00000008234.8	2	overlapping_locus	114883	oxysterol binding protein like 9	NA	NA	4047	3630	3498	2897	2839	2597	6373	6421	6316	5877	6635	5494	1459	1515	1518	1341	1438	1448	3838.2	3975.21	3755.01	2876.6	3233.42	3131.32	6048.72	6411.76	5905.94	5505.07	6705.41	5283.1	1385.74	1425.35	1536.86
chr1	HAVANA	gene	51789191	51878937	-	ENSG00000078618.21	ENSG00000078618.21	NRDC	protein_coding	OTTHUMG00000008278.4	1	ncRNA_host	4898	nardilysin convertase	NA	NA	6241	5583	6018	5636	5224	5283	10027	9531	10289	11044	9791	10449	8518	8554	7979	8499	8427	8395	5919	6113.93	6460.17	5596.31	5949.78	6369.96	9516.8	9517.29	9621	10345.1	9894.89	10047.9	8090.29	8047.81	8078.13
chr1	HAVANA	gene	51907956	51990764	-	ENSG00000169213.6	ENSG00000169213.6	RAB3B	protein_coding	OTTHUMG00000008627.1	2	NA	5865	RAB3B, member RAS oncogene family	NA	NA	0	1	1	8	1	5	55	69	185	120	118	343	18	27	20	38	28	43	0	1.0951	1.07347	7.94366	1.13893	6.02873	52.2014	68.9007	172.989	112.406	119.252	329.833	17.0962	25.4023	20.2485
chr1	HAVANA	gene	52020131	52056171	-	ENSG00000117862.11	ENSG00000117862.11	TXNDC12	protein_coding	OTTHUMG00000008629.4	2	overlapping_locus	51060	thioredoxin domain containing 12	hsa00480|hsa01100	Glutathione metabolism|Metabolic pathways	3154	2858	2893	3477	2920	2813	7211	6457	7218	7466	6440	6638	4236	4218	4073	4323	4263	4156	2991.27	3129.79	3105.56	3452.51	3325.68	3391.76	6844.08	6447.71	6749.38	6993.51	6508.34	6383.19	4023.3	3968.4	4123.6
chr1	HAVANA	gene	52032103	52033816	-	ENSG00000198841.3	ENSG00000198841.3	KTI12	protein_coding	OTTHUMG00000008630.1	2	overlapping_locus	112970	KTI12 chromatin associated homolog	NA	NA	494	491	507	634	487	488	992	850	1038	1112	935	1007	610	689	621	692	722	680	468.512	537.693	544.252	629.535	554.659	588.404	941.524	848.777	970.609	1041.63	944.922	968.345	579.371	648.228	628.715
chr1	HAVANA	gene	52056125	52090716	+	ENSG00000134717.17	ENSG00000134717.17	BTF3L4	protein_coding	OTTHUMG00000008960.2	2	NA	91408	basic transcription factor 3 like 4	NA	NA	1660	1423	1710	1420	1495	1619	3736	3126	3887	3749	3250	3564	2054	1847	1975	2152	1936	2110	1574.35	1558.33	1835.64	1410	1702.7	1952.1	3545.9	3121.5	3634.64	3511.74	3284.49	3427.19	1950.86	1737.7	1999.54
chr1	HAVANA	gene	52142094	52346686	+	ENSG00000157077.14	ENSG00000157077.14	ZFYVE9	protein_coding	OTTHUMG00000008061.2	2	ncRNA_host,overlapping_locus	9372	zinc finger FYVE-type containing 9	hsa04144|hsa04350	Endocytosis|TGF-beta signaling pathway	688	655	661	742	679	680	1459	1464	1278	1351	1402	1160	1541	1422	1322	1533	1490	1491	652.503	717.289	709.567	736.774	773.334	819.908	1384.76	1461.89	1195.03	1265.5	1416.88	1115.47	1463.62	1337.85	1338.42
chr1	HAVANA	gene	52345723	52366193	-	ENSG00000154222.14	ENSG00000154222.14	CC2D1B	protein_coding	OTTHUMG00000008102.6	2	NA	200014	coiled-coil and C2 domain containing 1B	NA	NA	1213	1026	1197	1364	1056	1197	1674	1571	1744	1772	1404	2089	1662	1750	1410	1577	1783	1619	1150.42	1123.57	1284.95	1354.39	1202.71	1443.28	1588.82	1568.74	1630.77	1659.86	1418.9	2008.81	1578.55	1646.44	1427.52
chr1	HAVANA	gene	52372829	52404459	-	ENSG00000085840.12	ENSG00000085840.12	ORC1	protein_coding	OTTHUMG00000008104.4	2	NA	4998	origin recognition complex subunit 1	hsa04110	Cell cycle	1689	1550	1701	1816	1609	1513	3888	3479	3961	4390	3747	4082	1539	1660	1612	1662	1784	1815	1601.86	1697.4	1825.98	1803.21	1832.54	1824.29	3690.17	3474	3703.84	4112.18	3786.76	3925.31	1461.72	1561.77	1632.03
chr1	HAVANA	gene	52404564	52420839	+	ENSG00000134748.12	ENSG00000134748.12	PRPF38A	protein_coding	OTTHUMG00000008199.2	2	NA	84950	pre-mRNA processing factor 38A	hsa03040	Spliceosome	1615	1548	1802	1819	1565	1574	5421	4109	5393	6008	4383	5196	2279	2226	2009	2370	2384	2337	1531.67	1695.21	1934.4	1806.19	1782.43	1897.84	5145.16	4103.09	5042.87	5627.78	4429.51	4996.54	2164.57	2094.28	2033.96
chr1	HAVANA	gene	52408282	52553487	-	ENSG00000134744.13	ENSG00000134744.13	ZCCHC11	protein_coding	OTTHUMG00000008200.6	1	NA	23318	terminal uridylyl transferase 4	NA	NA	1023	907	925	809	827	756	2191	2262	2260	1987	2191	2024	2050	2402	2272	1943	2218	2059	970.219	993.254	992.964	803.302	941.896	911.544	2079.52	2258.75	2113.27	1861.25	2214.25	1946.31	1947.07	2259.86	2300.23
chr1	HAVANA	gene	52602372	52609051	+	ENSG00000116157.5	ENSG00000116157.5	GPX7	protein_coding	OTTHUMG00000008322.1	2	NA	2882	glutathione peroxidase 7	hsa00480|hsa00590|hsa01100|hsa04918	Glutathione metabolism|Arachidonic acid metabolism|Metabolic pathways|Thyroid hormone synthesis	0	0	0	0	0	0	0	0	0	1	1	1	56	53	58	44	66	45	0	0	0	0	0	0	0	0	0	0.936714	1.01061	0.961613	53.1881	49.8637	58.7206
chr1	HAVANA	gene	52633344	52669683	+	ENSG00000182183.14	ENSG00000182183.14	FAM159A	protein_coding	OTTHUMG00000008330.2	2	NA	348378	shisa like 2A	NA	NA	0	1	3	0	1	0	0	1	0	1	2	2	9	10	8	7	8	6	0	1.0951	3.22042	0	1.13893	0	0	0.998561	0	0.936714	2.02122	1.92323	8.54809	9.40825	8.09939
chr1	HAVANA	gene	52684451	52698366	-	ENSG00000162377.5	ENSG00000162377.5	COA7	protein_coding	OTTHUMG00000008505.3	2	NA	65260	cytochrome c oxidase assembly factor 7 (putative)	hsa04714	Thermogenesis	1544	1504	1785	2036	1958	2047	3982	3557	4458	5038	4219	4551	2694	2473	2248	2681	2595	2608	1464.34	1647.03	1916.15	2021.66	2230.03	2468.16	3779.38	3551.88	4168.57	4719.17	4263.77	4376.3	2558.73	2326.66	2275.93
chr1	HAVANA	gene	52726467	52827342	+	ENSG00000162378.12	ENSG00000162378.12	ZYG11B	protein_coding	OTTHUMG00000008938.1	2	ncRNA_host	79699	zyg-11 family member B, cell cycle regulator	NA	NA	850	692	772	623	625	608	1599	1482	1391	1392	1476	1249	1329	1379	1468	1379	1337	1410	806.144	757.808	828.722	618.612	711.832	733.094	1517.64	1479.87	1300.69	1303.91	1491.66	1201.06	1262.27	1297.4	1486.24
chr1	HAVANA	gene	52842511	52894998	+	ENSG00000203995.9	ENSG00000203995.9	ZYG11A	protein_coding	OTTHUMG00000008923.4	2	NA	440590	zyg-11 family member A, cell cycle regulator	NA	NA	73	65	62	78	68	67	112	127	84	140	149	148	615	626	580	634	650	584	69.2336	71.1814	66.5554	77.4506	77.4473	80.785	106.301	126.817	78.5464	131.14	150.581	142.319	584.12	588.956	587.206
chr1	HAVANA	gene	52895910	52927212	-	ENSG00000121310.16	ENSG00000121310.16	ECHDC2	protein_coding	OTTHUMG00000008927.9	2	overlapping_locus	55268	enoyl-CoA hydratase domain containing 2	NA	NA	209	170	170	92	80	74	102	190	142	81	101	166	443	569	341	352	546	410	198.217	186.167	182.491	91.352	91.1145	89.2252	96.8099	189.727	132.781	75.8739	102.072	159.628	420.756	535.329	345.237
chr1	HAVANA	gene	52927229	53051703	+	ENSG00000116171.17	ENSG00000116171.17	SCP2	protein_coding	OTTHUMG00000008936.5	1	ncRNA_host,overlapping_locus	6342	sterol carrier protein 2	hsa00120|hsa01040|hsa01100|hsa01212|hsa03320|hsa04146	Primary bile acid biosynthesis|Biosynthesis of unsaturated fatty acids|Metabolic pathways|Fatty acid metabolism|PPAR signaling pathway|Peroxisome	2932	2578	2479	2316	2265	2052	4776	4488	4084	4190	4158	3453	2300	2241	2278	2220	2128	2288	2780.72	2823.16	2661.14	2299.69	2579.68	2474.19	4532.98	4481.54	3818.85	3924.83	4202.12	3320.45	2184.51	2108.39	2306.3
chr1	HAVANA	gene	53062052	53085502	+	ENSG00000174348.13	ENSG00000174348.13	PODN	protein_coding	OTTHUMG00000008934.2	2	NA	127435	podocan	NA	NA	1	0	1	0	2	0	2	3	0	0	1	4	1	0	0	0	0	1	0.948405	0	1.07347	0	2.27786	0	1.89823	2.99568	0	0	1.01061	3.84645	0.949788	0	0
chr1	HAVANA	gene	53087179	53142632	-	ENSG00000162383.11	ENSG00000162383.11	SLC1A7	protein_coding	OTTHUMG00000008937.1	2	NA	6512	solute carrier family 1 member 7	hsa04721|hsa04724	Synaptic vesicle cycle|Glutamatergic synapse	4	0	2	0	0	1	2	2	2	0	0	1	0	0	1	1	2	1	3.79362	0	2.14695	0	0	1.20575	1.89823	1.99712	1.87015	0	0	0.961613	0	0	1.01242
chr1	HAVANA	gene	53196429	53214197	+	ENSG00000157184.6	ENSG00000157184.6	CPT2	protein_coding	OTTHUMG00000008942.4	2	NA	1376	carnitine palmitoyltransferase 2	hsa00071|hsa01212|hsa03320|hsa04714	Fatty acid degradation|Fatty acid metabolism|PPAR signaling pathway|Thermogenesis	1260	1069	876	1020	923	671	3096	2577	2526	2716	2525	2221	763	854	772	817	863	876	1194.99	1170.66	940.364	1012.82	1051.23	809.056	2938.47	2573.29	2362	2544.12	2551.79	2135.74	724.688	803.464	781.592
chr1	HAVANA	gene	53214099	53220617	-	ENSG00000162384.13	ENSG00000162384.13	C1orf123	protein_coding	OTTHUMG00000008940.3	2	NA	54987	CXXC motif containing zinc binding protein	NA	NA	522	472	551	519	425	413	1439	1334	1383	1341	1116	1371	922	977	875	870	925	822	495.068	516.886	591.484	515.345	484.046	497.973	1365.78	1332.08	1293.21	1256.13	1127.84	1318.37	875.704	919.186	885.871
chr1	HAVANA	gene	53226892	53238610	-	ENSG00000162385.10	ENSG00000162385.10	MAGOH	protein_coding	OTTHUMG00000008932.1	2	NA	4116	mago homolog, exon junction complex subunit	hsa03013|hsa03015|hsa03040	RNA transport|mRNA surveillance pathway|Spliceosome	1158	1081	1045	1297	1252	1277	3212	2811	3403	3574	2798	3063	1645	1441	1433	1663	1509	1597	1098.25	1183.8	1121.78	1287.87	1425.94	1539.74	3048.56	2806.96	3182.06	3347.82	2827.69	2945.42	1562.4	1355.73	1450.8
chr1	HAVANA	gene	53242364	53328070	-	ENSG00000157193.15	ENSG00000157193.15	LRP8	protein_coding	OTTHUMG00000008924.5	1	overlapping_locus	7804	LDL receptor related protein 8	NA	NA	1607	1578	1492	1743	1470	1291	3532	4046	3136	3631	3896	3368	1898	1995	1613	2119	2385	2191	1524.09	1728.07	1601.62	1730.72	1674.23	1556.62	3352.28	4040.18	2932.4	3401.21	3937.34	3238.71	1802.7	1876.94	1633.04
chr1	HAVANA	gene	53459399	53467488	+	ENSG00000143006.7	ENSG00000143006.7	DMRTB1	protein_coding	OTTHUMG00000008080.1	2	NA	63948	DMRT like family B with proline rich C-terminal 1	NA	NA	0	0	1	0	0	0	0	1	0	1	0	0	0	0	0	0	0	0	0	0	1.07347	0	0	0	0	0.998561	0	0.936714	0	0	0	0	0
chr1	HAVANA	gene	53506237	53738106	-	ENSG00000174332.5	ENSG00000174332.5	GLIS1	protein_coding	OTTHUMG00000008079.2	2	ncRNA_host	148979	GLIS family zinc finger 1	NA	NA	5	2	3	4	6	3	7	10	10	10	15	16	8	5	10	13	12	1	4.74203	2.1902	3.22042	3.97183	6.83359	3.61724	6.64382	9.98561	9.35076	9.36714	15.1592	15.3858	7.5983	4.70412	10.1242
chr1	HAVANA	gene	53765460	53838860	-	ENSG00000058804.11	ENSG00000058804.11	NDC1	protein_coding	OTTHUMG00000008073.1	2	ncRNA_host	55706	NDC1 transmembrane nucleoporin	hsa03013	RNA transport	4045	3610	4211	3826	4000	3969	8700	8105	9767	10074	9092	9598	4933	4519	4608	4877	4508	4709	3836.3	3953.31	4520.4	3799.05	4555.72	4785.61	8257.32	8093.34	9132.89	9436.46	9188.48	9229.57	4685.3	4251.59	4665.25
chr1	HAVANA	gene	53851719	53889834	-	ENSG00000058799.14	ENSG00000058799.14	YIPF1	protein_coding	OTTHUMG00000008074.8	2	NA	54432	Yip1 domain family member 1	NA	NA	714	602	556	579	505	507	674	688	676	651	595	644	922	910	864	881	952	841	677.161	659.249	596.852	574.922	575.16	611.313	639.705	687.01	632.112	609.801	601.314	619.279	875.704	856.15	874.735
chr1	HAVANA	gene	53891239	53911086	+	ENSG00000211452.10	ENSG00000211452.10	DIO1	protein_coding	OTTHUMG00000008435.5	2	NA	1733	iodothyronine deiodinase 1	hsa04919	Thyroid hormone signaling pathway	0	0	0	0	1	0	1	2	1	1	2	1	2	1	1	2	1	1	0	0	0	0	1.13893	0	0.949117	1.99712	0.935076	0.936714	2.02122	0.961613	1.89958	0.940825	1.01242
chr1	HAVANA	gene	53916574	53945929	-	ENSG00000081870.11	ENSG00000081870.11	HSPB11	protein_coding	OTTHUMG00000008408.4	2	NA	51668	heat shock protein family B (small) member 11	NA	NA	915	744	637	568	505	457	1753	1718	1676	1657	1555	1406	1267	1195	1076	1281	1160	1245	867.791	814.753	683.803	564	575.16	551.026	1663.8	1715.53	1567.19	1552.14	1571.5	1352.03	1203.38	1124.29	1089.37
chr1	HAVANA	gene	53946077	53968168	+	ENSG00000116212.14	ENSG00000116212.14	LRRC42	protein_coding	OTTHUMG00000008436.2	2	NA	115353	leucine rich repeat containing 42	NA	NA	2068	1820	1796	1976	1662	1610	3201	2789	3063	3219	2801	2829	2738	2723	2606	2844	2674	2832	1961.3	1993.08	1927.96	1962.08	1892.9	1941.25	3038.12	2784.99	2864.14	3015.28	2830.72	2720.4	2600.52	2561.87	2638.38
chr1	HAVANA	gene	54007299	54018186	-	ENSG00000203985.10	ENSG00000203985.10	LDLRAD1	protein_coding	OTTHUMG00000008433.1	2	NA	388633	low density lipoprotein receptor class A domain containing 1	NA	NA	13	12	7	3	0	3	2	2	0	1	0	0	0	0	1	0	0	2	12.3293	13.1412	7.51432	2.97887	0	3.61724	1.89823	1.99712	0	0.936714	0	0	0	0	1.01242
chr1	HAVANA	gene	54026681	54053504	-	ENSG00000116209.11	ENSG00000116209.11	TMEM59	protein_coding	OTTHUMG00000008437.6	2	overlapping_locus	9528	transmembrane protein 59	NA	NA	3904	3436	3257	2718	2456	2372	5836	5237	4698	5222	4930	4018	3840	3823	4059	3641	3678	3826	3702.57	3762.76	3496.31	2698.86	2797.21	2860.03	5539.05	5229.47	4392.99	4891.52	4982.31	3863.76	3647.19	3596.77	4109.43
chr1	HAVANA	gene	54053587	54112519	+	ENSG00000116205.12	ENSG00000116205.12	TCEANC2	protein_coding	OTTHUMG00000008434.3	2	ncRNA_host,overlapping_locus	127428	transcription elongation factor A N-terminal and central domain containing 2	NA	NA	433	378	332	355	339	264	829	739	754	813	726	688	855	938	811	921	976	870	410.659	413.947	356.394	352.5	386.098	318.317	786.818	737.937	705.048	761.549	733.704	661.59	812.069	882.493	821.076
chr1	HAVANA	gene	54132686	54200073	-	ENSG00000256407.2	ENSG00000256407.2	RP11-446E24.4	protein_coding	OTTHUMG00000168203.2	2	overlapping_locus	NA	NA	NA	NA	520	408	485	430	390	353	758	711	756	667	662	754	276	276	270	245	283	225	493.171	446.8	520.635	426.971	444.183	425.629	719.431	709.977	706.918	624.788	669.025	725.057	262.141	259.668	273.355
chr1	HAVANA	gene	54132968	54153770	-	ENSG00000157211.11	ENSG00000157211.11	CDCP2	protein_coding	OTTHUMG00000155307.9	1	overlapping_locus	200008	CUB domain containing protein 2	NA	NA	1	0	5	1	2	2	10	5	5	6	1	5	3	0	0	1	2	1	0.948405	0	5.36737	0.992957	2.27786	2.41149	9.49117	4.99281	4.67538	5.62029	1.01061	4.80807	2.84936	0	0
chr1	HAVANA	gene	54169651	54200036	-	ENSG00000215883.10	ENSG00000215883.10	CYB5RL	protein_coding	OTTHUMG00000008082.13	1	overlapping_locus	606495	cytochrome b5 reductase like	hsa00520	Amino sugar and nucleotide sugar metabolism	509	403	475	426	383	347	741	702	746	644	651	739	271	273	266	239	277	220	482.738	441.325	509.9	423	436.211	418.394	703.296	700.99	697.567	603.244	657.908	710.632	257.393	256.845	269.305
chr1	HAVANA	gene	54184041	54225464	+	ENSG00000116221.15	ENSG00000116221.15	MRPL37	protein_coding	OTTHUMG00000008118.6	1	NA	51253	mitochondrial ribosomal protein L37	NA	NA	5100	4515	4918	5751	4678	4199	8825	7641	9538	9759	8005	8997	5224	5059	5158	5216	5268	5418	4836.87	4944.37	5279.35	5710.5	5327.92	5062.93	8375.96	7630.01	8918.76	9141.39	8089.94	8651.64	4961.69	4759.63	5222.08
chr1	HAVANA	gene	54225432	54413479	-	ENSG00000157216.15	ENSG00000157216.15	SSBP3	protein_coding	OTTHUMG00000008264.5	2	NA	23648	single stranded DNA binding protein 3	NA	NA	1250	952	886	842	706	555	1800	1811	1506	1352	1529	1139	625	766	821	537	634	659	1185.51	1042.53	951.098	836.07	804.085	669.189	1708.41	1808.39	1408.22	1266.44	1545.22	1095.28	593.617	720.672	831.2
chr1	HAVANA	gene	54542257	54639192	+	ENSG00000162390.17	ENSG00000162390.17	ACOT11	protein_coding	OTTHUMG00000009891.2	2	NA	26027	acyl-CoA thioesterase 11	NA	NA	617	518	585	663	522	547	229	232	192	247	183	326	583	685	522	607	700	622	585.166	567.261	627.983	658.33	594.522	659.543	217.348	231.666	179.535	231.368	184.942	313.486	553.726	644.465	528.485
chr1	HAVANA	gene	54609182	54623556	-	ENSG00000162391.11	ENSG00000162391.11	FAM151A	protein_coding	OTTHUMG00000009888.2	2	overlapping_locus	338094	family with sequence similarity 151 member A	NA	NA	2	0	1	0	1	2	6	1	0	3	1	2	0	2	0	0	3	2	1.89681	0	1.07347	0	1.13893	2.41149	5.6947	0.998561	0	2.81014	1.01061	1.92323	0	1.88165	0
chr1	HAVANA	gene	54641754	54710266	+	ENSG00000184313.19	ENSG00000184313.19	MROH7	protein_coding	OTTHUMG00000009890.6	2	overlapping_locus	374977	maestro heat like repeat family member 7	NA	NA	10	6	4	3	6	4	3	6	2	4	2	3	3	5	2	2	4	0	9.48405	6.57059	4.2939	2.97887	6.83359	4.82299	2.84735	5.99137	1.87015	3.74686	2.02122	2.88484	2.84936	4.70412	2.02485
chr1	HAVANA	gene	54641786	54742308	+	ENSG00000271723.5	ENSG00000271723.5	MROH7-TTC4	protein_coding	OTTHUMG00000185328.1	2	overlapping_locus	100527960	MROH7-TTC4 readthrough (NMD candidate)	NA	NA	1109	1032	1195	1378	1209	1270	2376	2075	2690	2754	2274	2767	1845	1720	1516	1828	1908	1936	1051.78	1130.14	1282.8	1368.29	1376.97	1531.3	2255.1	2072.01	2515.36	2579.71	2298.13	2660.78	1752.36	1618.22	1534.84
chr1	HAVANA	gene	54715822	54742657	+	ENSG00000243725.6	ENSG00000243725.6	TTC4	protein_coding	OTTHUMG00000009914.3	1	overlapping_locus	7268	tetratricopeptide repeat domain 4	NA	NA	1107	1040	1208	1397	1218	1285	2407	2095	2706	2782	2302	2782	1860	1725	1528	1842	1924	1948	1049.88	1138.9	1296.76	1387.16	1387.22	1549.38	2284.52	2091.99	2530.32	2605.94	2326.43	2675.21	1766.61	1622.92	1546.98
chr1	HAVANA	gene	54756898	54764514	-	ENSG00000162396.5	ENSG00000162396.5	PARS2	protein_coding	OTTHUMG00000009915.1	2	NA	25973	prolyl-tRNA synthetase 2, mitochondrial	hsa00970	Aminoacyl-tRNA biosynthesis	303	249	257	250	238	217	476	476	512	512	449	451	392	400	383	387	408	364	287.367	272.68	275.883	248.239	271.066	261.647	451.78	475.315	478.759	479.598	453.764	433.688	372.317	376.33	387.758
chr1	HAVANA	gene	54779712	54801267	-	ENSG00000006555.10	ENSG00000006555.10	TTC22	protein_coding	OTTHUMG00000009916.3	1	NA	55001	tetratricopeptide repeat domain 22	NA	NA	1075	733	694	618	493	453	249	274	188	176	181	116	561	589	589	551	562	548	1019.54	802.707	744.991	613.647	561.493	546.203	236.33	273.606	175.794	164.862	182.921	111.547	532.831	554.146	596.318
chr1	HAVANA	gene	54806063	54842252	+	ENSG00000162398.11	ENSG00000162398.11	LEXM	protein_coding	OTTHUMG00000009986.2	2	NA	163747	lymphocyte expansion molecule	NA	NA	4	4	3	1	3	0	1	2	0	0	1	0	2	0	4	2	3	2	3.79362	4.38039	3.22042	0.992957	3.41679	0	0.949117	1.99712	0	0	1.01061	0	1.89958	0	4.0497
chr1	HAVANA	gene	54849633	54887218	-	ENSG00000116133.11	ENSG00000116133.11	DHCR24	protein_coding	OTTHUMG00000009989.1	2	NA	1718	24-dehydrocholesterol reductase	hsa00100|hsa01100	Steroid biosynthesis|Metabolic pathways	18617	15562	12652	11502	9267	7682	24924	23339	16048	20207	20558	14041	9074	8908	9736	8052	8565	9284	17656.5	17041.9	13581.6	11421	10554.5	9262.54	23655.8	23305.4	15006.1	18928.2	20776.1	13502	8618.38	8380.86	9856.96
chr1	HAVANA	gene	54980792	54992293	+	ENSG00000143001.4	ENSG00000143001.4	TMEM61	protein_coding	OTTHUMG00000009991.1	2	NA	199964	transmembrane protein 61	NA	NA	36	36	40	33	24	30	4	5	3	5	5	1	23	23	13	11	23	26	34.1426	39.4235	42.939	32.7676	27.3343	36.1724	3.79647	4.99281	2.80523	4.68357	5.05306	0.961613	21.8451	21.639	13.1615
chr1	HAVANA	gene	54998193	55011784	+	ENSG00000162399.7	ENSG00000162399.7	BSND	protein_coding	OTTHUMG00000008112.5	2	NA	7809	barttin CLCNK type accessory beta subunit	NA	NA	0	0	1	0	0	0	0	1	0	2	1	0	0	1	0	0	0	0	0	0	1.07347	0	0	0	0	0.998561	0	1.87343	1.01061	0	0	0.940825	0
chr1	HAVANA	gene	55039548	55064852	+	ENSG00000169174.10	ENSG00000169174.10	PCSK9	protein_coding	OTTHUMG00000008136.1	2	NA	255738	proprotein convertase subtilisin/kexin type 9	hsa04979	Cholesterol metabolism	1746	1305	964	1067	837	349	1521	2682	489	884	1851	273	2483	2686	2050	2429	2715	2168	1655.92	1429.1	1034.83	1059.49	953.285	420.806	1443.61	2678.14	457.252	828.055	1870.64	262.52	2358.32	2527.05	2075.47
chr1	HAVANA	gene	55066359	55215113	-	ENSG00000162402.13	ENSG00000162402.13	USP24	protein_coding	OTTHUMG00000008135.5	2	NA	23358	ubiquitin specific peptidase 24	NA	NA	2097	1957	2147	2007	2123	2235	5204	5400	5792	5456	6577	6283	3773	3951	3782	4249	3968	3780	1988.81	2143.11	2304.75	1992.86	2417.95	2694.84	4939.21	5392.23	5415.96	5110.71	6646.79	6041.82	3583.55	3717.2	3828.99
chr1	HAVANA	gene	56173433	56524495	-	ENSG00000284686.1	ENSG00000284686.1	RP1-158P9.3	protein_coding	OTTHUMG00000192356.2	2	overlapping_locus	NA	NA	NA	NA	419	341	264	208	187	135	295	351	261	248	339	217	135	169	122	144	161	153	397.382	373.429	283.397	206.535	212.98	162.776	279.99	350.495	244.055	232.305	342.597	208.67	128.221	158.999	123.516
chr1	HAVANA	gene	56494747	56645301	-	ENSG00000162407.8	ENSG00000162407.8	PLPP3	protein_coding	OTTHUMG00000008160.2	2	overlapping_locus	8613	phospholipid phosphatase 3	hsa00561|hsa00564|hsa00565|hsa00600|hsa01100|hsa04072|hsa04666|hsa04975|hsa05231	Glycerolipid metabolism|Glycerophospholipid metabolism|Ether lipid metabolism|Sphingolipid metabolism|Metabolic pathways|Phospholipase D signaling pathway|Fc gamma R-mediated phagocytosis|Fat digestion and absorption|Choline metabolism in cancer	2072	1529	1693	1784	1609	1372	2606	2556	2536	3061	2842	2448	1012	1077	974	938	1031	1035	1965.1	1674.41	1817.39	1771.44	1832.54	1654.28	2473.4	2552.32	2371.35	2867.28	2872.16	2354.03	961.185	1013.27	986.101
chr1	HAVANA	gene	56645322	56715335	+	ENSG00000162409.10	ENSG00000162409.10	PRKAA2	protein_coding	OTTHUMG00000008282.2	2	NA	5563	protein kinase AMP-activated catalytic subunit alpha 2	hsa04068|hsa04140|hsa04150|hsa04151|hsa04152|hsa04211|hsa04213|hsa04371|hsa04530|hsa04710|hsa04714|hsa04910|hsa04920|hsa04921|hsa04922|hsa04931|hsa04932|hsa05410|hsa05418	FoxO signaling pathway|Autophagy - animal|mTOR signaling pathway|PI3K-Akt signaling pathway|AMPK signaling pathway|Longevity regulating pathway|Longevity regulating pathway - multiple species|Apelin signaling pathway|Tight junction|Circadian rhythm|Thermogenesis|Insulin signaling pathway|Adipocytokine signaling pathway|Oxytocin signaling pathway|Glucagon signaling pathway|Insulin resistance|Non-a…	92	63	82	67	57	70	114	101	77	88	117	76	75	80	82	99	86	93	87.2533	68.9912	88.0249	66.5281	64.9191	84.4023	108.199	100.855	72.0009	82.4309	118.242	73.0826	71.2341	75.266	83.0188
chr1	HAVANA	gene	56718804	56819696	-	ENSG00000187889.12	ENSG00000187889.12	C1orf168	protein_coding	OTTHUMG00000008281.3	2	NA	199920	FYN binding protein 2	NA	NA	0	1	0	0	0	0	1	0	1	0	0	0	1	2	0	1	2	1	0	1.0951	0	0	0	0	0.949117	0	0.935076	0	0	0	0.949788	1.88165	0
chr1	HAVANA	gene	56854806	56918221	+	ENSG00000157131.10	ENSG00000157131.10	C8A	protein_coding	OTTHUMG00000008306.1	2	NA	731	complement C8 alpha chain	hsa04610|hsa05020|hsa05146|hsa05322	Complement and coagulation cascades|Prion diseases|Amoebiasis|Systemic lupus erythematosus	0	0	0	0	0	0	0	0	0	0	0	0	0	0	0	0	0	0	0	0	0	0	0	0	0	0	0	0	0	0	0	0	0
chr1	HAVANA	gene	56929210	56966140	-	ENSG00000021852.12	ENSG00000021852.12	C8B	protein_coding	OTTHUMG00000008305.2	2	NA	732	complement C8 beta chain	hsa04610|hsa05020|hsa05146|hsa05322	Complement and coagulation cascades|Prion diseases|Amoebiasis|Systemic lupus erythematosus	0	0	0	0	0	0	1	0	0	0	0	0	0	0	0	0	0	0	0	0	0	0	0	0	0.949117	0	0	0	0	0	0	0	0
chr1	HAVANA	gene	56994778	58546734	-	ENSG00000173406.15	ENSG00000173406.15	DAB1	protein_coding	OTTHUMG00000008391.7	2	overlapping_locus	1600	DAB adaptor protein 1	NA	NA	1997	1808	1906	1951	1722	1574	2358	1939	2704	2535	1968	2351	1903	1882	1970	1933	1919	1916	1893.97	1979.94	2046.04	1937.26	1961.24	1897.84	2238.02	1936.21	2528.45	2374.57	1988.88	2260.75	1807.45	1770.63	1994.48
chr1	HAVANA	gene	58415384	58546802	-	ENSG00000162600.11	ENSG00000162600.11	OMA1	protein_coding	OTTHUMG00000010068.6	2	overlapping_locus	115209	OMA1 zinc metallopeptidase	NA	NA	687	578	471	400	386	289	805	691	743	669	667	635	679	635	684	650	643	644	651.554	632.967	505.607	397.183	439.627	348.461	764.039	690.006	694.762	626.662	674.078	610.625	644.906	597.424	692.498
chr1	HAVANA	gene	58575423	58577773	-	ENSG00000184292.6	ENSG00000184292.6	TACSTD2	protein_coding	OTTHUMG00000010067.1	2	NA	4070	tumor associated calcium signal transducer 2	NA	NA	21417	16543	13392	10419	8767	7198	36309	28651	23723	22358	22065	14600	24449	26233	27950	21072	23184	23470	20312	18116.2	14376	10345.6	9985.01	8678.96	34461.5	28609.8	22182.8	20943.1	22299.1	14039.6	23221.4	24680.6	28297.3
chr1	HAVANA	gene	58654739	58700092	-	ENSG00000162601.9	ENSG00000162601.9	MYSM1	protein_coding	OTTHUMG00000009533.2	2	NA	114803	Myb like, SWIRM and MPN domains 1	NA	NA	796	611	993	676	690	990	1548	1668	2199	1807	1773	2509	1045	1206	1047	1035	1161	1136	754.931	669.105	1065.96	671.239	785.862	1193.69	1469.23	1665.6	2056.23	1692.64	1791.81	2412.69	992.528	1134.63	1060.01
chr1	HAVANA	gene	58780788	58784327	-	ENSG00000177606.6	ENSG00000177606.6	JUN	protein_coding	OTTHUMG00000008376.1	2	NA	3725	Jun proto-oncogene, AP-1 transcription factor subunit	hsa01522|hsa04010|hsa04012|hsa04024|hsa04137|hsa04210|hsa04310|hsa04380|hsa04510|hsa04530|hsa04620|hsa04621|hsa04625|hsa04657|hsa04658|hsa04659|hsa04660|hsa04662|hsa04668|hsa04722|hsa04912|hsa04915|hsa04921|hsa04926|hsa04932|hsa04933|hsa05030|hsa05031|hsa05120|hsa05130|hsa05131|hsa05132|hsa05133|hsa05135|hsa05140|hsa05142|hsa05161|hsa05162|hsa05166|hsa05167|hsa05169|hsa05170|hsa05200|hsa05203|hsa…	Endocrine resistance|MAPK signaling pathway|ErbB signaling pathway|cAMP signaling pathway|Mitophagy - animal|Apoptosis|Wnt signaling pathway|Osteoclast differentiation|Focal adhesion|Tight junction|Toll-like receptor signaling pathway|NOD-like receptor signaling pathway|C-type lectin receptor signaling pathway|IL-17 signaling pathway|Th1 and Th2 cell differentiation|Th17 cell differentiation|T ce…	2671	1188	1644	2107	1333	1977	5501	2394	2313	6732	3314	2972	4705	5038	5467	4905	4565	5106	2533.19	1300.98	1764.79	2092.16	1518.19	2383.76	5221.09	2390.56	2162.83	6305.96	3349.17	2857.92	4468.75	4739.87	5534.92
chr1	HAVANA	gene	59296638	59810647	+	ENSG00000172456.17	ENSG00000172456.17	FGGY	protein_coding	OTTHUMG00000008424.16	1	NA	55277	FGGY carbohydrate kinase domain containing	NA	NA	235	215	193	135	146	124	350	358	324	301	337	320	277	263	250	217	254	201	222.875	235.446	207.181	134.049	166.284	149.513	332.191	357.485	302.965	281.951	340.576	307.716	263.091	247.437	253.106
chr1	HAVANA	gene	59814786	59876378	+	ENSG00000134709.10	ENSG00000134709.10	HOOK1	protein_coding	OTTHUMG00000008990.2	2	NA	51361	hook microtubule tethering protein 1	NA	NA	1190	990	1271	1051	1038	1002	2118	2028	2240	2252	2171	2086	1077	1148	1123	1064	1067	1127	1128.6	1084.15	1364.39	1043.6	1182.21	1208.16	2010.23	2025.08	2094.57	2109.48	2194.04	2005.93	1022.92	1080.07	1136.95
chr1	HAVANA	gene	59893308	59926790	-	ENSG00000134716.9	ENSG00000134716.9	CYP2J2	protein_coding	OTTHUMG00000008991.2	2	NA	1573	cytochrome P450 family 2 subfamily J member 2	hsa00590|hsa00591|hsa01100|hsa04726|hsa04750|hsa04913	Arachidonic acid metabolism|Linoleic acid metabolism|Metabolic pathways|Serotonergic synapse|Inflammatory mediator regulation of TRP channels|Ovarian steroidogenesis	146	118	115	96	81	74	92	67	75	77	59	94	31	31	25	23	37	32	138.467	129.222	123.45	95.3239	92.2534	89.2252	87.3188	66.9036	70.1307	72.127	59.6261	90.3917	29.4434	29.1656	25.3106
chr1	HAVANA	gene	59987269	60073770	-	ENSG00000162598.13	ENSG00000162598.13	C1orf87	protein_coding	OTTHUMG00000008992.2	1	NA	127795	chromosome 1 open reading frame 87	NA	NA	0	1	1	0	0	0	0	1	0	0	3	1	0	0	0	1	0	0	0	1.0951	1.07347	0	0	0	0	0.998561	0	0	3.03183	0.961613	0	0	0
chr1	HAVANA	gene	60865259	61462793	+	ENSG00000162599.15	ENSG00000162599.15	NFIA	protein_coding	OTTHUMG00000008618.8	1	overlapping_locus	4774	nuclear factor I A	NA	NA	918	779	743	701	723	560	1610	1599	1577	1520	1629	1515	739	773	724	783	745	775	870.636	853.082	797.592	696.063	823.447	675.218	1528.08	1596.7	1474.62	1423.81	1646.29	1456.84	701.893	727.257	732.995
chr1	HAVANA	gene	61681046	61725423	-	ENSG00000162604.12	ENSG00000162604.12	TM2D1	protein_coding	OTTHUMG00000008466.6	1	NA	83941	TM2 domain containing 1	NA	NA	474	426	400	375	333	344	1398	1391	1317	1369	1360	1177	771	659	717	742	718	747	449.544	466.512	429.39	372.359	379.264	414.777	1326.87	1389	1231.5	1282.36	1374.43	1131.82	732.287	620.003	725.908
chr1	HAVANA	gene	61742406	62178675	+	ENSG00000132849.20	ENSG00000132849.20	PATJ	protein_coding	OTTHUMG00000008560.10	2	ncRNA_host,overlapping_locus	10207	PATJ crumbs cell polarity complex component	hsa04390|hsa04530|hsa05165	Hippo signaling pathway|Tight junction|Human papillomavirus infection	1258	1240	1198	1102	1138	1166	3706	3576	3265	3340	3977	3515	2535	2660	2393	2740	2438	2454	1193.09	1357.92	1286.02	1094.24	1296.1	1405.9	3517.43	3570.86	3053.02	3128.63	4019.2	3380.07	2407.71	2502.59	2422.73
chr1	HAVANA	gene	62194831	62212328	+	ENSG00000240563.1	ENSG00000240563.1	L1TD1	protein_coding	OTTHUMG00000008914.1	2	ncRNA_host	54596	LINE1 type transposase domain containing 1	NA	NA	1	1	0	0	0	0	2	2	2	0	1	1	0	2	2	0	1	0	0.948405	1.0951	0	0	0	0	1.89823	1.99712	1.87015	0	1.01061	0.961613	0	1.88165	2.02485
chr1	HAVANA	gene	62236979	62319414	-	ENSG00000132854.18	ENSG00000132854.18	KANK4	protein_coding	OTTHUMG00000008971.1	2	ncRNA_host	163782	KN motif and ankyrin repeat domains 4	NA	NA	21	22	18	14	12	11	25	18	26	13	16	4	133	263	460	94	168	220	19.9165	24.0922	19.3225	13.9014	13.6672	13.2632	23.7279	17.9741	24.312	12.1773	16.1698	3.84645	126.322	247.437	465.715
chr1	HAVANA	gene	62436297	62451804	+	ENSG00000162607.12	ENSG00000162607.12	USP1	protein_coding	OTTHUMG00000008972.4	2	NA	7398	ubiquitin specific peptidase 1	hsa03460	Fanconi anemia pathway	4277	3856	4478	3704	3756	3801	8304	6909	8756	8795	7367	8262	5001	4736	4655	4958	4722	5036	4056.33	4222.7	4807.02	3677.91	4277.82	4583.04	7881.47	6899.06	8187.53	8238.4	7445.17	7944.85	4749.89	4455.74	4712.83
chr1	HAVANA	gene	62454298	62688368	-	ENSG00000116641.17	ENSG00000116641.17	DOCK7	protein_coding	OTTHUMG00000013131.9	2	overlapping_locus	85440	dedicator of cytokinesis 7	NA	NA	1222	1170	1269	1395	1389	1597	2589	2576	2215	2350	2847	2289	3119	3068	2747	3606	3186	3175	1158.95	1281.27	1362.24	1385.17	1581.98	1925.58	2457.26	2572.29	2071.19	2201.28	2877.21	2201.13	2962.39	2886.45	2781.13
chr1	HAVANA	gene	62597487	62606159	+	ENSG00000132855.4	ENSG00000132855.4	ANGPTL3	protein_coding	OTTHUMG00000009146.2	2	NA	27329	angiopoietin like 3	hsa04979	Cholesterol metabolism	0	0	1	0	0	0	0	0	0	0	0	0	0	0	0	0	0	0	0	0	1.07347	0	0	0	0	0	0	0	0	0	0	0	0
chr1	HAVANA	gene	62784135	62865513	+	ENSG00000125703.14	ENSG00000125703.14	ATG4C	protein_coding	OTTHUMG00000009142.4	2	NA	84938	autophagy related 4C cysteine peptidase	hsa04136|hsa04140	Autophagy - other|Autophagy - animal	505	371	478	466	432	416	807	756	907	862	755	868	694	594	599	675	613	650	478.945	406.282	513.121	462.718	492.018	501.591	765.938	754.912	848.114	807.448	763.011	834.68	659.153	558.85	606.442
chr1	HAVANA	gene	63323041	63325126	+	ENSG00000187140.5	ENSG00000187140.5	FOXD3	protein_coding	OTTHUMG00000009141.1	2	NA	27022	forkhead box D3	NA	NA	6	3	4	7	3	3	27	30	29	23	27	25	8	8	6	4	4	7	5.69043	3.2853	4.2939	6.9507	3.41679	3.61724	25.6262	29.9568	27.1172	21.5444	27.2865	24.0403	7.5983	7.5266	6.07455
chr1	HAVANA	gene	63367590	63438562	+	ENSG00000088035.15	ENSG00000088035.15	ALG6	protein_coding	OTTHUMG00000009140.6	2	NA	29929	ALG6 alpha-1,3-glucosyltransferase	hsa00510|hsa01100	N-Glycan biosynthesis|Metabolic pathways	619	524	616	532	521	568	1350	1156	1446	1309	1089	1355	409	389	414	423	422	466	587.063	573.832	661.26	528.253	593.383	684.864	1281.31	1154.34	1352.12	1226.16	1100.56	1302.99	388.463	365.981	419.144
chr1	HAVANA	gene	63440770	63593721	-	ENSG00000142856.16	ENSG00000142856.16	ITGB3BP	protein_coding	OTTHUMG00000013364.12	2	ncRNA_host	23421	integrin subunit beta 3 binding protein	NA	NA	1035	916	941	742	702	750	1336	1272	1562	1480	1125	1475	1112	1073	1192	1106	1084	1067	981.599	1003.11	1010.14	736.774	799.53	904.31	1268.02	1270.17	1460.59	1386.34	1136.94	1418.38	1056.16	1009.5	1206.81
chr1	HAVANA	gene	63523372	63572693	+	ENSG00000203965.12	ENSG00000203965.12	EFCAB7	protein_coding	OTTHUMG00000008983.2	2	overlapping_locus	84455	EF-hand calcium binding domain 7	NA	NA	255	228	217	212	186	164	741	651	651	732	598	594	287	266	265	280	286	276	241.843	249.682	232.944	210.507	211.841	197.742	703.296	650.063	608.735	685.675	604.346	571.198	272.589	250.259	268.292
chr1	HAVANA	gene	63593276	63660245	+	ENSG00000079739.15	ENSG00000079739.15	PGM1	protein_coding	OTTHUMG00000008968.2	2	ncRNA_host	5236	phosphoglucomutase 1	hsa00010|hsa00030|hsa00052|hsa00230|hsa00500|hsa00520|hsa01100	Glycolysis / Gluconeogenesis|Pentose phosphate pathway|Galactose metabolism|Purine metabolism|Starch and sucrose metabolism|Amino sugar and nucleotide sugar metabolism|Metabolic pathways	2103	1846	1502	1928	1629	1195	4473	4015	3917	3868	3757	3230	3812	3600	3559	3670	3665	3277	1994.5	2021.55	1612.36	1914.42	1855.32	1440.87	4245.4	4009.22	3662.69	3623.21	3796.87	3106.01	3620.59	3386.97	3603.22
chr1	HAVANA	gene	63774022	64181498	+	ENSG00000185483.11	ENSG00000185483.11	ROR1	protein_coding	OTTHUMG00000009022.1	2	NA	4919	receptor tyrosine kinase like orphan receptor 1	hsa04310	Wnt signaling pathway	350	365	547	487	534	529	36	22	70	69	32	88	226	253	290	284	253	280	331.942	399.711	587.191	483.57	608.189	637.84	34.1682	21.9684	65.4553	64.6333	32.3396	84.622	214.652	238.029	293.603
chr1	HAVANA	gene	64203627	64267368	+	ENSG00000177414.13	ENSG00000177414.13	UBE2U	protein_coding	OTTHUMG00000009023.6	2	NA	148581	ubiquitin conjugating enzyme E2 U	hsa04120	Ubiquitin mediated proteolysis	1	3	0	1	3	0	0	0	0	2	1	0	0	2	1	1	1	1	0.948405	3.2853	0	0.992957	3.41679	0	0	0	0	1.87343	1.01061	0	0	1.88165	1.01242
chr1	HAVANA	gene	64470792	64693058	+	ENSG00000158966.13	ENSG00000158966.13	CACHD1	protein_coding	OTTHUMG00000009030.3	2	ncRNA_host	57685	cache domain containing 1	NA	NA	417	344	331	364	315	260	258	244	290	287	241	295	412	458	419	471	443	437	395.485	376.714	355.32	361.436	358.763	313.494	244.872	243.649	271.172	268.837	243.557	283.676	391.313	430.898	424.206
chr1	HAVANA	gene	64745095	64833232	+	ENSG00000162437.14	ENSG00000162437.14	RAVER2	protein_coding	OTTHUMG00000009102.5	2	NA	55225	ribonucleoprotein, PTB binding 2	NA	NA	797	684	787	768	694	616	1241	1093	1201	1197	1121	1054	1238	1211	1191	1177	1248	1147	755.879	749.047	844.824	762.591	790.418	742.74	1177.85	1091.43	1123.03	1121.25	1132.9	1013.54	1175.84	1139.34	1205.8
chr1	HAVANA	gene	64833229	64966504	-	ENSG00000162434.11	ENSG00000162434.11	JAK1	protein_coding	OTTHUMG00000009310.1	2	NA	3716	Janus kinase 1	hsa01521|hsa04151|hsa04217|hsa04380|hsa04550|hsa04621|hsa04630|hsa04658|hsa04659|hsa05140|hsa05145|hsa05152|hsa05160|hsa05161|hsa05162|hsa05163|hsa05164|hsa05165|hsa05166|hsa05167|hsa05168|hsa05169|hsa05200|hsa05203|hsa05212|hsa05235	EGFR tyrosine kinase inhibitor resistance|PI3K-Akt signaling pathway|Necroptosis|Osteoclast differentiation|Signaling pathways regulating pluripotency of stem cells|NOD-like receptor signaling pathway|JAK-STAT signaling pathway|Th1 and Th2 cell differentiation|Th17 cell differentiation|Leishmaniasis|Toxoplasmosis|Tuberculosis|Hepatitis C|Hepatitis B|Measles|Human cytomegalovirus infection|Influen…	2992	2792	3034	2428	2478	2472	5440	5761	5102	4734	5684	4769	4002	3962	3924	3962	3693	3725	2837.63	3057.51	3256.92	2410.9	2822.27	2980.61	5163.2	5752.71	4770.76	4434.41	5744.31	4585.93	3801.05	3727.55	3972.75
chr1	HAVANA	gene	65147549	65232145	+	ENSG00000162433.14	ENSG00000162433.14	AK4	protein_coding	OTTHUMG00000009033.2	2	overlapping_locus	205	adenylate kinase 4	hsa00230|hsa00730|hsa01100	Purine metabolism|Thiamine metabolism|Metabolic pathways	3037	2576	2641	3158	2909	2619	6878	6887	6923	7428	7006	6791	4451	4170	3965	4523	3984	3992	2880.31	2820.97	2835.05	3135.76	3313.15	3157.85	6528.03	6877.09	6473.53	6957.91	7080.34	6530.32	4227.51	3923.24	4014.26
chr1	HAVANA	gene	65248219	65415869	+	ENSG00000116675.15	ENSG00000116675.15	DNAJC6	protein_coding	OTTHUMG00000009066.3	2	NA	9829	DnaJ heat shock protein family (Hsp40) member C6	hsa04144	Endocytosis	303	240	241	236	198	158	457	452	491	383	446	478	750	634	784	685	603	635	287.367	262.824	258.707	234.338	225.508	190.508	433.747	451.35	459.122	358.762	450.733	459.651	712.341	596.483	793.741
chr1	HAVANA	gene	65420587	65436007	+	ENSG00000213625.8	ENSG00000213625.8	LEPROT	protein_coding	OTTHUMG00000009065.4	2	overlapping_locus	54741	leptin receptor overlapping transcript	NA	NA	2476	2282	2323	1882	1797	1758	3146	2806	2773	2883	2763	2552	3468	3272	3413	3253	3060	3296	2348.25	2499.01	2493.68	1868.74	2046.66	2119.7	2985.92	2801.96	2592.97	2700.55	2792.32	2454.04	3293.86	3078.38	3455.4
chr1	HAVANA	gene	65420652	65641559	+	ENSG00000116678.19	ENSG00000116678.19	LEPR	protein_coding	OTTHUMG00000009115.1	2	overlapping_locus	3953	leptin receptor	hsa04060|hsa04080|hsa04152|hsa04630|hsa04920|hsa04932	Cytokine-cytokine receptor interaction|Neuroactive ligand-receptor interaction|AMPK signaling pathway|JAK-STAT signaling pathway|Adipocytokine signaling pathway|Non-alcoholic fatty liver disease (NAFLD)	2733	2496	2515	2035	1950	1879	3261	2878	2896	3024	2867	2662	4263	4026	4209	3947	3746	3919	2591.99	2733.37	2699.79	2020.67	2220.92	2265.6	3095.07	2873.86	2707.98	2832.62	2897.42	2559.81	4048.95	3787.76	4261.29
chr1	HAVANA	gene	65792514	66374579	+	ENSG00000184588.17	ENSG00000184588.17	PDE4B	protein_coding	OTTHUMG00000009088.5	1	NA	5142	phosphodiesterase 4B	hsa00230|hsa01100|hsa04024|hsa04928|hsa05032	Purine metabolism|Metabolic pathways|cAMP signaling pathway|Parathyroid hormone synthesis, secretion and action|Morphine addiction	101	92	138	221	145	208	8	11	7	9	3	4	105	86	69	127	121	96	95.7889	100.749	148.139	219.443	165.145	250.795	7.59294	10.9842	6.54553	8.43043	3.03183	3.84645	99.7277	80.9109	69.8573
chr1	HAVANA	gene	66533383	66748299	+	ENSG00000118473.21	ENSG00000118473.21	SGIP1	protein_coding	OTTHUMG00000009161.8	2	ncRNA_host	84251	SH3 domain GRB2 like endophilin interacting protein 1	NA	NA	0	0	3	2	0	1	1	4	2	1	4	3	2	1	1	5	1	2	0	0	3.22042	1.98591	0	1.20575	0.949117	3.99425	1.87015	0.936714	4.04244	2.88484	1.89958	0.940825	1.01242
chr1	HAVANA	gene	66752459	66778787	+	ENSG00000152760.9	ENSG00000152760.9	TCTEX1D1	protein_coding	OTTHUMG00000009162.3	2	NA	200132	Tctex1 domain containing 1	NA	NA	0	0	0	0	0	0	0	0	0	0	0	0	0	0	0	0	0	0	0	0	0	0	0	0	0	0	0	0	0	0	0	0	0
chr1	HAVANA	gene	66797741	66801256	-	ENSG00000172410.4	ENSG00000172410.4	INSL5	protein_coding	OTTHUMG00000009164.1	2	NA	10022	insulin like 5	hsa04080|hsa04926	Neuroactive ligand-receptor interaction|Relaxin signaling pathway	0	0	0	0	0	0	0	1	0	0	0	0	0	0	0	0	0	0	0	0	0	0	0	0	0	0.998561	0	0	0	0	0	0	0
chr1	HAVANA	gene	66812885	66924887	-	ENSG00000152763.16	ENSG00000152763.16	WDR78	protein_coding	OTTHUMG00000009165.5	1	NA	79819	WD repeat domain 78	NA	NA	40	28	26	18	25	27	142	126	168	134	110	136	138	159	139	152	130	132	37.9362	30.6628	27.9103	17.8732	28.4733	32.5552	134.775	125.819	157.093	125.52	111.167	130.779	131.071	149.591	140.727
chr1	HAVANA	gene	66924895	66988619	+	ENSG00000198160.14	ENSG00000198160.14	MIER1	protein_coding	OTTHUMG00000009194.3	2	NA	57708	MIER1 transcriptional regulator	NA	NA	1103	855	1034	826	830	921	1723	1623	1890	1751	1591	1725	1115	1075	1021	1047	1032	1130	1046.09	936.309	1109.97	820.182	945.313	1110.49	1635.33	1620.67	1767.29	1640.19	1607.88	1658.78	1059.01	1011.39	1033.69
chr1	HAVANA	gene	66999332	67054099	-	ENSG00000116704.7	ENSG00000116704.7	SLC35D1	protein_coding	OTTHUMG00000009360.1	2	NA	23169	solute carrier family 35 member D1	NA	NA	770	715	636	733	684	661	1449	1181	1225	1231	1125	1033	1538	1610	1548	1487	1516	1463	730.272	782.995	682.73	727.837	779.029	796.998	1375.27	1179.3	1145.47	1153.1	1136.94	993.347	1460.77	1514.73	1567.23
chr1	HAVANA	gene	67092165	67231853	-	ENSG00000203963.11	ENSG00000203963.11	C1orf141	protein_coding	OTTHUMG00000009406.6	2	ncRNA_host	400757	chromosome 1 open reading frame 141	NA	NA	2	0	2	4	2	4	3	3	2	4	5	4	3	0	4	3	3	2	1.89681	0	2.14695	3.97183	2.27786	4.82299	2.84735	2.99568	1.87015	3.74686	5.05306	3.84645	2.84936	0	4.0497
chr1	HAVANA	gene	67138907	67259979	+	ENSG00000162594.15	ENSG00000162594.15	IL23R	protein_coding	OTTHUMG00000009092.5	2	ncRNA_host	149233	interleukin 23 receptor	hsa04060|hsa04630|hsa04659|hsa05200|hsa05321	Cytokine-cytokine receptor interaction|JAK-STAT signaling pathway|Th17 cell differentiation|Pathways in cancer|Inflammatory bowel disease (IBD)	4	5	8	3	3	5	5	4	6	3	4	8	7	4	7	8	11	8	3.79362	5.47549	8.5878	2.97887	3.41679	6.02873	4.74559	3.99425	5.61046	2.81014	4.04244	7.69291	6.64852	3.7633	7.08697
chr1	HAVANA	gene	67307364	67396900	+	ENSG00000081985.10	ENSG00000081985.10	IL12RB2	protein_coding	OTTHUMG00000009094.4	2	NA	3595	interleukin 12 receptor subunit beta 2	hsa04060|hsa04630|hsa04658|hsa05200|hsa05321	Cytokine-cytokine receptor interaction|JAK-STAT signaling pathway|Th1 and Th2 cell differentiation|Pathways in cancer|Inflammatory bowel disease (IBD)	60	58	45	117	118	73	14	18	14	16	19	10	811	875	667	874	837	661	56.9043	63.5157	48.3064	116.176	134.394	88.0195	13.2876	17.9741	13.0911	14.9874	19.2016	9.61613	770.278	823.221	675.287
chr1	HAVANA	gene	67407810	67430415	-	ENSG00000142864.14	ENSG00000142864.14	SERBP1	protein_coding	OTTHUMG00000009372.3	2	NA	26135	SERPINE1 mRNA binding protein 1	NA	NA	17143	15342	19400	19731	18234	19818	35259	29468	38978	43058	33426	37810	18857	18038	18291	19777	18503	20103	16258.5	16801	20825.4	19592	20767.3	23895.5	33464.9	29425.6	36447.4	40333	33780.7	36358.6	17910.2	16970.6	18518.3
chr1	HAVANA	gene	67685061	67688338	+	ENSG00000116717.11	ENSG00000116717.11	GADD45A	protein_coding	OTTHUMG00000009374.2	2	NA	1647	growth arrest and DNA damage inducible alpha	hsa04010|hsa04068|hsa04110|hsa04115|hsa04210|hsa04218|hsa05169|hsa05200|hsa05202|hsa05210|hsa05212|hsa05213|hsa05214|hsa05216|hsa05217|hsa05218|hsa05220|hsa05222|hsa05223|hsa05224|hsa05225|hsa05226	MAPK signaling pathway|FoxO signaling pathway|Cell cycle|p53 signaling pathway|Apoptosis|Cellular senescence|Epstein-Barr virus infection|Pathways in cancer|Transcriptional misregulation in cancer|Colorectal cancer|Pancreatic cancer|Endometrial cancer|Glioma|Thyroid cancer|Basal cell carcinoma|Melanoma|Chronic myeloid leukemia|Small cell lung cancer|Non-small cell lung cancer|Breast cancer|Hepato…	672	509	586	806	594	787	1104	1096	1748	1617	1235	1724	2755	2830	2641	2478	2534	2569	637.328	557.405	629.056	800.323	676.525	948.922	1047.83	1094.42	1634.51	1514.67	1248.1	1657.82	2616.67	2662.53	2673.81
chr1	HAVANA	gene	67701466	67833467	-	ENSG00000172380.5	ENSG00000172380.5	GNG12	protein_coding	OTTHUMG00000009545.2	2	ncRNA_host	55970	G protein subunit gamma 12	hsa04010|hsa04014|hsa04062|hsa04151|hsa04371|hsa04713|hsa04723|hsa04724|hsa04725|hsa04726|hsa04727|hsa04728|hsa04810|hsa04926|hsa05032|hsa05034|hsa05163|hsa05167|hsa05170|hsa05200	MAPK signaling pathway|Ras signaling pathway|Chemokine signaling pathway|PI3K-Akt signaling pathway|Apelin signaling pathway|Circadian entrainment|Retrograde endocannabinoid signaling|Glutamatergic synapse|Cholinergic synapse|Serotonergic synapse|GABAergic synapse|Dopaminergic synapse|Regulation of actin cytoskeleton|Relaxin signaling pathway|Morphine addiction|Alcoholism|Human cytomegalovirus in…	3243	2698	3434	3119	2971	3704	6770	5657	6385	7213	6251	6975	6795	5859	6037	6626	5890	6446	3075.68	2954.58	3686.31	3097.03	3383.76	4466.08	6425.52	5648.86	5970.46	6756.52	6317.33	6707.25	6453.81	5512.29	6112.01
chr1	HAVANA	gene	68045896	68051631	-	ENSG00000162595.6	ENSG00000162595.6	DIRAS3	protein_coding	OTTHUMG00000009544.3	2	overlapping_locus	9077	DIRAS family GTPase 3	NA	NA	1	1	1	4	3	0	24	22	33	39	29	33	1	3	3	13	2	4	0.948405	1.0951	1.07347	3.97183	3.41679	0	22.7788	21.9684	30.8575	36.5319	29.3077	31.7332	0.949788	2.82247	3.03727
chr1	HAVANA	gene	68098473	68233120	-	ENSG00000116729.13	ENSG00000116729.13	WLS	protein_coding	OTTHUMG00000009153.4	2	ncRNA_host,overlapping_locus	79971	Wnt ligand secretion mediator	NA	NA	2344	2032	2019	2434	2093	2127	7725	7392	7655	7792	7245	7485	1798	1789	1526	1835	1923	1702	2223.06	2225.24	2167.35	2416.86	2383.78	2564.62	7331.93	7381.37	7158.01	7298.88	7321.88	7197.68	1707.72	1683.14	1544.96
chr1	HAVANA	gene	68428822	68449959	-	ENSG00000116745.6	ENSG00000116745.6	RPE65	protein_coding	OTTHUMG00000009208.1	2	NA	6121	retinoid isomerohydrolase RPE65	hsa00830	Retinol metabolism	0	0	0	0	0	1	0	1	3	1	0	1	0	0	0	0	0	0	0	0	0	0	0	1.20575	0	0.998561	2.80523	0.936714	0	0.961613	0	0	0
chr1	HAVANA	gene	68474152	68497221	-	ENSG00000024526.16	ENSG00000024526.16	DEPDC1	protein_coding	OTTHUMG00000009212.4	2	NA	55635	DEP domain containing 1	NA	NA	2757	2119	2239	2135	2155	1873	5745	4550	5098	5232	4707	4192	3857	3115	3206	3583	3034	3063	2614.75	2320.51	2403.51	2119.96	2454.4	2258.36	5452.68	4543.45	4767.02	4900.89	4756.95	4031.08	3663.33	2930.67	3245.83
chr1	HAVANA	gene	69568398	70151945	+	ENSG00000033122.18	ENSG00000033122.18	LRRC7	protein_coding	OTTHUMG00000059194.6	1	ncRNA_host,overlapping_locus	57554	leucine rich repeat containing 7	NA	NA	14	7	11	8	8	13	103	100	162	48	110	80	31	33	74	19	23	30	13.2777	7.66569	11.8082	7.94366	9.11145	15.6747	97.7591	99.8561	151.482	44.9623	111.167	76.9291	29.4434	31.0472	74.9194
chr1	HAVANA	gene	70144805	70205620	-	ENSG00000066557.5	ENSG00000066557.5	LRRC40	protein_coding	OTTHUMG00000009348.1	2	ncRNA_host	55631	leucine rich repeat containing 40	NA	NA	1063	875	1044	935	1042	934	2471	2237	2554	2676	2405	2320	1292	1166	1143	1300	1166	1269	1008.15	958.211	1120.71	928.415	1186.77	1126.17	2345.27	2233.78	2388.18	2506.65	2430.52	2230.94	1227.13	1097	1157.2
chr1	HAVANA	gene	70205682	70253052	+	ENSG00000116754.13	ENSG00000116754.13	SRSF11	protein_coding	OTTHUMG00000009342.4	2	NA	9295	serine and arginine rich splicing factor 11	NA	NA	3513	3050	3735	3367	3248	3312	6132	6890	8444	7479	6728	8915	5056	5550	4708	5103	5875	5307	3331.75	3340.05	4009.43	3343.29	3699.25	3993.43	5819.99	6880.09	7895.78	7005.69	6799.39	8572.78	4802.13	5221.58	4766.49
chr1	HAVANA	gene	70260588	70354734	-	ENSG00000118454.12	ENSG00000118454.12	ANKRD13C	protein_coding	OTTHUMG00000009343.2	2	NA	81573	ankyrin repeat domain 13C	NA	NA	861	691	898	840	816	893	1935	1740	1963	1814	1715	1908	1283	1265	1337	1334	1305	1274	816.577	756.713	963.98	834.084	929.368	1076.73	1836.54	1737.5	1835.55	1699.2	1733.2	1834.76	1218.58	1190.14	1353.61
chr1	HAVANA	gene	70354805	70385339	+	ENSG00000197568.13	ENSG00000197568.13	HHLA3	protein_coding	OTTHUMG00000009346.4	1	NA	11147	HERV-H LTR-associating 3	NA	NA	153	123	92	109	82	65	196	181	176	145	164	131	101	111	117	96	107	69	145.106	134.697	98.7597	108.232	93.3923	78.3735	186.027	180.74	164.573	135.824	165.74	125.971	95.9286	104.432	118.454
chr1	HAVANA	gene	70411218	70439851	+	ENSG00000116761.11	ENSG00000116761.11	CTH	protein_coding	OTTHUMG00000009352.1	2	ncRNA_host	1491	cystathionine gamma-lyase	hsa00260|hsa00270|hsa00450|hsa01100|hsa01230	Glycine, serine and threonine metabolism|Cysteine and methionine metabolism|Selenocompound metabolism|Metabolic pathways|Biosynthesis of amino acids	96	77	70	66	75	49	179	144	140	126	136	138	113	106	95	98	105	112	91.0469	84.3226	75.1432	65.5352	85.4198	59.0816	169.892	143.793	130.911	118.026	137.443	132.703	107.326	99.7274	96.1803
chr1	HAVANA	gene	70852353	71047808	-	ENSG00000050628.20	ENSG00000050628.20	PTGER3	protein_coding	OTTHUMG00000009399.5	2	overlapping_locus	5733	prostaglandin E receptor 3	hsa04020|hsa04024|hsa04080|hsa04923|hsa05163|hsa05200	Calcium signaling pathway|cAMP signaling pathway|Neuroactive ligand-receptor interaction|Regulation of lipolysis in adipocytes|Human cytomegalovirus infection|Pathways in cancer	1	1	0	0	0	0	3	3	4	6	5	3	0	2	4	0	3	0	0.948405	1.0951	0	0	0	0	2.84735	2.99568	3.74031	5.62029	5.05306	2.88484	0	1.88165	4.0497
chr1	HAVANA	gene	71063291	71081297	-	ENSG00000132485.13	ENSG00000132485.13	ZRANB2	protein_coding	OTTHUMG00000009660.1	2	ncRNA_host	9406	zinc finger RANBP2-type containing 2	NA	NA	2219	1850	2240	1988	1906	2066	2390	2256	3230	2631	1966	2976	2922	2966	2826	3149	3111	3079	2104.51	2025.93	2404.58	1974	2170.8	2491.07	2268.39	2252.75	3020.3	2464.5	1986.86	2861.76	2775.28	2790.49	2861.11
chr1	HAVANA	gene	71395940	72282734	-	ENSG00000172260.14	ENSG00000172260.14	NEGR1	protein_coding	OTTHUMG00000009698.5	2	overlapping_locus	257194	neuronal growth regulator 1	hsa04514	Cell adhesion molecules (CAMs)	39	49	20	58	33	29	36	40	50	38	37	41	81	65	94	92	92	87	36.9878	53.6598	21.4695	57.5915	37.5847	34.9666	34.1682	39.9425	46.7538	35.5951	37.3926	39.4262	76.9328	61.1536	95.1679
chr1	HAVANA	gene	74026015	74198187	-	ENSG00000162620.15	ENSG00000162620.15	LRRIQ3	protein_coding	OTTHUMG00000009508.4	1	NA	127255	leucine rich repeats and IQ motif containing 3	NA	NA	58	46	40	30	47	30	245	189	217	204	190	197	95	74	102	97	100	84	55.0075	50.3745	42.939	29.7887	53.5298	36.1724	232.534	188.728	202.912	191.09	192.016	189.438	90.2299	69.621	103.267
chr1	HAVANA	gene	74198212	74234086	+	ENSG00000254685.6	ENSG00000254685.6	FPGT	protein_coding	OTTHUMG00000009571.7	2	overlapping_locus	8790	fucose-1-phosphate guanylyltransferase	hsa00051|hsa00520|hsa01100	Fructose and mannose metabolism|Amino sugar and nucleotide sugar metabolism|Metabolic pathways	434	388	390	289	289	342	953	809	885	858	811	805	638	616	666	616	548	656	411.608	424.898	418.655	286.965	329.151	412.365	904.509	807.836	827.543	803.701	819.606	774.099	605.965	579.548	674.275
chr1	HAVANA	gene	74198235	74543982	+	ENSG00000259030.6	ENSG00000259030.6	FPGT-TNNI3K	protein_coding	OTTHUMG00000166281.5	1	overlapping_locus	100526835	FPGT-TNNI3K readthrough	NA	NA	445	396	404	298	295	356	976	835	896	867	818	824	673	646	701	650	576	684	422.04	433.659	433.684	295.901	335.985	429.246	926.338	833.799	837.828	812.131	826.68	792.369	639.207	607.773	709.709
chr1	HAVANA	gene	74235401	74544428	+	ENSG00000116783.14	ENSG00000116783.14	TNNI3K	protein_coding	OTTHUMG00000171318.3	1	overlapping_locus	51086	TNNI3 interacting kinase	NA	NA	11	8	14	9	6	14	23	25	11	9	6	19	36	32	35	36	30	27	10.4325	8.76079	15.0286	8.93661	6.83359	16.8805	21.8297	24.964	10.2858	8.43043	6.06367	18.2707	34.1924	30.1064	35.4348
chr1	HAVANA	gene	74469878	74512614	-	ENSG00000162621.6	ENSG00000162621.6	LRRC53	protein_coding	OTTHUMG00000009621.3	1	NA	105378803	leucine rich repeat containing 53	NA	NA	0	0	0	0	0	0	0	0	0	6	0	0	0	1	0	0	0	0	0	0	0	0	0	0	0	0	0	5.62029	0	0	0	0.940825	0
chr1	HAVANA	gene	74568111	74673738	-	ENSG00000178965.13	ENSG00000178965.13	ERICH3	protein_coding	OTTHUMG00000009622.5	2	NA	127254	glutamate rich 3	NA	NA	0	0	0	0	0	0	5	3	2	2	6	3	1	1	0	2	1	3	0	0	0	0	0	0	4.74559	2.99568	1.87015	1.87343	6.06367	2.88484	0.949788	0.940825	0
chr1	HAVANA	gene	74705482	74733408	-	ENSG00000116791.13	ENSG00000116791.13	CRYZ	protein_coding	OTTHUMG00000009620.5	2	NA	1429	crystallin zeta	NA	NA	1016	859	1055	986	894	1041	3901	3370	4418	4253	3755	4035	1855	1697	1762	1893	1737	2012	963.58	940.69	1132.52	979.056	1018.2	1255.18	3702.51	3365.15	4131.17	3983.85	3794.85	3880.11	1761.86	1596.58	1783.89
chr1	HAVANA	gene	74733152	74766678	+	ENSG00000162623.15	ENSG00000162623.15	TYW3	protein_coding	OTTHUMG00000009641.5	2	NA	127253	tRNA-yW synthesizing protein 3 homolog	NA	NA	1131	1140	1205	1400	1358	1260	4024	3697	4112	4598	3980	3869	2075	1963	1747	2091	2042	1826	1072.65	1248.41	1293.54	1390.14	1546.67	1519.24	3819.25	3691.68	3845.03	4307.01	4022.23	3720.48	1970.81	1846.84	1768.71
chr1	HAVANA	gene	75128434	75161533	+	ENSG00000162624.14	ENSG00000162624.14	LHX8	protein_coding	OTTHUMG00000009692.3	2	NA	431707	LIM homeobox 8	NA	NA	1	0	0	1	1	0	3	12	5	2	5	3	1	0	1	0	1	0	0.948405	0	0	0.992957	1.13893	0	2.84735	11.9827	4.67538	1.87343	5.05306	2.88484	0.949788	0	1.01242
chr1	HAVANA	gene	75202131	75611116	-	ENSG00000137968.16	ENSG00000137968.16	SLC44A5	protein_coding	OTTHUMG00000009721.3	2	ncRNA_host	204962	solute carrier family 44 member 5	hsa05231	Choline metabolism in cancer	597	485	589	361	336	365	607	583	672	582	641	605	483	581	596	423	551	532	566.198	531.123	632.277	358.457	382.681	440.097	576.114	582.161	628.371	545.168	647.802	581.776	458.748	546.619	603.405
chr1	HAVANA	gene	75724347	75787575	+	ENSG00000117054.13	ENSG00000117054.13	ACADM	protein_coding	OTTHUMG00000009784.3	1	ncRNA_host,overlapping_locus	34	acyl-CoA dehydrogenase medium chain	hsa00071|hsa00280|hsa01100|hsa01212|hsa03320	Fatty acid degradation|Valine, leucine and isoleucine degradation|Metabolic pathways|Fatty acid metabolism|PPAR signaling pathway	1469	1388	1381	1336	1308	1297	4711	4387	4942	5243	4589	4772	1509	1501	1367	1602	1466	1507	1393.21	1520	1482.47	1326.59	1489.72	1563.85	4471.29	4380.69	4621.15	4911.19	4637.69	4588.82	1433.23	1412.18	1383.98
chr1	HAVANA	gene	75786197	75795079	+	ENSG00000137955.15	ENSG00000137955.15	RABGGTB	protein_coding	OTTHUMG00000009786.2	2	ncRNA_host,overlapping_locus	5876	Rab geranylgeranyltransferase subunit beta	NA	NA	1765	1721	2257	2423	2118	2389	6249	6534	7567	8048	6149	8305	3031	3101	2591	3117	3307	3336	1673.94	1884.66	2422.83	2405.93	2412.26	2880.53	5931.03	6524.6	7075.72	7538.68	6214.25	7986.2	2878.81	2917.5	2623.19
chr1	HAVANA	gene	75796882	75913238	+	ENSG00000057468.6	ENSG00000057468.6	MSH4	protein_coding	OTTHUMG00000009788.1	2	NA	4438	mutS homolog 4	NA	NA	3	0	4	1	6	9	46	53	76	61	43	98	10	15	7	11	7	7	2.84522	0	4.2939	0.992957	6.83359	10.8517	43.6594	52.9238	71.0658	57.1396	43.4563	94.2381	9.49788	14.1124	7.08697
chr1	HAVANA	gene	75918873	75932431	-	ENSG00000154007.6	ENSG00000154007.6	ASB17	protein_coding	OTTHUMG00000009787.1	2	NA	127247	ankyrin repeat and SOCS box containing 17	NA	NA	0	0	0	0	0	4	0	0	0	1	0	1	0	1	0	1	1	1	0	0	0	0	0	4.82299	0	0	0	0.936714	0	0.961613	0	0.940825	0
chr1	HAVANA	gene	76074719	76634601	+	ENSG00000184005.10	ENSG00000184005.10	ST6GALNAC3	protein_coding	OTTHUMG00000009615.1	2	NA	256435	ST6 N-acetylgalactosaminide alpha-2,6-sialyltransferase 3	hsa00604|hsa01100	Glycosphingolipid biosynthesis - ganglio series|Metabolic pathways	1	3	4	2	3	0	30	33	21	28	40	24	23	4	4	13	12	9	0.948405	3.2853	4.2939	1.98591	3.41679	0	28.4735	32.9525	19.6366	26.228	40.4244	23.0787	21.8451	3.7633	4.0497
chr1	HAVANA	gene	76867441	77065711	+	ENSG00000117069.14	ENSG00000117069.14	ST6GALNAC5	protein_coding	OTTHUMG00000009687.4	1	ncRNA_host	81849	ST6 N-acetylgalactosaminide alpha-2,6-sialyltransferase 5	hsa00604|hsa01100	Glycosphingolipid biosynthesis - ganglio series|Metabolic pathways	177	149	173	170	148	143	95	75	99	84	63	120	209	174	264	174	167	212	167.868	163.17	185.711	168.803	168.562	172.422	90.1661	74.8921	92.5726	78.684	63.6685	115.394	198.506	163.703	267.28
chr1	HAVANA	gene	77088990	77219430	-	ENSG00000142892.14	ENSG00000142892.14	PIGK	protein_coding	OTTHUMG00000009686.2	2	NA	10026	phosphatidylinositol glycan anchor biosynthesis class K	hsa00563|hsa01100	Glycosylphosphatidylinositol (GPI)-anchor biosynthesis|Metabolic pathways	1648	1439	1761	1553	1570	1658	2425	2276	2485	2609	2303	2148	1592	1435	1443	1537	1406	1463	1562.97	1575.85	1890.39	1542.06	1788.12	1999.13	2301.61	2272.73	2323.66	2443.89	2327.44	2065.55	1512.06	1350.08	1460.93
chr1	HAVANA	gene	77282051	77559969	+	ENSG00000154027.18	ENSG00000154027.18	AK5	protein_coding	OTTHUMG00000009796.7	1	ncRNA_host	26289	adenylate kinase 5	hsa00230|hsa00730|hsa01100	Purine metabolism|Thiamine metabolism|Metabolic pathways	17	7	16	12	20	12	5	6	7	4	6	4	9	3	7	1	5	6	16.1229	7.66569	17.1756	11.9155	22.7786	14.469	4.74559	5.99137	6.54553	3.74686	6.06367	3.84645	8.54809	2.82247	7.08697
chr1	HAVANA	gene	77562416	77683419	-	ENSG00000036549.12	ENSG00000036549.12	ZZZ3	protein_coding	OTTHUMG00000009652.6	1	NA	26009	zinc finger ZZ-type containing 3	NA	NA	1991	1790	2058	2000	1942	2158	4256	3858	4317	4381	4113	4077	2534	2469	2425	2549	2380	2382	1888.27	1960.23	2209.21	1985.91	2211.8	2602	4039.44	3852.45	4036.72	4103.75	4156.64	3920.5	2406.76	2322.9	2455.13
chr1	HAVANA	gene	77695987	77759852	-	ENSG00000077254.14	ENSG00000077254.14	USP33	protein_coding	OTTHUMG00000009651.5	2	NA	23032	ubiquitin specific peptidase 33	NA	NA	2157	1839	1914	1609	1549	1621	4654	4212	4054	4133	4229	3739	2549	2603	2583	2521	2490	2384	2045.71	2013.89	2054.63	1597.67	1764.2	1954.52	4417.19	4205.94	3790.8	3871.44	4273.87	3595.47	2421.01	2448.97	2615.09
chr1	HAVANA	gene	77779624	77879539	+	ENSG00000180488.15	ENSG00000180488.15	MIGA1	protein_coding	OTTHUMG00000009766.6	1	ncRNA_host,overlapping_locus	374986	mitoguardin 1	NA	NA	558	496	576	540	542	613	1168	1105	1142	1047	1056	1215	1356	1322	1463	1646	1517	1577	529.21	543.169	618.321	536.197	617.301	739.123	1108.57	1103.41	1067.86	980.74	1067.21	1168.36	1287.91	1243.77	1481.18
chr1	HAVANA	gene	77888513	77943895	+	ENSG00000162614.18	ENSG00000162614.18	NEXN	protein_coding	OTTHUMG00000040533.4	2	NA	91624	nexilin F-actin binding protein	NA	NA	163	185	228	250	287	301	76	83	129	127	83	167	349	278	262	301	268	271	154.59	202.593	244.752	248.239	326.873	362.93	72.1329	82.8806	120.625	118.963	83.8807	160.589	331.476	261.549	265.255
chr1	HAVANA	gene	77944055	77979110	-	ENSG00000162613.16	ENSG00000162613.16	FUBP1	protein_coding	OTTHUMG00000040799.5	2	NA	8880	far upstream element binding protein 1	NA	NA	3206	3050	3839	3701	3467	4000	8243	7326	8836	8435	7211	8430	5958	6345	5634	6100	6329	6245	3040.59	3340.05	4121.07	3674.93	3948.67	4822.99	7823.57	7315.46	8262.33	7901.19	7287.52	8106.4	5658.84	5969.53	5704
chr1	HAVANA	gene	77979175	78017964	+	ENSG00000162616.8	ENSG00000162616.8	DNAJB4	protein_coding	OTTHUMG00000040905.5	2	overlapping_locus	11080	DnaJ heat shock protein family (Hsp40) member B4	NA	NA	1150	782	854	742	740	519	1548	1368	1628	1224	1339	1385	592	609	662	588	573	650	1090.67	856.367	916.747	736.774	842.809	625.782	1469.23	1366.03	1522.3	1146.54	1353.21	1331.83	562.274	572.962	670.225
chr1	HAVANA	gene	77979542	78138449	+	ENSG00000137960.5	ENSG00000137960.5	GIPC2	protein_coding	OTTHUMG00000041145.1	2	overlapping_locus	54810	GIPC PDZ domain containing family member 2	NA	NA	1173	791	872	747	752	542	1597	1413	1666	1264	1383	1430	811	812	849	816	784	855	1112.48	866.223	936.07	741.739	856.476	653.515	1515.74	1410.97	1557.84	1184.01	1397.68	1375.11	770.278	763.95	859.548
chr1	HAVANA	gene	78303884	78539749	+	ENSG00000122420.9	ENSG00000122420.9	PTGFR	protein_coding	OTTHUMG00000009644.6	2	overlapping_locus	5737	prostaglandin F receptor	hsa04020|hsa04072|hsa04080	Calcium signaling pathway|Phospholipase D signaling pathway|Neuroactive ligand-receptor interaction	60	47	71	60	58	74	52	41	46	42	43	38	31	29	33	28	22	28	56.9043	51.4696	76.2167	59.5774	66.058	89.2252	49.3541	40.941	43.0135	39.342	43.4563	36.5413	29.4434	27.2839	33.41
chr1	HAVANA	gene	78619922	78646145	+	ENSG00000137959.15	ENSG00000137959.15	IFI44L	protein_coding	OTTHUMG00000009724.5	2	NA	10964	interferon induced protein 44 like	NA	NA	196	151	199	145	137	187	408	380	658	287	271	427	22	37	43	20	40	28	185.887	165.36	213.621	143.979	156.034	225.475	387.24	379.453	615.28	268.837	273.876	410.609	20.8953	34.8105	43.5342
chr1	HAVANA	gene	78649796	78664078	+	ENSG00000137965.10	ENSG00000137965.10	IFI44	protein_coding	OTTHUMG00000009723.2	2	NA	10561	interferon induced protein 44	NA	NA	318	251	333	243	216	271	4111	4617	6717	4846	4626	7392	1041	1390	1310	988	1294	1238	301.593	274.87	357.467	241.289	246.009	326.757	3901.82	4610.36	6280.91	4539.32	4675.09	7108.25	988.729	1307.75	1326.28
chr1	HAVANA	gene	78889764	79006718	-	ENSG00000162618.13	ENSG00000162618.13	ADGRL4	protein_coding	OTTHUMG00000009738.2	2	NA	64123	adhesion G protein-coupled receptor L4	NA	NA	1	0	0	0	1	0	0	1	2	3	1	0	0	2	1	2	0	3	0.948405	0	0	0	1.13893	0	0	0.998561	1.87015	2.81014	1.01061	0	0	1.88165	1.01242
chr1	HAVANA	gene	81306160	81992436	+	ENSG00000117114.19	ENSG00000117114.19	ADGRL2	protein_coding	OTTHUMG00000009844.3	2	overlapping_locus	23266	adhesion G protein-coupled receptor L2	NA	NA	636	566	691	608	594	654	774	814	987	812	824	922	846	897	848	842	912	855	603.186	619.826	741.771	603.718	676.525	788.558	734.617	812.829	922.92	760.612	832.744	886.608	803.521	843.92	858.536
chr1	HAVANA	gene	83865028	83999150	-	ENSG00000137941.16	ENSG00000137941.16	TTLL7	protein_coding	OTTHUMG00000009932.6	2	overlapping_locus	79739	tubulin tyrosine ligase like 7	NA	NA	97	98	89	78	58	92	52	59	40	47	44	65	142	171	131	163	174	120	91.9953	107.32	95.5392	77.4506	66.058	110.929	49.3541	58.9151	37.4031	44.0256	44.4669	62.5049	134.87	160.881	132.628
chr1	HAVANA	gene	84078062	84238498	+	ENSG00000142875.19	ENSG00000142875.19	PRKACB	protein_coding	OTTHUMG00000009975.4	2	overlapping_locus	5567	protein kinase cAMP-activated catalytic subunit beta	hsa01522|hsa04010|hsa04014|hsa04020|hsa04024|hsa04062|hsa04114|hsa04140|hsa04211|hsa04213|hsa04261|hsa04270|hsa04310|hsa04340|hsa04371|hsa04530|hsa04540|hsa04611|hsa04713|hsa04714|hsa04720|hsa04723|hsa04724|hsa04725|hsa04726|hsa04727|hsa04728|hsa04740|hsa04742|hsa04750|hsa04910|hsa04911|hsa04912|hsa04913|hsa04914|hsa04915|hsa04916|hsa04918|hsa04919|hsa04921|hsa04922|hsa04923|hsa04924|hsa04925|hsa…	Endocrine resistance|MAPK signaling pathway|Ras signaling pathway|Calcium signaling pathway|cAMP signaling pathway|Chemokine signaling pathway|Oocyte meiosis|Autophagy - animal|Longevity regulating pathway|Longevity regulating pathway - multiple species|Adrenergic signaling in cardiomyocytes|Vascular smooth muscle contraction|Wnt signaling pathway|Hedgehog signaling pathway|Apelin signaling pathw…	1115	862	1446	1189	1092	1818	1572	1405	1746	1621	1537	1606	872	842	924	889	859	953	1057.47	943.975	1552.24	1180.63	1243.71	2192.05	1492.01	1402.98	1632.64	1518.41	1553.31	1544.35	828.215	792.174	935.48
chr1	HAVANA	gene	84298366	84389957	+	ENSG00000203943.8	ENSG00000203943.8	SAMD13	protein_coding	OTTHUMG00000009859.4	1	overlapping_locus	148418	sterile alpha motif domain containing 13	NA	NA	75	79	64	47	51	73	23	28	21	30	19	16	33	33	26	37	25	26	71.1304	86.5128	68.7024	46.669	58.0855	88.0195	21.8297	27.9597	19.6366	28.1014	19.2016	15.3858	31.343	31.0472	26.323
chr1	HAVANA	gene	84398532	84415018	+	ENSG00000137976.7	ENSG00000137976.7	DNASE2B	protein_coding	OTTHUMG00000009860.1	2	NA	58511	deoxyribonuclease 2 beta	hsa04142	Lysosome	0	1	0	0	0	0	0	1	0	0	0	1	1	1	0	0	2	0	0	1.0951	0	0	0	0	0	0.998561	0	0	0	0.961613	0.949788	0.940825	0
chr1	HAVANA	gene	84479259	84497790	+	ENSG00000117133.10	ENSG00000117133.10	RPF1	protein_coding	OTTHUMG00000009857.1	2	NA	80135	ribosome production factor 1 homolog	NA	NA	1431	1329	1587	1799	1661	1908	2801	2508	2767	3346	2714	2935	1798	1622	1629	1861	1835	1835	1357.17	1455.39	1703.6	1786.33	1891.76	2300.56	2658.48	2504.39	2587.36	3134.25	2742.8	2822.34	1707.72	1526.02	1649.24
chr1	HAVANA	gene	84498325	84506565	-	ENSG00000174021.10	ENSG00000174021.10	GNG5	protein_coding	OTTHUMG00000009858.3	2	NA	2787	G protein subunit gamma 5	hsa04014|hsa04062|hsa04151|hsa04371|hsa04713|hsa04723|hsa04724|hsa04725|hsa04726|hsa04727|hsa04728|hsa04926|hsa05032|hsa05034|hsa05163|hsa05167|hsa05170|hsa05200	Ras signaling pathway|Chemokine signaling pathway|PI3K-Akt signaling pathway|Apelin signaling pathway|Circadian entrainment|Retrograde endocannabinoid signaling|Glutamatergic synapse|Cholinergic synapse|Serotonergic synapse|GABAergic synapse|Dopaminergic synapse|Relaxin signaling pathway|Morphine addiction|Alcoholism|Human cytomegalovirus infection|Kaposi sarcoma-associated herpesvirus infection|…	1630	1631	1882	1821	1781	2086	2611	2422	3218	3047	2306	3017	2838	2815	3031	2961	2980	3255	1545.9	1786.11	2020.28	1808.17	2028.44	2515.19	2478.14	2418.52	3009.08	2854.17	2330.47	2901.19	2695.5	2648.42	3068.66
chr1	HAVANA	gene	84506300	84566194	+	ENSG00000122432.17	ENSG00000122432.17	SPATA1	protein_coding	OTTHUMG00000009924.7	2	NA	100505741	spermatogenesis associated 1	NA	NA	5	2	2	2	5	3	1	15	8	6	8	5	8	9	10	7	11	5	4.74203	2.1902	2.14695	1.98591	5.69465	3.61724	0.949117	14.9784	7.48061	5.62029	8.08489	4.80807	7.5983	8.46742	10.1242
chr1	HAVANA	gene	84549606	84574480	-	ENSG00000117151.12	ENSG00000117151.12	CTBS	protein_coding	OTTHUMG00000009922.5	2	NA	1486	chitobiase	NA	NA	353	324	285	307	254	237	370	347	249	302	311	262	657	529	560	618	609	521	334.787	354.812	305.94	304.838	289.288	285.762	351.173	346.501	232.834	282.888	314.3	251.943	624.011	497.696	566.958
chr1	HAVANA	gene	84643707	84690803	-	ENSG00000117155.16	ENSG00000117155.16	SSX2IP	protein_coding	OTTHUMG00000009926.6	2	NA	117178	SSX family member 2 interacting protein	hsa04520	Adherens junction	1015	889	1082	998	1052	1152	2271	2086	2406	2606	2417	2374	1384	1479	1448	1352	1448	1488	962.631	973.542	1161.5	990.971	1198.16	1389.02	2155.44	2083	2249.79	2441.08	2442.65	2282.87	1314.51	1391.48	1465.99
chr1	HAVANA	gene	84811602	84893213	-	ENSG00000171517.5	ENSG00000171517.5	LPAR3	protein_coding	OTTHUMG00000009925.1	2	NA	23566	lysophosphatidic acid receptor 3	hsa04015|hsa04072|hsa04080|hsa04151|hsa05200	Rap1 signaling pathway|Phospholipase D signaling pathway|Neuroactive ligand-receptor interaction|PI3K-Akt signaling pathway|Pathways in cancer	319	297	310	450	410	379	536	576	816	745	627	931	1164	1074	946	1285	1117	1118	302.541	325.244	332.777	446.831	466.962	456.978	508.727	575.171	763.022	697.852	633.653	895.262	1105.55	1010.45	957.753
chr1	HAVANA	gene	84925583	84997113	-	ENSG00000153898.12	ENSG00000153898.12	MCOLN2	protein_coding	OTTHUMG00000009954.5	2	NA	255231	mucolipin 2	NA	NA	20	12	16	15	23	27	33	43	62	63	52	65	63	54	48	75	66	51	18.9681	13.1412	17.1756	14.8944	26.1954	32.5552	31.3209	42.9381	57.9747	59.013	52.5518	62.5049	59.8366	50.8045	48.5964
chr1	HAVANA	gene	84999147	85133138	+	ENSG00000162643.12	ENSG00000162643.12	WDR63	protein_coding	OTTHUMG00000009953.5	2	NA	126820	WD repeat domain 63	NA	NA	13	7	11	11	9	13	17	32	23	30	39	26	19	21	15	19	17	15	12.3293	7.66569	11.8082	10.9225	10.2504	15.6747	16.135	31.954	21.5068	28.1014	39.4138	25.0019	18.046	19.7573	15.1864
chr1	HAVANA	gene	85018082	85048499	-	ENSG00000055732.12	ENSG00000055732.12	MCOLN3	protein_coding	OTTHUMG00000009955.3	2	NA	55283	mucolipin 3	NA	NA	199	155	167	148	124	163	136	163	206	134	150	219	322	309	271	269	335	265	188.733	169.74	179.27	146.958	141.227	196.537	129.08	162.766	192.626	125.52	151.592	210.593	305.832	290.715	274.367
chr1	HAVANA	gene	85156873	85201046	-	ENSG00000097096.8	ENSG00000097096.8	SYDE2	protein_coding	OTTHUMG00000009956.4	2	NA	84144	synapse defective Rho GTPase homolog 2	NA	NA	788	666	677	493	493	550	597	541	639	637	528	639	414	444	467	497	495	552	747.343	729.336	726.742	489.528	561.493	663.161	566.623	540.222	597.514	596.687	533.603	614.471	393.212	417.726	472.802
chr1	HAVANA	gene	85249953	85259672	-	ENSG00000162642.13	ENSG00000162642.13	C1orf52	protein_coding	OTTHUMG00000009966.4	2	NA	148423	chromosome 1 open reading frame 52	NA	NA	646	568	766	631	582	824	1441	1334	1889	1733	1388	1895	683	684	690	769	700	795	612.67	622.016	822.282	626.556	662.858	993.535	1367.68	1332.08	1766.36	1623.33	1402.73	1822.26	648.705	643.524	698.573
chr1	HAVANA	gene	85266248	85277090	-	ENSG00000142867.12	ENSG00000142867.12	BCL10	protein_coding	OTTHUMG00000009965.2	2	NA	8915	BCL10 immune signaling adaptor	hsa04064|hsa04625|hsa04660|hsa04662|hsa05131|hsa05152	NF-kappa B signaling pathway|C-type lectin receptor signaling pathway|T cell receptor signaling pathway|B cell receptor signaling pathway|Shigellosis|Tuberculosis	1249	1093	1250	1225	1065	1364	1475	1684	1809	1681	1795	1843	948	1000	901	1018	891	1027	1184.56	1196.94	1341.84	1216.37	1212.96	1644.64	1399.95	1681.58	1691.55	1574.62	1814.05	1772.25	900.399	940.825	912.194
chr1	HAVANA	gene	85318481	85578363	-	ENSG00000153904.19	ENSG00000153904.19	DDAH1	protein_coding	OTTHUMG00000191181.2	2	ncRNA_host,overlapping_locus	23576	dimethylarginine dimethylaminohydrolase 1	NA	NA	1582	1339	1882	1852	1670	2211	1228	1198	1488	1230	1303	1689	610	442	405	572	438	536	1500.38	1466.34	2020.28	1838.96	1902.01	2665.91	1165.52	1196.28	1391.39	1152.16	1316.83	1624.17	579.371	415.844	410.032
chr1	HAVANA	gene	85580761	85583962	+	ENSG00000142871.16	ENSG00000142871.16	CYR61	protein_coding	OTTHUMG00000010577.1	2	NA	3491	cellular communication network factor 1	NA	NA	7971	4945	6635	8977	5536	8274	6829	3456	6667	6914	3999	8597	4612	3804	3403	4659	3613	4036	7559.74	5415.26	7122.5	8913.77	6305.12	9976.35	6481.52	3451.03	6234.15	6476.44	4041.43	8266.99	4380.42	3578.9	3445.28
chr1	HAVANA	gene	85649423	85708433	-	ENSG00000117174.10	ENSG00000117174.10	ZNHIT6	protein_coding	OTTHUMG00000010576.1	2	NA	54680	zinc finger HIT-type containing 6	NA	NA	1201	1118	1377	1327	1342	1581	2908	2484	3373	3414	2689	3387	1577	1421	1369	1654	1469	1602	1139.03	1224.32	1478.17	1317.65	1528.45	1906.29	2760.03	2480.43	3154.01	3197.94	2717.53	3256.98	1497.82	1336.91	1386.01
chr1	HAVANA	gene	85729233	86156943	-	ENSG00000171502.14	ENSG00000171502.14	COL24A1	protein_coding	OTTHUMG00000010629.6	2	ncRNA_host	255631	collagen type XXIV alpha 1 chain	hsa04974	Protein digestion and absorption	45	41	33	21	24	9	35	25	39	33	33	34	9	4	8	6	14	11	42.6782	44.899	35.4247	20.8521	27.3343	10.8517	33.2191	24.964	36.468	30.9116	33.3502	32.6949	8.54809	3.7633	8.09939
chr1	HAVANA	gene	86346824	86396342	-	ENSG00000122417.15	ENSG00000122417.15	ODF2L	protein_coding	OTTHUMG00000010080.6	1	ncRNA_host	57489	outer dense fiber of sperm tails 2 like	NA	NA	700	597	736	577	567	705	1146	1211	1461	1188	1331	1612	1100	1072	981	1117	1132	1194	663.884	653.774	790.077	572.936	645.774	850.051	1087.69	1209.26	1366.15	1112.82	1345.12	1550.12	1044.77	1008.56	993.188
chr1	HAVANA	gene	86424086	86456558	+	ENSG00000137975.7	ENSG00000137975.7	CLCA2	protein_coding	OTTHUMG00000010256.1	2	NA	9635	chloride channel accessory 2	hsa04924|hsa04972	Renin secretion|Pancreatic secretion	157	107	42	82	59	17	136	232	106	94	216	61	1240	1574	1671	1096	1508	1577	148.9	117.176	45.0859	81.4225	67.1969	20.4977	129.08	231.666	99.1181	88.0511	218.292	58.6584	1177.74	1480.86	1691.76
chr1	HAVANA	gene	86468368	86500289	+	ENSG00000016490.15	ENSG00000016490.15	CLCA1	protein_coding	OTTHUMG00000010254.1	2	NA	1179	chloride channel accessory 1	hsa04924|hsa04972	Renin secretion|Pancreatic secretion	0	0	1	1	1	0	0	0	0	0	2	0	0	0	0	0	2	1	0	0	1.07347	0.992957	1.13893	0	0	0	0	0	2.02122	0	0	0	0
chr1	HAVANA	gene	86547078	86580754	+	ENSG00000016602.9	ENSG00000016602.9	CLCA4	protein_coding	OTTHUMG00000010260.1	2	NA	22802	chloride channel accessory 4	hsa04924|hsa04972	Renin secretion|Pancreatic secretion	529	417	402	173	210	152	1	2	0	3	1	1	3	1	3	1	1	3	501.706	456.656	431.537	171.782	239.175	183.273	0.949117	1.99712	0	2.81014	1.01061	0.961613	2.84936	0.940825	3.03727
chr1	HAVANA	gene	86704570	86748184	+	ENSG00000097033.14	ENSG00000097033.14	SH3GLB1	protein_coding	OTTHUMG00000010257.2	2	NA	51100	SH3 domain containing GRB2 like, endophilin B1	hsa04140|hsa04144	Autophagy - animal|Endocytosis	3000	2586	2680	2450	2311	2277	3269	3253	3203	3228	2978	2932	4033	3716	3923	4252	3916	3974	2845.22	2831.92	2876.91	2432.74	2632.07	2745.48	3102.66	3248.32	2995.05	3023.71	3009.6	2819.45	3830.49	3496.1	3971.74
chr1	HAVANA	gene	86862445	86914424	-	ENSG00000183291.15	ENSG00000183291.15	SEP15	protein_coding	OTTHUMG00000008520.7	2	NA	9403	selenoprotein F	NA	NA	4711	3916	4895	4442	4436	4750	9775	8619	10608	11443	9479	9770	4676	4324	4488	4961	4407	4988	4467.94	4288.41	5254.66	4410.71	5052.3	5727.3	9277.62	8606.6	9919.29	10718.8	9579.58	9394.96	4441.21	4068.13	4543.76
chr1	HAVANA	gene	86914648	87109998	+	ENSG00000153936.16	ENSG00000153936.16	HS2ST1	protein_coding	OTTHUMG00000010255.4	2	overlapping_locus	9653	heparan sulfate 2-O-sulfotransferase 1	hsa00534	Glycosaminoglycan biosynthesis - heparan sulfate / heparin	1112	876	974	942	807	790	3149	2779	3112	3282	3044	2863	1657	1580	1538	1675	1547	1602	1054.63	959.306	1045.56	935.365	919.117	952.54	2988.77	2775	2909.96	3074.3	3076.3	2753.1	1573.8	1486.5	1557.11
chr1	HAVANA	gene	86993009	87169204	+	ENSG00000267561.2	ENSG00000267561.2	RP5-1052I5.2	protein_coding	OTTHUMG00000181764.2	2	overlapping_locus	NA	NA	NA	NA	1078	842	947	915	787	776	3058	2696	3044	3198	2966	2824	1614	1554	1518	1646	1499	1580	1022.38	922.073	1016.58	908.556	896.339	935.659	2902.4	2692.12	2846.37	2995.61	2997.47	2715.6	1532.96	1462.04	1536.86
chr1	HAVANA	gene	87328468	87348923	+	ENSG00000143013.12	ENSG00000143013.12	LMO4	protein_coding	OTTHUMG00000010248.2	2	NA	8543	LIM domain only 4	NA	NA	2716	2041	1636	1184	1089	695	1391	1281	1287	1270	1156	1082	835	793	830	778	753	735	2575.87	2235.1	1756.2	1175.66	1240.3	837.994	1320.22	1279.16	1203.44	1189.63	1168.27	1040.47	793.073	746.074	840.312
chr1	HAVANA	gene	88684222	88836255	+	ENSG00000065243.19	ENSG00000065243.19	PKN2	protein_coding	OTTHUMG00000010074.4	1	ncRNA_host,overlapping_locus	5586	protein kinase N2	hsa04151|hsa04621|hsa05135	PI3K-Akt signaling pathway|NOD-like receptor signaling pathway|Yersinia infection	3172	2694	3271	2559	2596	2825	6796	6668	7480	6861	7065	7083	3759	3623	3656	3846	3692	3741	3008.34	2950.2	3511.34	2540.98	2956.66	3406.23	6450.2	6658.41	6994.37	6426.8	7139.97	6811.11	3570.25	3408.61	3701.42
chr1	HAVANA	gene	88852932	88891944	-	ENSG00000137947.11	ENSG00000137947.11	GTF2B	protein_coding	OTTHUMG00000010611.3	1	NA	2959	general transcription factor IIB	hsa03022|hsa05203	Basal transcription factors|Viral carcinogenesis	712	623	680	785	653	695	2166	1911	2085	2258	1958	2018	1105	1108	1091	1170	1099	1115	675.265	682.246	729.963	779.471	743.722	837.994	2055.79	1908.25	1949.63	2115.1	1978.78	1940.54	1049.52	1042.43	1104.55
chr1	HAVANA	gene	88935773	88992953	-	ENSG00000137944.17	ENSG00000137944.17	CCBL2	protein_coding	OTTHUMG00000010617.8	2	overlapping_locus	56267	kynurenine aminotransferase 3	hsa00270|hsa00380|hsa00450|hsa01100|hsa05204	Cysteine and methionine metabolism|Tryptophan metabolism|Selenocompound metabolism|Metabolic pathways|Chemical carcinogenesis	2795	2417	2207	2406	2285	2001	3961	3146	3658	4078	3069	3751	2799	2889	2611	2764	2641	2568	2650.79	2646.85	2369.16	2389.05	2602.46	2412.7	3759.45	3141.47	3420.51	3819.92	3101.57	3607.01	2658.46	2718.04	2643.44
chr1	HAVANA	gene	88979456	88992960	-	ENSG00000213516.9	ENSG00000213516.9	RBMXL1	protein_coding	OTTHUMG00000010661.4	2	overlapping_locus,retrogene	494115	RBMX like 1	hsa03040	Spliceosome	1355	1273	1189	1395	1288	1155	2124	1811	2015	2262	1830	2030	1562	1619	1470	1569	1551	1505	1285.09	1394.06	1276.36	1385.17	1466.94	1392.64	2015.92	1808.39	1884.18	2118.85	1849.42	1952.08	1483.57	1523.19	1488.26
chr1	HAVANA	gene	89006666	89022894	-	ENSG00000117226.11	ENSG00000117226.11	GBP3	protein_coding	OTTHUMG00000010616.8	1	ncRNA_host	2635	guanylate binding protein 3	hsa04621	NOD-like receptor signaling pathway	426	410	436	320	346	406	134	147	178	119	112	217	1513	1461	1481	1404	1333	1407	404.021	448.99	468.035	317.746	394.07	489.533	127.182	146.789	166.444	111.469	113.188	208.67	1437.03	1374.54	1499.4
chr1	HAVANA	gene	89052319	89065360	-	ENSG00000117228.9	ENSG00000117228.9	GBP1	protein_coding	OTTHUMG00000010614.3	2	NA	2633	guanylate binding protein 1	hsa04621	NOD-like receptor signaling pathway	287	207	195	102	93	70	1619	1046	1126	843	845	683	560	627	644	375	403	421	272.192	226.685	209.328	101.282	105.921	84.4023	1536.62	1044.5	1052.9	789.65	853.966	656.782	531.881	589.897	652.001
chr1	HAVANA	gene	89106132	89150456	-	ENSG00000162645.12	ENSG00000162645.12	GBP2	protein_coding	OTTHUMG00000010662.4	2	overlapping_locus	2634	guanylate binding protein 2	hsa04621	NOD-like receptor signaling pathway	311	245	166	61	63	30	143	163	66	61	122	40	134	193	262	73	110	134	294.954	268.299	178.197	60.5704	71.7526	36.1724	135.724	162.766	61.715	57.1396	123.295	38.4645	127.272	181.579	265.255
chr1	HAVANA	gene	89131751	89176040	-	ENSG00000213512.1	ENSG00000213512.1	GBP7	protein_coding	OTTHUMG00000010659.1	2	overlapping_locus	388646	guanylate binding protein 7	hsa04621	NOD-like receptor signaling pathway	1	2	0	1	0	0	3	0	0	1	4	1	4	3	0	4	3	1	0.948405	2.1902	0	0.992957	0	0	2.84735	0	0	0.936714	4.04244	0.961613	3.79915	2.82247	0
chr1	HAVANA	gene	89181148	89198932	-	ENSG00000162654.8	ENSG00000162654.8	GBP4	protein_coding	OTTHUMG00000010663.1	2	NA	115361	guanylate binding protein 4	hsa04621	NOD-like receptor signaling pathway	296	222	122	45	50	24	372	339	415	250	274	242	110	149	198	53	95	99	280.728	243.112	130.964	44.6831	56.9465	28.9379	353.072	338.512	388.057	234.179	276.907	232.71	104.477	140.183	200.46
chr1	HAVANA	gene	89258950	89272804	-	ENSG00000154451.14	ENSG00000154451.14	GBP5	protein_coding	OTTHUMG00000010006.3	2	NA	115362	guanylate binding protein 5	hsa04621	NOD-like receptor signaling pathway	8	1	1	8	3	1	1	1	3	1	0	3	42	47	48	22	35	25	7.58724	1.0951	1.07347	7.94366	3.41679	1.20575	0.949117	0.998561	2.80523	0.936714	0	2.88484	39.8911	44.2188	48.5964
chr1	HAVANA	gene	89364058	89386461	+	ENSG00000183347.14	ENSG00000183347.14	GBP6	protein_coding	OTTHUMG00000010123.1	2	NA	163351	guanylate binding protein family member 6	NA	NA	128	53	27	48	26	6	8	7	7	3	8	7	491	666	832	515	663	771	121.396	58.0402	28.9838	47.6619	29.6122	7.23448	7.59294	6.98993	6.54553	2.81014	8.08489	6.73129	466.346	626.589	842.337
chr1	HAVANA	gene	89524836	89597864	+	ENSG00000197147.13	ENSG00000197147.13	LRRC8B	protein_coding	OTTHUMG00000010129.5	2	NA	23507	leucine rich repeat containing 8 VRAC subunit B	NA	NA	1188	1109	1250	1111	1139	1207	1883	1909	2084	2170	2081	2183	380	404	458	394	427	530	1126.71	1214.46	1341.84	1103.18	1297.24	1455.34	1787.19	1906.25	1948.7	2032.67	2103.08	2099.2	360.919	380.093	463.69
chr1	HAVANA	gene	89633072	89769903	+	ENSG00000171488.14	ENSG00000171488.14	LRRC8C	protein_coding	OTTHUMG00000010305.5	2	overlapping_locus	84230	leucine rich repeat containing 8 VRAC subunit C	NA	NA	1271	1195	2336	2367	2175	3583	646	608	789	988	752	1218	859	752	721	1065	897	982	1205.42	1308.64	2507.64	2350.33	2477.17	4320.19	613.13	607.125	737.775	925.474	759.98	1171.25	815.868	707.5	729.958
chr1	HAVANA	gene	89633140	89933250	+	ENSG00000271949.1	ENSG00000271949.1	RP11-302M6.4	protein_coding	OTTHUMG00000185381.1	2	overlapping_locus	NA	NA	NA	NA	1742	1671	2731	2703	2486	3826	903	843	1011	1240	981	1458	1120	1016	966	1362	1166	1213	1652.12	1829.91	2931.66	2683.96	2831.38	4613.19	857.053	841.787	945.362	1161.53	991.41	1402.03	1063.76	955.878	978.002
chr1	HAVANA	gene	89821014	89936611	+	ENSG00000171492.14	ENSG00000171492.14	LRRC8D	protein_coding	OTTHUMG00000010583.5	2	overlapping_locus	55144	leucine rich repeat containing 8 VRAC subunit D	NA	NA	4036	3675	3436	2861	2741	2204	2055	1857	1676	2052	1766	1573	2033	2035	2064	2067	1947	1864	3827.76	4024.49	3688.46	2840.85	3121.81	2657.47	1950.44	1854.33	1567.19	1922.14	1784.74	1512.62	1930.92	1914.58	2089.64
chr1	HAVANA	gene	89995112	90035531	+	ENSG00000162664.16	ENSG00000162664.16	ZNF326	protein_coding	OTTHUMG00000010675.4	1	NA	284695	zinc finger protein 326	NA	NA	2188	1773	1985	1641	1493	1468	1927	1727	1998	1999	1800	2158	1741	1667	1615	1897	1813	1734	2075.11	1941.61	2130.85	1629.44	1700.42	1770.04	1828.95	1724.52	1868.28	1872.49	1819.1	2075.16	1653.58	1568.35	1635.07
chr1	HAVANA	gene	90711539	90717237	-	ENSG00000143032.7	ENSG00000143032.7	BARHL2	protein_coding	OTTHUMG00000010020.2	2	NA	343472	BarH like homeobox 2	NA	NA	1	0	0	0	1	1	0	0	0	0	0	0	0	0	0	0	0	0	0.948405	0	0	0	1.13893	1.20575	0	0	0	0	0	0	0	0	0
chr1	HAVANA	gene	90915298	91022272	-	ENSG00000122482.20	ENSG00000122482.20	ZNF644	protein_coding	OTTHUMG00000010078.3	2	NA	84146	zinc finger protein 644	NA	NA	1527	1227	1322	1186	1186	1306	3924	3510	4272	4212	3845	3977	2037	1784	1895	2031	1739	1860	1448.21	1343.69	1419.13	1177.65	1350.77	1574.7	3724.34	3504.95	3994.65	3945.44	3885.8	3824.34	1934.72	1678.43	1918.54
chr1	HAVANA	gene	91260766	91404869	-	ENSG00000162669.15	ENSG00000162669.15	HFM1	protein_coding	OTTHUMG00000010093.5	2	NA	164045	helicase for meiosis 1	NA	NA	74592	62195	47332	71268	58657	43007	79282	83045	60522	75641	79935	43723	58195	57759	52303	55467	55529	52470	70743.4	68109.6	50809.7	70766.1	66806.3	51855.5	75247.9	82925.5	56592.7	70854	80783.2	42044.6	55272.9	54341.1	52952.8
chr1	HAVANA	gene	91500893	91525764	+	ENSG00000097046.12	ENSG00000097046.12	CDC7	protein_coding	OTTHUMG00000047810.3	2	NA	8317	cell division cycle 7	hsa04110	Cell cycle	546	528	534	595	510	459	2637	2623	2920	3067	2670	3118	1305	1345	1213	1382	1444	1451	517.829	578.212	573.235	590.809	580.855	553.438	2502.82	2619.23	2730.42	2872.9	2698.33	2998.31	1239.47	1265.41	1228.07
chr1	HAVANA	gene	91680343	91906335	-	ENSG00000069702.10	ENSG00000069702.10	TGFBR3	protein_coding	OTTHUMG00000010097.5	2	ncRNA_host	7049	transforming growth factor beta receptor 3	NA	NA	219	235	275	200	258	233	91	78	114	96	112	118	39	31	28	51	36	41	207.701	257.348	295.206	198.591	293.844	280.939	86.3697	77.8878	106.599	89.9246	113.188	113.47	37.0417	29.1656	28.3479
chr1	HAVANA	gene	91949371	92014426	+	ENSG00000137948.18	ENSG00000137948.18	BRDT	protein_coding	OTTHUMG00000010113.5	2	NA	676	bromodomain testis associated	NA	NA	2	5	0	3	3	4	3	1	2	10	5	3	4	4	0	3	10	2	1.89681	5.47549	0	2.97887	3.41679	4.82299	2.84735	0.998561	1.87015	9.36714	5.05306	2.88484	3.79915	3.7633	0
chr1	HAVANA	gene	92029982	92063536	+	ENSG00000172031.6	ENSG00000172031.6	EPHX4	protein_coding	OTTHUMG00000010114.1	2	NA	253152	epoxide hydrolase 4	NA	NA	48	64	55	89	90	79	66	68	30	62	60	49	74	57	40	97	68	87	45.5235	70.0863	59.0411	88.3732	102.504	95.254	62.6417	67.9022	28.0523	58.0763	60.6367	47.1191	70.2843	53.627	40.497
chr1	HAVANA	gene	92074533	92075441	-	ENSG00000230667.5	ENSG00000230667.5	SETSIP	protein_coding	OTTHUMG00000010287.4	2	retrogene	646817	SET like protein	NA	NA	412	425	357	539	513	368	421	339	395	454	350	376	356	310	286	283	319	277	390.743	465.417	383.23	535.204	584.272	443.715	399.578	338.512	369.355	425.268	353.714	361.567	338.125	291.656	289.553
chr1	HAVANA	gene	92080305	92184725	+	ENSG00000189195.12	ENSG00000189195.12	BTBD8	protein_coding	OTTHUMG00000191888.4	2	NA	23285|284697	KIAA1107|BTB domain containing 8	NA	NA	97	86	64	55	45	41	243	320	169	150	269	159	152	178	150	155	180	173	91.9953	94.1785	68.7024	54.6126	51.2519	49.4356	230.635	319.54	158.028	140.507	271.854	152.897	144.368	167.467	151.864
chr1	HAVANA	gene	92217940	92245813	+	ENSG00000203910.8	ENSG00000203910.8	C1orf146	protein_coding	OTTHUMG00000010285.3	2	NA	388649	chromosome 1 open reading frame 146	NA	NA	0	1	0	0	0	0	1	0	0	0	1	0	2	0	1	1	1	2	0	1.0951	0	0	0	0	0.949117	0	0	0	1.01061	0	1.89958	0	1.01242
chr1	HAVANA	gene	92246402	92298987	-	ENSG00000174842.16	ENSG00000174842.16	GLMN	protein_coding	OTTHUMG00000010283.8	2	NA	11146	glomulin, FKBP associated protein	hsa05131	Shigellosis	499	414	619	498	469	618	1083	935	1236	1150	1092	1417	594	446	463	569	561	559	473.254	453.371	664.481	494.493	534.159	745.151	1027.89	933.655	1155.75	1077.22	1103.59	1362.61	564.174	419.608	468.752
chr1	HAVANA	gene	92298965	92402056	+	ENSG00000122484.8	ENSG00000122484.8	RPAP2	protein_coding	OTTHUMG00000010288.2	2	NA	79871	RNA polymerase II associated protein 2	NA	NA	723	586	666	709	708	776	1767	1620	2004	2033	1791	2075	1303	1361	1325	1376	1358	1375	685.697	641.728	714.934	704.006	806.363	935.659	1677.09	1617.67	1873.89	1904.34	1810	1995.35	1237.57	1280.46	1341.46
chr1	HAVANA	gene	92474762	92486876	-	ENSG00000162676.11	ENSG00000162676.11	GFI1	protein_coding	OTTHUMG00000010897.1	2	NA	2672	growth factor independent 1 transcriptional repressor	NA	NA	23	25	23	14	24	9	42	74	39	33	59	38	192	214	212	225	251	260	21.8133	27.3775	24.6899	13.9014	27.3343	10.8517	39.8629	73.8935	36.468	30.9116	59.6261	36.5413	182.359	201.336	214.634
chr1	HAVANA	gene	92508696	92792404	-	ENSG00000067208.14	ENSG00000067208.14	EVI5	protein_coding	OTTHUMG00000010895.4	2	ncRNA_host,overlapping_locus	7813	ecotropic viral integration site 5	NA	NA	319	239	285	279	293	402	582	558	431	543	578	553	702	697	662	857	779	792	302.541	261.729	305.94	277.035	333.707	484.71	552.386	557.197	403.018	508.636	584.133	531.772	666.751	655.755	670.225
chr1	HAVANA	gene	92831983	92841924	+	ENSG00000122406.13	ENSG00000122406.13	RPL5	protein_coding	OTTHUMG00000010899.10	2	ncRNA_host	6125	ribosomal protein L5	hsa03010	Ribosome	23730	22190	23570	27816	25356	24567	45765	42147	45020	52700	41573	42745	30780	29731	28243	31135	30684	30269	22505.7	24300.2	25301.8	27620.1	28878.7	29621.6	43436.3	42086.4	42097.1	49364.8	42014.1	41104.2	29234.5	27971.7	28593.9
chr1	HAVANA	gene	92832737	92961522	-	ENSG00000154511.11	ENSG00000154511.11	FAM69A	protein_coding	OTTHUMG00000010894.2	2	NA	388650	divergent protein kinase domain 1A	NA	NA	276	284	204	165	199	333	567	542	719	492	541	436	607	595	513	537	511	509	261.76	311.008	218.989	163.838	226.647	401.514	538.149	541.22	672.32	460.863	546.741	419.263	576.521	559.791	519.374
chr1	HAVANA	gene	93079235	93139081	+	ENSG00000143033.17	ENSG00000143033.17	MTF2	protein_coding	OTTHUMG00000010161.7	2	NA	22823	metal response element binding transcription factor 2	NA	NA	929	831	910	828	755	879	1937	1703	2064	2042	1729	1908	1057	985	942	1058	1006	1097	881.068	910.027	976.862	822.168	859.893	1059.85	1838.44	1700.55	1930	1912.77	1747.35	1834.76	1003.93	926.712	953.704
chr1	HAVANA	gene	93149742	93180728	-	ENSG00000117500.12	ENSG00000117500.12	TMED5	protein_coding	OTTHUMG00000010162.4	2	NA	50999	transmembrane p24 trafficking protein 5	NA	NA	1389	1052	1669	1421	1282	1723	2434	2175	3408	2923	2324	3078	2461	2125	2428	2455	2226	2581	1317.33	1152.04	1791.63	1410.99	1460.11	2077.5	2310.15	2171.87	3186.74	2738.02	2348.66	2959.85	2337.43	1999.25	2458.17
chr1	HAVANA	gene	93179919	93278730	+	ENSG00000122483.17	ENSG00000122483.17	CCDC18	protein_coding	OTTHUMG00000010598.6	1	NA	343099	coiled-coil domain containing 18	NA	NA	545	448	530	362	428	407	1326	1201	1284	1294	1337	1384	994	983	810	914	934	753	516.881	490.604	568.942	359.45	487.462	490.739	1258.53	1199.27	1200.64	1212.11	1351.19	1330.87	944.089	924.83	820.064
chr1	HAVANA	gene	93345888	93369498	+	ENSG00000117505.12	ENSG00000117505.12	DR1	protein_coding	OTTHUMG00000010862.2	2	NA	1810	down-regulator of transcription 1	NA	NA	2511	1958	2537	2261	2015	2351	3739	3094	4391	4216	3380	4155	3039	2677	3021	3126	2813	3064	2381.45	2144.2	2723.4	2245.08	2294.95	2834.71	3548.75	3089.55	4105.92	3949.19	3415.87	3995.5	2886.41	2518.59	3058.53
chr1	HAVANA	gene	93448131	93554661	+	ENSG00000137942.16	ENSG00000137942.16	FNBP1L	protein_coding	OTTHUMG00000010863.4	2	NA	54874	formin binding protein 1 like	hsa05131	Shigellosis	2159	1719	1868	1375	1374	1826	3002	2530	2362	2277	2357	1995	2561	2358	2273	2467	2277	2301	2047.61	1882.47	2005.25	1365.32	1564.89	2201.69	2849.25	2526.36	2208.65	2132.9	2382.01	1918.42	2432.41	2218.46	2301.24
chr1	HAVANA	gene	93561786	93847150	-	ENSG00000137936.16	ENSG00000137936.16	BCAR3	protein_coding	OTTHUMG00000010301.3	2	overlapping_locus	8412|723788	BCAR3 adaptor protein, NSP family member|mig-7	NA	NA	1497	1528	2540	3297	2603	4111	1307	1743	2866	2754	2598	4949	10650	9548	7754	12240	11280	10226	1419.76	1673.31	2726.63	3273.78	2964.64	4956.82	1240.5	1740.49	2679.93	2579.71	2625.57	4759.02	10115.2	8982.99	7850.34
chr1	HAVANA	gene	93866283	93879918	-	ENSG00000067334.13	ENSG00000067334.13	DNTTIP2	protein_coding	OTTHUMG00000010268.6	2	NA	30836	deoxynucleotidyltransferase terminal interacting protein 2	NA	NA	2612	2458	2929	3201	3145	3666	5510	4581	6089	6605	4847	6025	3407	3401	3009	3667	3501	3473	2477.23	2691.75	3144.21	3178.46	3581.94	4420.27	5229.64	4574.41	5693.68	6187	4898.43	5793.72	3235.93	3199.74	3046.38
chr1	HAVANA	gene	93885205	93909456	-	ENSG00000023909.9	ENSG00000023909.9	GCLM	protein_coding	OTTHUMG00000010562.1	2	NA	2730	glutamate-cysteine ligase modifier subunit	hsa00270|hsa00480|hsa01100|hsa04216	Cysteine and methionine metabolism|Glutathione metabolism|Metabolic pathways|Ferroptosis	1705	1424	1214	1240	1119	1107	7234	5826	5880	6592	6101	4552	2113	1974	2034	2335	2097	2310	1617.03	1559.42	1303.2	1231.27	1274.46	1334.76	6865.91	5817.62	5498.25	6174.82	6165.74	4377.26	2006.9	1857.19	2059.27
chr1	HAVANA	gene	93992835	94121132	-	ENSG00000198691.11	ENSG00000198691.11	ABCA4	protein_coding	OTTHUMG00000010622.3	2	NA	24	ATP binding cassette subfamily A member 4	hsa02010	ABC transporters	18	26	14	9	4	1	3	4	3	1	3	4	13	23	15	13	13	13	17.0713	28.4726	15.0286	8.93661	4.55572	1.20575	2.84735	3.99425	2.80523	0.936714	3.03183	3.84645	12.3472	21.639	15.1864
chr1	HAVANA	gene	94148988	94275068	-	ENSG00000137962.12	ENSG00000137962.12	ARHGAP29	protein_coding	OTTHUMG00000010643.3	2	NA	9411	Rho GTPase activating protein 29	NA	NA	2102	1704	2085	2145	2039	2946	5001	4650	8717	7618	6190	12464	8584	8029	9507	8853	7990	10059	1993.55	1866.05	2238.19	2129.89	2322.28	3552.13	4746.53	4643.31	8151.06	7135.89	6255.68	11985.5	8152.98	7553.88	9625.12
chr1	HAVANA	gene	94418455	94518666	+	ENSG00000117528.11	ENSG00000117528.11	ABCD3	protein_coding	OTTHUMG00000010717.1	2	NA	5825	ATP binding cassette subfamily D member 3	hsa02010|hsa04146	ABC transporters|Peroxisome	1955	1753	1859	1514	1552	1594	3599	3199	3612	3887	3173	3260	2495	2466	2400	2427	2257	2332	1854.13	1919.71	1995.59	1503.34	1767.62	1921.96	3415.87	3194.4	3377.5	3641.01	3206.67	3134.86	2369.72	2320.07	2429.82
chr1	HAVANA	gene	94529225	94541800	-	ENSG00000117525.13	ENSG00000117525.13	F3	protein_coding	OTTHUMG00000010716.3	2	NA	2152	coagulation factor III, tissue factor	hsa04610|hsa04933	Complement and coagulation cascades|AGE-RAGE signaling pathway in diabetic complications	18289	17903	26641	26551	25536	30995	20322	21111	34733	31501	29948	49217	15525	13298	12462	16906	13554	17097	17345.4	19605.5	28598.4	26364	29083.7	37372.1	19288	21080.6	32478	29507.4	30265.8	47327.7	14745.5	12511.1	12616.8
chr1	HAVANA	gene	94820342	94895246	+	ENSG00000143036.16	ENSG00000143036.16	SLC44A3	protein_coding	OTTHUMG00000010700.6	1	NA	126969	solute carrier family 44 member 3	hsa05231	Choline metabolism in cancer	563	516	407	343	344	268	771	748	638	627	699	596	195	192	193	149	171	193	533.952	565.071	436.904	340.584	391.792	323.14	731.769	746.924	596.579	587.32	706.417	573.122	185.209	180.638	195.398
chr1	HAVANA	gene	94896949	94927278	-	ENSG00000117519.15	ENSG00000117519.15	CNN3	protein_coding	OTTHUMG00000010783.4	2	NA	1266	calponin 3	NA	NA	5014	4270	4757	4185	3769	4135	3775	3811	4080	4244	4207	5128	6760	5532	5354	6970	5724	6421	4755.3	4676.07	5106.52	4155.52	4292.63	4985.76	3582.92	3805.52	3815.11	3975.42	4251.64	4931.15	6420.57	5204.64	5420.52
chr1	HAVANA	gene	94974407	95072945	-	ENSG00000172339.9	ENSG00000172339.9	ALG14	protein_coding	OTTHUMG00000010781.3	2	NA	199857	ALG14 UDP-N-acetylglucosaminyltransferase subunit	hsa00510|hsa00513|hsa01100	N-Glycan biosynthesis|Various types of N-glycan biosynthesis|Metabolic pathways	470	362	382	428	369	313	815	713	770	885	713	660	472	430	409	499	439	435	445.75	396.426	410.067	424.986	420.266	377.399	773.53	711.974	720.009	828.992	720.566	634.665	448.3	404.555	414.082
chr1	HAVANA	gene	95117338	95197607	+	ENSG00000152078.9	ENSG00000152078.9	TMEM56	protein_coding	OTTHUMG00000010847.2	2	overlapping_locus	148534	transmembrane protein 56	NA	NA	826	531	558	449	408	378	751	658	681	583	660	509	177	146	144	127	121	115	783.383	581.497	598.999	445.838	464.684	455.772	712.787	657.053	636.787	546.104	667.003	489.461	168.112	137.36	145.789
chr1	HAVANA	gene	95117923	95247225	+	ENSG00000271092.5	ENSG00000271092.5	TMEM56-RWDD3	protein_coding	OTTHUMG00000184628.1	2	overlapping_locus	100527978	TMEM56-RWDD3 readthrough	NA	NA	1171	816	888	726	662	654	1338	1249	1387	1186	1207	1151	625	625	578	555	584	545	1110.58	893.6	953.245	720.887	753.972	788.558	1269.92	1247.2	1296.95	1110.94	1219.81	1106.82	593.617	588.015	585.181
chr1	HAVANA	gene	95234155	95247225	+	ENSG00000122481.16	ENSG00000122481.16	RWDD3	protein_coding	OTTHUMG00000010910.1	2	overlapping_locus	25950	RWD domain containing 3	NA	NA	366	288	330	284	266	280	625	612	713	613	559	657	453	480	438	433	465	431	347.116	315.388	354.247	282	302.956	337.609	593.198	611.12	666.709	574.206	564.932	631.78	430.254	451.596	443.442
chr1	HAVANA	gene	96721665	96823738	+	ENSG00000117569.18	ENSG00000117569.18	PTBP2	protein_coding	OTTHUMG00000010685.2	2	NA	58155	polypyrimidine tract binding protein 2	NA	NA	338	247	350	236	255	284	752	844	1012	907	825	1046	487	396	391	474	410	409	320.561	270.489	375.716	234.338	290.427	342.432	713.736	842.786	946.297	849.6	833.754	1005.85	462.547	372.567	395.858
chr1	HAVANA	gene	97077743	97995000	-	ENSG00000188641.13	ENSG00000188641.13	DPYD	protein_coding	OTTHUMG00000039683.5	2	overlapping_locus	1806	dihydropyrimidine dehydrogenase	hsa00240|hsa00410|hsa00770|hsa00983|hsa01100	Pyrimidine metabolism|beta-Alanine metabolism|Pantothenate and CoA biosynthesis|Drug metabolism - other enzymes|Metabolic pathways	2536	2234	2355	2074	1947	1699	518	462	408	396	432	368	846	843	775	748	709	676	2405.16	2446.45	2528.03	2059.39	2217.5	2048.56	491.643	461.335	381.511	370.939	436.584	353.874	803.521	793.115	784.629
chr1	HAVANA	gene	98661701	98760500	+	ENSG00000162627.16	ENSG00000162627.16	SNX7	protein_coding	OTTHUMG00000010723.6	2	NA	51375	sorting nexin 7	NA	NA	1547	1292	1215	1521	1272	1304	1973	1506	1445	1835	1486	1408	1725	1703	1567	1689	1532	1584	1467.18	1414.87	1304.27	1510.29	1448.72	1572.29	1872.61	1503.83	1351.19	1718.87	1501.77	1353.95	1638.38	1602.22	1586.47
chr1	HAVANA	gene	98890245	99005032	-	ENSG00000117598.11	ENSG00000117598.11	PLPPR5	protein_coding	OTTHUMG00000010738.3	2	NA	163404	phospholipid phosphatase related 5	NA	NA	5	9	23	55	43	80	7	2	23	22	10	75	6	4	7	11	5	11	4.74203	9.85589	24.6899	54.6126	48.974	96.4597	6.64382	1.99712	21.5068	20.6077	10.1061	72.121	5.69873	3.7633	7.08697
chr1	HAVANA	gene	99263953	99309590	+	ENSG00000117600.12	ENSG00000117600.12	PLPPR4	protein_coding	OTTHUMG00000010763.2	2	NA	9890	phospholipid phosphatase related 4	NA	NA	10	6	5	3	5	1	5	3	5	2	6	2	1	1	1	4	4	1	9.48405	6.57059	5.36737	2.97887	5.69465	1.20575	4.74559	2.99568	4.67538	1.87343	6.06367	1.92323	0.949788	0.940825	1.01242
chr1	HAVANA	gene	99645943	99694541	+	ENSG00000099260.10	ENSG00000099260.10	PALMD	protein_coding	OTTHUMG00000010764.2	2	NA	54873	palmdelphin	NA	NA	1667	1231	866	581	528	243	19	13	5	10	9	3	11	20	26	6	12	10	1580.99	1348.07	929.629	576.908	601.356	292.996	18.0332	12.9813	4.67538	9.36714	9.0955	2.88484	10.4477	18.8165	26.323
chr1	HAVANA	gene	99708632	99766631	-	ENSG00000156869.13	ENSG00000156869.13	FRRS1	protein_coding	OTTHUMG00000010768.5	2	NA	391059	ferric chelate reductase 1	NA	NA	1002	881	736	699	662	485	1922	2097	2018	1708	1932	1663	380	396	332	379	395	370	950.302	964.782	790.077	694.077	753.972	584.787	1824.2	2093.98	1886.98	1599.91	1952.5	1599.16	360.919	372.567	336.125
chr1	HAVANA	gene	99850084	99924023	+	ENSG00000162688.16	ENSG00000162688.16	AGL	protein_coding	OTTHUMG00000010803.2	2	NA	178	amylo-alpha-1, 6-glucosidase, 4-alpha-glucanotransferase	hsa00500|hsa01100	Starch and sucrose metabolism|Metabolic pathways	1316	1123	1115	923	943	898	1702	1548	1734	1570	1744	1451	894	992	974	967	992	894	1248.1	1229.8	1196.92	916.499	1074.01	1082.76	1615.4	1545.77	1621.42	1470.64	1762.51	1395.3	849.11	933.298	986.101
chr1	HAVANA	gene	99969351	100035637	+	ENSG00000117620.14	ENSG00000117620.14	SLC35A3	protein_coding	OTTHUMG00000010805.9	1	ncRNA_host,overlapping_locus	23443	solute carrier family 35 member A3	NA	NA	1072	861	991	772	801	904	2472	2389	2303	2402	2418	2202	828	779	831	847	747	858	1016.69	942.88	1063.81	766.563	912.284	1089.99	2346.22	2385.56	2153.48	2249.99	2443.66	2117.47	786.424	732.902	841.325
chr1	HAVANA	gene	99970011	100083321	+	ENSG00000283761.1	ENSG00000283761.1	RP4-714D9.5	protein_coding	OTTHUMG00000191982.2	2	ncRNA_host,overlapping_locus	NA	NA	NA	NA	2679	2253	2478	2064	2110	1984	7638	7232	7749	7523	7541	7048	2750	2496	2603	2735	2537	2771	2540.78	2467.26	2660.07	2049.46	2403.14	2392.2	7249.36	7221.6	7245.91	7046.9	7621.02	6777.45	2611.92	2348.3	2635.34
chr1	HAVANA	gene	100038097	100083377	+	ENSG00000156875.13	ENSG00000156875.13	MFSD14A	protein_coding	OTTHUMG00000010755.2	2	overlapping_locus	64645	major facilitator superfamily domain containing 14A	NA	NA	1609	1395	1487	1293	1311	1082	5170	4851	5450	5125	5131	4849	1927	1717	1773	1893	1792	1916	1525.98	1527.66	1596.26	1283.89	1493.14	1304.62	4906.94	4844.02	5096.17	4800.66	5185.45	4662.86	1830.24	1615.4	1795.03
chr1	HAVANA	gene	100083563	100132955	-	ENSG00000156876.9	ENSG00000156876.9	SASS6	protein_coding	OTTHUMG00000010754.3	2	overlapping_locus	163786	SAS-6 centriolar assembly protein	NA	NA	843	719	893	687	766	799	1869	1736	2286	2077	1880	2023	877	779	906	821	807	850	799.506	787.376	958.613	682.161	872.421	963.391	1773.9	1733.5	2137.58	1945.56	1899.95	1945.34	832.964	732.902	917.256
chr1	HAVANA	gene	100133150	100150497	+	ENSG00000122435.9	ENSG00000122435.9	TRMT13	protein_coding	OTTHUMG00000010841.4	2	NA	54482	tRNA methyltransferase 13 homolog	NA	NA	370	320	449	382	359	460	1193	1126	1517	1508	1131	1624	671	714	599	730	741	723	350.91	350.431	481.99	379.31	408.876	554.643	1132.3	1124.38	1418.51	1412.57	1143	1561.66	637.308	671.749	606.442
chr1	HAVANA	gene	100148449	100178273	-	ENSG00000122477.12	ENSG00000122477.12	LRRC39	protein_coding	OTTHUMG00000010839.2	2	NA	127495	leucine rich repeat containing 39	NA	NA	5	2	4	3	4	3	23	36	32	33	17	37	27	36	37	25	32	29	4.74203	2.1902	4.2939	2.97887	4.55572	3.61724	21.8297	35.9482	29.9224	30.9116	17.1804	35.5797	25.6443	33.8697	37.4597
chr1	HAVANA	gene	100186919	100249834	-	ENSG00000137992.14	ENSG00000137992.14	DBT	protein_coding	OTTHUMG00000010921.2	2	NA	1629	dihydrolipoamide branched chain transacylase E2	hsa00280|hsa00640|hsa01100	Valine, leucine and isoleucine degradation|Propanoate metabolism|Metabolic pathways	1203	1025	961	871	783	749	2892	2715	2731	2703	2736	2407	1107	1120	1107	1125	1116	1122	1140.93	1122.48	1031.61	864.865	891.783	903.104	2744.85	2711.09	2553.69	2531.94	2765.03	2314.6	1051.42	1053.72	1120.75
chr1	HAVANA	gene	100266207	100292769	+	ENSG00000137996.12	ENSG00000137996.12	RTCA	protein_coding	OTTHUMG00000010920.2	2	ncRNA_host	8634	RNA 3'-terminal phosphate cyclase	NA	NA	1183	1047	1257	1436	1310	1503	2336	2093	2506	2541	2154	2483	1404	1250	1337	1528	1370	1552	1121.96	1146.57	1349.36	1425.89	1492	1812.24	2217.14	2089.99	2343.3	2380.19	2176.86	2387.69	1333.5	1176.03	1353.61
chr1	HAVANA	gene	100345001	100520278	+	ENSG00000079335.19	ENSG00000079335.19	CDC14A	protein_coding	OTTHUMG00000010987.15	2	overlapping_locus	8556	cell division cycle 14A	hsa04110	Cell cycle	118	90	93	107	122	124	224	204	199	247	228	229	397	360	344	439	394	466	111.912	98.5589	99.8331	106.246	138.95	149.513	212.602	203.707	186.08	231.368	230.419	220.209	377.066	338.697	348.274
chr1	HAVANA	gene	100538137	100542018	+	ENSG00000181656.6	ENSG00000181656.6	GPR88	protein_coding	OTTHUMG00000010981.1	2	NA	54112	G protein-coupled receptor 88	NA	NA	0	0	0	0	0	0	0	0	0	0	0	0	0	0	0	0	0	0	0	0	0	0	0	0	0	0	0	0	0	0	0	0	0
chr1	HAVANA	gene	100719742	100739045	+	ENSG00000162692.10	ENSG00000162692.10	VCAM1	protein_coding	OTTHUMG00000010982.3	2	NA	7412	vascular cell adhesion molecule 1	hsa04064|hsa04514|hsa04668|hsa04670|hsa04933|hsa05143|hsa05144|hsa05418	NF-kappa B signaling pathway|Cell adhesion molecules (CAMs)|TNF signaling pathway|Leukocyte transendothelial migration|AGE-RAGE signaling pathway in diabetic complications|African trypanosomiasis|Malaria|Fluid shear stress and atherosclerosis	0	0	0	0	0	0	0	0	0	0	0	0	0	0	0	1	0	1	0	0	0	0	0	0	0	0	0	0	0	0	0	0	0
chr1	HAVANA	gene	100872372	100895998	-	ENSG00000162694.13	ENSG00000162694.13	EXTL2	protein_coding	OTTHUMG00000011814.2	2	NA	2135	exostosin like glycosyltransferase 2	hsa00534|hsa01100	Glycosaminoglycan biosynthesis - heparan sulfate / heparin|Metabolic pathways	513	410	470	431	447	447	1044	937	1238	1356	1135	1447	607	525	491	614	589	625	486.532	448.99	504.533	427.964	509.102	538.969	990.878	935.652	1157.62	1270.18	1147.04	1391.45	576.521	493.933	497.1
chr1	HAVANA	gene	100896076	100981753	+	ENSG00000162695.11	ENSG00000162695.11	SLC30A7	protein_coding	OTTHUMG00000011815.2	1	NA	148867	solute carrier family 30 member 7	NA	NA	749	652	762	667	642	813	1376	1352	1838	1652	1550	1817	935	924	910	1033	906	1128	710.356	714.004	817.988	662.302	731.194	980.272	1305.99	1350.06	1718.67	1547.45	1566.45	1747.25	888.052	869.322	921.306
chr1	HAVANA	gene	100989623	101026088	-	ENSG00000117543.20	ENSG00000117543.20	DPH5	protein_coding	OTTHUMG00000010829.2	2	NA	51611	diphthamide biosynthesis 5	NA	NA	899	814	931	1084	1019	967	1797	1930	2102	2232	1906	2035	1707	1655	1495	1703	1671	1727	852.616	891.41	999.405	1076.37	1160.57	1165.96	1705.56	1927.22	1965.53	2090.75	1926.23	1956.88	1621.29	1557.06	1513.57
chr1	HAVANA	gene	101236888	101241518	+	ENSG00000170989.8	ENSG00000170989.8	S1PR1	protein_coding	OTTHUMG00000010835.1	2	NA	1901	sphingosine-1-phosphate receptor 1	hsa04068|hsa04071|hsa04080	FoxO signaling pathway|Sphingolipid signaling pathway|Neuroactive ligand-receptor interaction	6	2	11	56	19	79	4	10	5	2	10	2	510	474	577	724	550	893	5.69043	2.1902	11.8082	55.6056	21.6397	95.254	3.79647	9.98561	4.67538	1.87343	10.1061	1.92323	484.392	445.951	584.169
chr1	HAVANA	gene	101802574	101997030	-	ENSG00000118733.16	ENSG00000118733.16	OLFM3	protein_coding	OTTHUMG00000010941.2	2	NA	118427	olfactomedin 3	NA	NA	22	19	18	22	24	16	8	12	10	9	10	9	17	9	11	11	8	6	20.8649	20.8069	19.3225	21.8451	27.3343	19.2919	7.59294	11.9827	9.35076	8.43043	10.1061	8.65452	16.1464	8.46742	11.1367
chr1	HAVANA	gene	102876467	103108872	-	ENSG00000060718.21	ENSG00000060718.21	COL11A1	protein_coding	OTTHUMG00000010872.10	2	NA	1301	collagen type XI alpha 1 chain	hsa04974	Protein digestion and absorption	17	19	17	17	15	23	51	21	29	36	23	30	12	15	5	15	9	17	16.1229	20.8069	18.2491	16.8803	17.084	27.7322	48.405	20.9698	27.1172	33.7217	23.2441	28.8484	11.3975	14.1124	5.06212
chr1	HAVANA	gene	103525691	103555239	+	ENSG00000185946.15	ENSG00000185946.15	RNPC3	protein_coding	OTTHUMG00000166613.2	2	overlapping_locus	55599	RNA binding region (RNP1, RRM) containing 3	NA	NA	308	273	310	235	224	247	803	772	871	762	633	859	429	496	402	420	504	417	292.109	298.962	332.777	233.345	255.121	297.819	762.141	770.889	814.451	713.776	639.717	826.026	407.459	466.649	406.995
chr1	HAVANA	gene	103553815	103579534	+	ENSG00000240038.6	ENSG00000240038.6	AMY2B	protein_coding	OTTHUMG00000011024.6	2	overlapping_locus	280	amylase alpha 2B (pancreatic)	hsa00500|hsa01100|hsa04972|hsa04973	Starch and sucrose metabolism|Metabolic pathways|Pancreatic secretion|Carbohydrate digestion and absorption	49	47	49	24	28	25	131	158	189	116	119	184	128	189	122	119	194	135	46.4719	51.4696	52.6003	23.831	31.8901	30.1437	124.334	157.773	176.729	108.659	120.263	176.937	121.573	177.816	123.516
chr1	HAVANA	gene	103616811	103625780	+	ENSG00000243480.7	ENSG00000243480.7	AMY2A	protein_coding	OTTHUMG00000011023.3	2	NA	279	amylase alpha 2A (pancreatic)	hsa00500|hsa01100|hsa04972|hsa04973	Starch and sucrose metabolism|Metabolic pathways|Pancreatic secretion|Carbohydrate digestion and absorption	1	4	1	1	1	1	8	9	5	6	3	3	22	16	7	8	28	8	0.948405	4.38039	1.07347	0.992957	1.13893	1.20575	7.59294	8.98705	4.67538	5.62029	3.03183	2.88484	20.8953	15.0532	7.08697
chr1	HAVANA	gene	103655290	103664554	+	ENSG00000237763.9	ENSG00000237763.9	AMY1A	protein_coding	OTTHUMG00000011020.7	2	NA	276	amylase alpha 1A (salivary)	hsa00500|hsa01100|hsa04970|hsa04972|hsa04973	Starch and sucrose metabolism|Metabolic pathways|Salivary secretion|Pancreatic secretion|Carbohydrate digestion and absorption	1	1	0	2	1	2	1	7	8	1	4	3	13	11	9	10	10	15	0.948405	1.0951	0	1.98591	1.13893	2.41149	0.949117	6.98993	7.48061	0.936714	4.04244	2.88484	12.3472	10.3491	9.11182
chr1	HAVANA	gene	103687415	103696680	-	ENSG00000174876.16	ENSG00000174876.16	AMY1B	protein_coding	OTTHUMG00000011021.2	2	NA	277	amylase alpha 1B (salivary)	hsa00500|hsa01100|hsa04970|hsa04972|hsa04973	Starch and sucrose metabolism|Metabolic pathways|Salivary secretion|Pancreatic secretion|Carbohydrate digestion and absorption	1	1	0	2	1	2	1	7	8	1	3	3	7	10	9	10	10	15	0.948405	1.0951	0	1.98591	1.13893	2.41149	0.949117	6.98993	7.48061	0.936714	3.03183	2.88484	6.64852	9.40825	9.11182
chr1	HAVANA	gene	103750406	103758690	+	ENSG00000187733.6	ENSG00000187733.6	AMY1C	protein_coding	OTTHUMG00000011045.1	2	NA	278	amylase alpha 1C (salivary)	hsa00500|hsa01100|hsa04970|hsa04972|hsa04973	Starch and sucrose metabolism|Metabolic pathways|Salivary secretion|Pancreatic secretion|Carbohydrate digestion and absorption	1	1	0	1	0	1	1	7	8	0	4	3	10	10	9	9	10	15	0.948405	1.0951	0	0.992957	0	1.20575	0.949117	6.98993	7.48061	0	4.04244	2.88484	9.49788	9.40825	9.11182
chr1	HAVANA	gene	107056679	107059294	+	ENSG00000198890.7	ENSG00000198890.7	PRMT6	protein_coding	OTTHUMG00000010964.1	2	retrogene	55170	protein arginine methyltransferase 6	NA	NA	939	764	787	900	770	722	1244	973	1219	1319	1075	1073	911	1069	904	982	1007	948	890.552	836.655	844.824	893.661	876.977	870.549	1180.7	971.6	1139.86	1235.53	1086.41	1031.81	865.257	1005.74	915.232
chr1	HAVANA	gene	107140007	107483458	+	ENSG00000162631.18	ENSG00000162631.18	NTNG1	protein_coding	OTTHUMG00000010965.4	2	NA	22854	netrin G1	hsa04360|hsa04514	Axon guidance|Cell adhesion molecules (CAMs)	4	2	1	4	1	5	9	12	11	28	20	92	277	229	164	397	353	295	3.79362	2.1902	1.07347	3.97183	1.13893	6.02873	8.54205	11.9827	10.2858	26.228	20.2122	88.4684	263.091	215.449	166.038
chr1	HAVANA	gene	107571160	107965144	-	ENSG00000134215.15	ENSG00000134215.15	VAV3	protein_coding	OTTHUMG00000010995.4	2	NA	10451	vav guanine nucleotide exchange factor 3	hsa04015|hsa04024|hsa04062|hsa04510|hsa04650|hsa04660|hsa04662|hsa04664|hsa04666|hsa04670|hsa04810|hsa05135|hsa05205	Rap1 signaling pathway|cAMP signaling pathway|Chemokine signaling pathway|Focal adhesion|Natural killer cell mediated cytotoxicity|T cell receptor signaling pathway|B cell receptor signaling pathway|Fc epsilon RI signaling pathway|Fc gamma R-mediated phagocytosis|Leukocyte transendothelial migration|Regulation of actin cytoskeleton|Yersinia infection|Proteoglycans in cancer	1057	763	425	368	382	110	1323	1240	1006	919	1120	591	784	1113	1319	500	801	809	1002.46	835.56	456.227	365.408	435.072	132.632	1255.68	1238.22	940.687	860.84	1131.88	568.314	744.634	1047.14	1335.39
chr1	HAVANA	gene	108134036	108200849	-	ENSG00000085491.15	ENSG00000085491.15	SLC25A24	protein_coding	OTTHUMG00000011013.5	2	NA	29957	solute carrier family 25 member 24	NA	NA	1659	1321	1798	1528	1476	1694	3460	3148	4191	3792	3378	4086	3489	3271	3433	3616	3270	3554	1573.4	1446.63	1930.11	1517.24	1681.06	2042.53	3283.95	3143.47	3918.9	3552.02	3413.84	3929.15	3313.81	3077.44	3475.65
chr1	HAVANA	gene	108223341	108244081	-	ENSG00000196427.13	ENSG00000196427.13	NBPF4	protein_coding	OTTHUMG00000011318.5	2	NA	148545	NBPF member 4	NA	NA	0	0	0	0	1	0	0	1	1	0	0	0	0	0	1	0	0	0	0	0	0	0	1.13893	0	0	0.998561	0.935076	0	0	0	0	0	1.01242
chr1	HAVANA	gene	108450282	108471002	+	ENSG00000186086.18	ENSG00000186086.18	NBPF6	protein_coding	OTTHUMG00000039830.5	2	NA	653149	NBPF member 6	NA	NA	0	0	0	1	2	0	0	1	2	0	1	0	0	0	1	0	0	0	0	0	0	0.992957	2.27786	0	0	0.998561	1.87015	0	1.01061	0	0	0	1.01242
chr1	HAVANA	gene	108560089	108644900	+	ENSG00000162636.15	ENSG00000162636.15	FAM102B	protein_coding	OTTHUMG00000010967.3	1	NA	284611	family with sequence similarity 102 member B	NA	NA	493	394	305	211	253	195	954	761	687	615	746	574	227	207	217	268	200	194	467.564	431.469	327.41	209.514	288.15	235.121	905.458	759.905	642.397	576.079	753.916	551.966	215.602	194.751	219.696
chr1	HAVANA	gene	108648290	108661526	-	ENSG00000162639.15	ENSG00000162639.15	HENMT1	protein_coding	OTTHUMG00000011123.2	2	NA	113802	HEN methyltransferase 1	NA	NA	127	120	110	145	96	109	1142	1039	1127	1184	1040	957	883	863	885	804	897	837	120.447	131.412	118.082	143.979	109.337	131.426	1083.89	1037.51	1053.83	1109.07	1051.04	920.264	838.663	811.932	895.995
chr1	HAVANA	gene	108692323	108701803	+	ENSG00000134186.11	ENSG00000134186.11	PRPF38B	protein_coding	OTTHUMG00000010991.3	2	NA	55119	pre-mRNA processing factor 38B	hsa03040	Spliceosome	1599	1493	1675	1747	1567	1766	6138	5776	7083	6919	5501	7212	1988	1987	1552	1914	2045	1808	1516.5	1634.98	1798.07	1734.7	1784.7	2129.35	5825.68	5767.69	6623.15	6481.13	5559.37	6935.16	1888.18	1869.42	1571.28
chr1	HAVANA	gene	108712657	108742740	+	ENSG00000143107.8	ENSG00000143107.8	FNDC7	protein_coding	OTTHUMG00000011120.4	2	NA	163479	fibronectin type III domain containing 7	NA	NA	0	0	1	2	1	1	3	5	5	6	2	8	0	1	0	2	1	4	0	0	1.07347	1.98591	1.13893	1.20575	2.84735	4.99281	4.67538	5.62029	2.02122	7.69291	0	0.940825	0
chr1	HAVANA	gene	108746674	108809526	+	ENSG00000116266.10	ENSG00000116266.10	STXBP3	protein_coding	OTTHUMG00000011122.3	2	NA	6814	syntaxin binding protein 3	NA	NA	834	631	774	659	693	710	2447	1998	2363	2449	1994	2236	1337	1250	1303	1243	1212	1313	790.97	691.007	830.869	654.359	789.279	856.08	2322.49	1995.13	2209.59	2294.01	2015.16	2150.17	1269.87	1176.03	1319.19
chr1	HAVANA	gene	108815898	108858228	-	ENSG00000162641.18	ENSG00000162641.18	AKNAD1	protein_coding	OTTHUMG00000011231.8	2	overlapping_locus	254268	AKNA domain containing 1	NA	NA	11	9	8	8	4	3	6	8	19	14	14	23	52	29	38	50	49	37	10.4325	9.85589	8.5878	7.94366	4.55572	3.61724	5.6947	7.98849	17.7665	13.114	14.1486	22.1171	49.389	27.2839	38.4721
chr1	HAVANA	gene	108837660	108963484	-	ENSG00000274068.1	ENSG00000274068.1	RP11-475E11.9	protein_coding	OTTHUMG00000186734.2	2	overlapping_locus	NA	NA	NA	NA	1255	1167	1131	1220	1101	1104	3499	3046	3852	3628	3021	3736	1230	1290	1250	1256	1263	1343	1190.25	1277.98	1214.1	1211.41	1253.96	1331.14	3320.96	3041.62	3601.91	3398.4	3053.06	3592.59	1168.24	1213.66	1265.53
chr1	HAVANA	gene	108875350	108934545	+	ENSG00000121957.13	ENSG00000121957.13	GPSM2	protein_coding	OTTHUMG00000011730.5	2	NA	29899	G protein signaling modulator 2	NA	NA	2114	1597	1413	1304	1266	1113	7237	5867	6137	6739	5871	5174	3580	3409	3526	3296	3259	3093	2004.93	1748.87	1516.82	1294.82	1441.89	1342	6868.76	5858.56	5738.56	6312.52	5933.3	4975.39	3400.24	3207.27	3569.81
chr1	HAVANA	gene	108929508	108963457	-	ENSG00000121940.15	ENSG00000121940.15	CLCC1	protein_coding	OTTHUMG00000011732.1	1	overlapping_locus	23155	chloride channel CLIC like 1	NA	NA	1213	1130	1080	1196	1062	1051	3428	2984	3729	3559	2950	3623	1159	1220	1194	1156	1193	1256	1150.42	1237.46	1159.35	1187.58	1209.54	1267.24	3253.57	2979.71	3486.9	3333.77	2981.3	3483.93	1100.8	1147.81	1208.83
chr1	HAVANA	gene	108970214	109042113	-	ENSG00000085433.15	ENSG00000085433.15	WDR47	protein_coding	OTTHUMG00000011734.4	1	overlapping_locus	22911	WD repeat domain 47	NA	NA	437	381	448	431	401	565	1829	1772	1930	1717	1967	1647	847	885	858	913	820	932	414.453	417.232	480.917	427.964	456.711	681.247	1735.94	1769.45	1804.7	1608.34	1987.87	1583.78	804.47	832.63	868.66
chr1	HAVANA	gene	109062486	109076002	-	ENSG00000197780.9	ENSG00000197780.9	TAF13	protein_coding	OTTHUMG00000042363.4	2	NA	6884	TATA-box binding protein associated factor 13	hsa03022	Basal transcription factors	644	501	657	647	622	860	1157	962	1204	1258	996	1173	1028	979	982	1259	1103	1162	610.773	548.644	705.273	642.443	708.415	1036.94	1098.13	960.616	1125.83	1178.39	1006.57	1127.97	976.382	921.067	994.201
chr1	HAVANA	gene	109089803	109096934	+	ENSG00000215717.5	ENSG00000215717.5	TMEM167B	protein_coding	OTTHUMG00000042364.2	2	NA	56900	transmembrane protein 167B	NA	NA	946	765	739	755	755	713	1655	1715	1702	1642	1738	1469	1287	1202	1156	1152	1125	1199	897.191	837.75	793.298	749.682	859.893	859.697	1570.79	1712.53	1591.5	1538.08	1756.44	1412.61	1222.38	1130.87	1170.36
chr1	HAVANA	gene	109105951	109113857	-	ENSG00000179902.12	ENSG00000179902.12	C1orf194	protein_coding	OTTHUMG00000011735.3	1	NA	127003	chromosome 1 open reading frame 194	NA	NA	0	0	1	1	1	1	2	3	1	0	0	2	1	1	0	0	1	2	0	0	1.07347	0.992957	1.13893	1.20575	1.89823	2.99568	0.935076	0	0	1.92323	0.949788	0.940825	0
chr1	HAVANA	gene	109113679	109206781	+	ENSG00000116299.16	ENSG00000116299.16	KIAA1324	protein_coding	OTTHUMG00000011725.5	2	NA	57535	KIAA1324	NA	NA	53	33	28	30	32	23	258	265	191	203	227	126	28	32	32	38	28	25	50.2655	36.1382	30.0573	29.7887	36.4458	27.7322	244.872	264.619	178.6	190.153	229.409	121.163	26.5941	30.1064	32.3976
chr1	HAVANA	gene	109213918	109238169	+	ENSG00000031698.12	ENSG00000031698.12	SARS	protein_coding	OTTHUMG00000011726.3	2	NA	6301	seryl-tRNA synthetase	hsa00970	Aminoacyl-tRNA biosynthesis	4277	3875	4075	4715	3875	4123	11995	11722	11640	12324	11691	10330	5400	5422	5067	5228	5342	5227	4056.33	4243.51	4374.41	4681.79	4413.36	4971.29	11384.7	11705.1	10884.3	11544.1	11815.1	9933.47	5128.85	5101.15	5129.95
chr1	HAVANA	gene	109250019	109275750	+	ENSG00000143126.7	ENSG00000143126.7	CELSR2	protein_coding	OTTHUMG00000012003.1	2	NA	1952	cadherin EGF LAG seven-pass G-type receptor 2	NA	NA	2513	1996	1598	1469	1265	763	14499	15829	14219	12945	17130	11265	3834	5105	5658	3256	4380	4177	2383.34	2185.82	1715.41	1458.65	1440.75	919.985	13761.2	15806.2	13295.9	12125.8	17311.8	10832.6	3641.49	4802.91	5728.3
chr1	HAVANA	gene	109279556	109283186	-	ENSG00000134222.16	ENSG00000134222.16	PSRC1	protein_coding	OTTHUMG00000012000.6	2	NA	84722	proline and serine rich coiled-coil 1	NA	NA	1145	1034	900	1146	897	678	3017	2586	2560	2848	2372	2482	1475	1451	1212	1304	1247	1077	1085.92	1132.33	966.127	1137.93	1021.62	817.496	2863.49	2582.28	2393.8	2667.76	2397.17	2386.72	1400.94	1365.14	1227.06
chr1	HAVANA	gene	109292365	109307041	-	ENSG00000221986.6	ENSG00000221986.6	MYBPHL	protein_coding	OTTHUMG00000012002.1	2	NA	343263	myosin binding protein H like	NA	NA	0	2	0	0	0	0	1	6	0	1	4	7	4	0	0	2	0	3	0	2.1902	0	0	0	0	0.949117	5.99137	0	0.936714	4.04244	6.73129	3.79915	0	0
chr1	HAVANA	gene	109309568	109397951	-	ENSG00000134243.11	ENSG00000134243.11	SORT1	protein_coding	OTTHUMG00000011999.4	2	NA	6272	sortilin 1	hsa04142|hsa04722|hsa04979	Lysosome|Neurotrophin signaling pathway|Cholesterol metabolism	2306	2025	1667	1437	1319	955	5008	3496	3994	4243	3630	3579	1553	1412	1686	1330	1284	1469	2187.02	2217.57	1789.48	1426.88	1502.25	1151.49	4753.18	3490.97	3734.69	3974.48	3668.52	3441.61	1475.02	1328.44	1706.95
chr1	HAVANA	gene	109399031	109426427	-	ENSG00000143106.12	ENSG00000143106.12	PSMA5	protein_coding	OTTHUMG00000012001.2	2	NA	5686	proteasome subunit alpha 5	hsa03050	Proteasome	3838	3562	3602	4299	3795	3759	10362	9322	10675	11119	9316	9705	5091	4789	4563	5083	4945	5059	3639.98	3900.74	3866.66	4268.72	4322.24	4532.4	9834.75	9308.59	9981.94	10415.3	9414.85	9332.46	4835.37	4505.61	4619.69
chr1	HAVANA	gene	109466628	109482137	+	ENSG00000143028.8	ENSG00000143028.8	SYPL2	protein_coding	OTTHUMG00000010969.1	2	NA	284612	synaptophysin like 2	NA	NA	4	2	1	3	5	1	5	1	2	13	6	3	0	0	3	1	0	1	3.79362	2.1902	1.07347	2.97887	5.69465	1.20575	4.74559	0.998561	1.87015	12.1773	6.06367	2.88484	0	0	3.03727
chr1	HAVANA	gene	109483479	109492804	+	ENSG00000162650.16	ENSG00000162650.16	ATXN7L2	protein_coding	OTTHUMG00000011027.2	2	NA	127002	ataxin 7 like 2	NA	NA	179	181	187	209	174	165	598	651	733	686	587	843	296	329	233	249	309	306	169.765	198.213	200.74	207.528	198.174	198.948	567.572	650.063	685.411	642.586	593.229	810.64	281.137	309.531	235.895
chr1	HAVANA	gene	109494052	109502932	+	ENSG00000174151.14	ENSG00000174151.14	CYB561D1	protein_coding	OTTHUMG00000011051.6	1	NA	284613	cytochrome b561 family member D1	NA	NA	480	474	435	421	363	401	1100	1011	932	970	897	968	865	932	902	651	821	808	455.235	519.077	466.961	418.035	413.432	483.504	1044.03	1009.55	871.491	908.613	906.518	930.842	821.567	876.848	913.207
chr1	HAVANA	gene	109504175	109509738	-	ENSG00000181754.6	ENSG00000181754.6	AMIGO1	protein_coding	OTTHUMG00000011653.1	2	NA	57463	adhesion molecule with Ig like domain 1	NA	NA	14	12	9	15	17	9	346	369	295	351	363	297	179	157	191	181	195	205	13.2777	13.1412	9.66127	14.8944	19.3618	10.8517	328.395	368.469	275.848	328.787	366.852	285.599	170.012	147.709	193.373
chr1	HAVANA	gene	109539872	109548406	+	ENSG00000156097.12	ENSG00000156097.12	GPR61	protein_coding	OTTHUMG00000011633.4	1	NA	83873	G protein-coupled receptor 61	NA	NA	1	1	0	0	0	0	2	5	0	1	6	2	4	1	2	2	2	1	0.948405	1.0951	0	0	0	0	1.89823	4.99281	0	0.936714	6.06367	1.92323	3.79915	0.940825	2.02485
chr1	HAVANA	gene	109548611	109618321	+	ENSG00000065135.10	ENSG00000065135.10	GNAI3	protein_coding	OTTHUMG00000189112.1	2	ncRNA_host,overlapping_locus	2773	G protein subunit alpha i3	hsa04015|hsa04022|hsa04024|hsa04062|hsa04071|hsa04261|hsa04360|hsa04371|hsa04540|hsa04611|hsa04670|hsa04713|hsa04723|hsa04724|hsa04725|hsa04726|hsa04727|hsa04728|hsa04730|hsa04914|hsa04915|hsa04916|hsa04921|hsa04923|hsa04924|hsa04926|hsa04928|hsa04934|hsa04935|hsa04971|hsa05012|hsa05030|hsa05032|hsa05034|hsa05133|hsa05142|hsa05145|hsa05163|hsa05170|hsa05200	Rap1 signaling pathway|cGMP-PKG signaling pathway|cAMP signaling pathway|Chemokine signaling pathway|Sphingolipid signaling pathway|Adrenergic signaling in cardiomyocytes|Axon guidance|Apelin signaling pathway|Gap junction|Platelet activation|Leukocyte transendothelial migration|Circadian entrainment|Retrograde endocannabinoid signaling|Glutamatergic synapse|Cholinergic synapse|Serotonergic synap…	3654	3090	3480	3389	3203	3670	7498	6632	7577	8170	7098	7156	6433	5875	6100	6455	5984	6486	3465.47	3383.85	3735.69	3365.13	3648	4425.09	7116.48	6622.46	7085.07	7652.96	7173.32	6881.31	6109.99	5527.34	6175.79
chr1	HAVANA	gene	109603267	109619929	-	ENSG00000134183.11	ENSG00000134183.11	GNAT2	protein_coding	OTTHUMG00000011639.3	2	NA	2780	G protein subunit alpha transducin 2	hsa04744	Phototransduction	3	1	5	4	2	6	5	4	6	2	5	3	5	1	4	6	4	7	2.84522	1.0951	5.36737	3.97183	2.27786	7.23448	4.74559	3.99425	5.61046	1.87343	5.05306	2.88484	4.74894	0.940825	4.0497
chr1	HAVANA	gene	109616104	109632051	+	ENSG00000116337.15	ENSG00000116337.15	AMPD2	protein_coding	OTTHUMG00000011649.6	1	overlapping_locus	271	adenosine monophosphate deaminase 2	hsa00230|hsa01100	Purine metabolism|Metabolic pathways	860	755	982	1204	898	1032	2399	2391	2931	2759	2310	2958	2642	2917	2422	2701	3037	2854	815.628	826.799	1054.15	1195.52	1022.76	1244.33	2276.93	2387.56	2740.71	2584.39	2334.51	2844.45	2509.34	2744.39	2452.09
chr1	HAVANA	gene	109656081	109674836	+	ENSG00000168765.16	ENSG00000168765.16	GSTM4	protein_coding	OTTHUMG00000011642.1	2	NA	2948	glutathione S-transferase mu 4	hsa00480|hsa00980|hsa00982|hsa00983|hsa01100|hsa01524|hsa05200|hsa05204|hsa05225|hsa05418	Glutathione metabolism|Metabolism of xenobiotics by cytochrome P450|Drug metabolism - cytochrome P450|Drug metabolism - other enzymes|Metabolic pathways|Platinum drug resistance|Pathways in cancer|Chemical carcinogenesis|Hepatocellular carcinoma|Fluid shear stress and atherosclerosis	531	467	324	320	310	173	900	1026	609	571	774	489	240	242	264	202	228	235	503.603	511.411	347.806	317.746	353.069	208.594	854.205	1024.52	569.461	534.864	782.213	470.229	227.949	227.68	267.28
chr1	HAVANA	gene	109668022	109709551	+	ENSG00000213366.12	ENSG00000213366.12	GSTM2	protein_coding	OTTHUMG00000011638.7	2	overlapping_locus	2946	glutathione S-transferase mu 2	hsa00480|hsa00980|hsa00982|hsa00983|hsa01100|hsa01524|hsa05200|hsa05204|hsa05225|hsa05418	Glutathione metabolism|Metabolism of xenobiotics by cytochrome P450|Drug metabolism - cytochrome P450|Drug metabolism - other enzymes|Metabolic pathways|Platinum drug resistance|Pathways in cancer|Chemical carcinogenesis|Hepatocellular carcinoma|Fluid shear stress and atherosclerosis	1863	1685	1286	1379	1194	758	149	158	80	96	136	94	28	47	46	30	45	26	1766.88	1845.24	1380.49	1369.29	1359.88	913.956	141.418	157.773	74.8061	89.9246	137.443	90.3917	26.5941	44.2188	46.5715
chr1	HAVANA	gene	109687814	109709039	+	ENSG00000134184.12	ENSG00000134184.12	GSTM1	protein_coding	OTTHUMG00000011635.4	1	overlapping_locus	2944	glutathione S-transferase mu 1	hsa00480|hsa00980|hsa00982|hsa00983|hsa01100|hsa01524|hsa05200|hsa05204|hsa05225|hsa05418	Glutathione metabolism|Metabolism of xenobiotics by cytochrome P450|Drug metabolism - cytochrome P450|Drug metabolism - other enzymes|Metabolic pathways|Platinum drug resistance|Pathways in cancer|Chemical carcinogenesis|Hepatocellular carcinoma|Fluid shear stress and atherosclerosis	1361	1212	962	1009	880	570	98	97	52	66	93	57	16	26	23	17	22	14	1290.78	1327.26	1032.68	1001.89	1002.26	687.275	93.0135	96.8605	48.624	61.8231	93.9868	54.812	15.1966	24.4614	23.2858
chr1	HAVANA	gene	109712255	109775428	+	ENSG00000134201.10	ENSG00000134201.10	GSTM5	protein_coding	OTTHUMG00000011644.2	2	overlapping_locus	2949	glutathione S-transferase mu 5	hsa00480|hsa00980|hsa00982|hsa00983|hsa01100|hsa01524|hsa05200|hsa05204|hsa05225|hsa05418	Glutathione metabolism|Metabolism of xenobiotics by cytochrome P450|Drug metabolism - cytochrome P450|Drug metabolism - other enzymes|Metabolic pathways|Platinum drug resistance|Pathways in cancer|Chemical carcinogenesis|Hepatocellular carcinoma|Fluid shear stress and atherosclerosis	48	43	33	37	32	15	25	34	16	11	28	19	5	5	9	6	7	5	45.5235	47.0892	35.4247	36.7394	36.4458	18.0862	23.7279	33.9511	14.9612	10.3039	28.2971	18.2707	4.74894	4.70412	9.11182
chr1	HAVANA	gene	109733932	109741038	-	ENSG00000134202.10	ENSG00000134202.10	GSTM3	protein_coding	OTTHUMG00000011640.2	2	NA	2947	glutathione S-transferase mu 3	hsa00480|hsa00980|hsa00982|hsa00983|hsa01100|hsa01524|hsa05200|hsa05204|hsa05225|hsa05418	Glutathione metabolism|Metabolism of xenobiotics by cytochrome P450|Drug metabolism - cytochrome P450|Drug metabolism - other enzymes|Metabolic pathways|Platinum drug resistance|Pathways in cancer|Chemical carcinogenesis|Hepatocellular carcinoma|Fluid shear stress and atherosclerosis	96	77	55	93	76	45	42	77	23	33	45	9	49	65	44	45	52	46	91.0469	84.3226	59.0411	92.345	86.5588	54.2586	39.8629	76.8892	21.5068	30.9116	45.4775	8.65452	46.5396	61.1536	44.5467
chr1	HAVANA	gene	109750080	109764027	-	ENSG00000198758.10	ENSG00000198758.10	EPS8L3	protein_coding	OTTHUMG00000011651.2	2	NA	79574	EPS8 like 3	NA	NA	1	6	0	0	1	3	0	0	0	0	0	0	0	0	0	0	1	0	0.948405	6.57059	0	0	1.13893	3.61724	0	0	0	0	0	0	0	0	0
chr1	HAVANA	gene	109910242	109930992	+	ENSG00000184371.13	ENSG00000184371.13	CSF1	protein_coding	OTTHUMG00000011646.3	1	NA	1435	colony stimulating factor 1	hsa04010|hsa04014|hsa04015|hsa04060|hsa04061|hsa04151|hsa04380|hsa04640|hsa04668|hsa05323	MAPK signaling pathway|Ras signaling pathway|Rap1 signaling pathway|Cytokine-cytokine receptor interaction|Viral protein interaction with cytokine and cytokine receptor|PI3K-Akt signaling pathway|Osteoclast differentiation|Hematopoietic cell lineage|TNF signaling pathway|Rheumatoid arthritis	806	650	506	513	503	276	620	652	598	493	519	413	1303	1184	969	1103	1110	800	764.415	711.814	543.178	509.387	572.882	332.786	588.453	651.062	559.176	461.8	524.507	397.146	1237.57	1113.94	981.039
chr1	HAVANA	gene	109984686	110023741	+	ENSG00000168710.17	ENSG00000168710.17	AHCYL1	protein_coding	OTTHUMG00000011652.3	2	NA	10768	adenosylhomocysteinase like 1	hsa00270|hsa01100	Cysteine and methionine metabolism|Metabolic pathways	5304	4469	3970	3727	3368	2847	9538	8320	8278	8526	8030	7617	5190	5245	4963	5145	5172	5135	5030.34	4893.99	4261.69	3700.75	3835.92	3432.76	9052.68	8308.03	7740.56	7986.43	8115.21	7324.61	4929.4	4934.62	5024.66
chr1	HAVANA	gene	110031577	110074641	+	ENSG00000143093.14	ENSG00000143093.14	STRIP1	protein_coding	OTTHUMG00000170607.2	2	overlapping_locus	85369	striatin interacting protein 1	NA	NA	1269	1087	1263	1196	1006	1064	2963	3159	3290	2970	3129	3570	2189	2592	2040	2321	2555	2225	1203.53	1190.37	1355.8	1187.58	1145.76	1282.91	2812.23	3154.46	3076.4	2782.04	3162.2	3432.96	2079.09	2438.62	2065.35
chr1	HAVANA	gene	110059994	110070700	-	ENSG00000156150.6	ENSG00000156150.6	ALX3	protein_coding	OTTHUMG00000011650.2	2	NA	257	ALX homeobox 3	NA	NA	0	0	0	0	0	0	1	1	3	2	4	0	0	0	0	0	0	0	0	0	0	0	0	0	0.949117	0.998561	2.80523	1.87343	4.04244	0	0	0	0
chr1	HAVANA	gene	110112468	110113945	+	ENSG00000186150.4	ENSG00000186150.4	UBL4B	protein_coding	OTTHUMG00000166989.2	2	NA	164153	ubiquitin like 4B	NA	NA	0	3	0	0	0	0	1	5	0	0	0	1	0	0	0	0	0	0	0	3.2853	0	0	0	0	0.949117	4.99281	0	0	0	0.961613	0	0	0
chr1	HAVANA	gene	110150486	110202202	+	ENSG00000197106.6	ENSG00000197106.6	SLC6A17	protein_coding	OTTHUMG00000011761.2	2	NA	388662	solute carrier family 6 member 17	NA	NA	2	2	0	2	1	4	98	120	143	125	124	148	0	0	2	1	4	6	1.89681	2.1902	0	1.98591	1.13893	4.82299	93.0135	119.827	133.716	117.089	125.316	142.319	0	0	2.02485
chr1	HAVANA	gene	110211343	110283100	+	ENSG00000116396.14	ENSG00000116396.14	KCNC4	protein_coding	OTTHUMG00000011037.11	1	ncRNA_host	3749	potassium voltage-gated channel subfamily C member 4	NA	NA	159	168	239	218	183	236	272	308	355	287	348	392	505	542	460	585	648	593	150.796	183.977	256.56	216.465	208.424	284.556	258.16	307.557	331.952	268.837	351.693	376.952	479.643	509.927	465.715
chr1	HAVANA	gene	110338506	110346681	+	ENSG00000162775.14	ENSG00000162775.14	RBM15	protein_coding	OTTHUMG00000011284.5	2	NA	64783	RNA binding motif protein 15	NA	NA	914	756	873	765	730	819	1563	1547	1938	1574	1579	1904	1214	1238	1212	1267	1266	1196	866.842	827.894	937.143	759.612	831.42	987.506	1483.47	1544.77	1812.18	1474.39	1595.76	1830.91	1153.04	1164.74	1227.06
chr1	HAVANA	gene	110362848	110391082	-	ENSG00000168679.17	ENSG00000168679.17	SLC16A4	protein_coding	OTTHUMG00000011285.5	1	NA	9122	solute carrier family 16 member 4	NA	NA	3	1	3	3	1	5	5	5	10	8	4	4	3	2	6	5	3	2	2.84522	1.0951	3.22042	2.97887	1.13893	6.02873	4.74559	4.99281	9.35076	7.49371	4.04244	3.84645	2.84936	1.88165	6.07455
chr1	HAVANA	gene	110401249	110407942	-	ENSG00000134248.13	ENSG00000134248.13	LAMTOR5	protein_coding	OTTHUMG00000011568.5	2	NA	10542	late endosomal/lysosomal adaptor, MAPK and MTOR activator 5	hsa04150	mTOR signaling pathway	1036	975	967	998	930	781	2907	2828	2868	3010	2733	2451	1741	1737	1787	1867	1750	1871	982.548	1067.72	1038.05	990.971	1059.21	941.688	2759.08	2823.93	2681.8	2819.51	2762	2356.91	1653.58	1634.21	1809.2
chr1	HAVANA	gene	110451200	110457354	+	ENSG00000143125.5	ENSG00000143125.5	PROK1	protein_coding	OTTHUMG00000011569.2	2	NA	84432	prokineticin 1	NA	NA	0	0	0	0	0	0	0	0	3	0	1	0	0	0	0	0	0	0	0	0	0	0	0	0	0	0	2.80523	0	1.01061	0	0	0	0
chr1	HAVANA	gene	110517217	110519175	-	ENSG00000143105.7	ENSG00000143105.7	KCNA10	protein_coding	OTTHUMG00000022785.2	2	NA	3744	potassium voltage-gated channel subfamily A member 10	NA	NA	1	0	0	0	0	0	0	0	0	0	0	0	0	0	0	0	0	0	0.948405	0	0	0	0	0	0	0	0	0	0	0	0	0	0
chr1	HAVANA	gene	110519837	110631474	-	ENSG00000177301.14	ENSG00000177301.14	KCNA2	protein_coding	OTTHUMG00000011567.9	1	NA	3737	potassium voltage-gated channel subfamily A member 2	NA	NA	0	0	0	0	1	0	0	1	1	0	1	0	1	0	0	0	0	1	0	0	0	0	1.13893	0	0	0.998561	0.935076	0	1.01061	0	0.949788	0	0
chr1	HAVANA	gene	110672465	110675033	-	ENSG00000177272.8	ENSG00000177272.8	KCNA3	protein_coding	OTTHUMG00000034493.1	2	NA	3738	potassium voltage-gated channel subfamily A member 3	NA	NA	0	0	0	0	0	0	0	0	0	0	0	0	0	0	0	0	0	0	0	0	0	0	0	0	0	0	0	0	0	0	0	0	0
chr1	HAVANA	gene	110873154	110899928	+	ENSG00000143119.12	ENSG00000143119.12	CD53	protein_coding	OTTHUMG00000048020.2	2	NA	963	CD53 molecule	NA	NA	0	1	0	0	0	0	0	0	0	0	0	0	1	1	3	0	3	2	0	1.0951	0	0	0	0	0	0	0	0	0	0	0.949788	0.940825	3.03727
chr1	HAVANA	gene	110947185	110964079	-	ENSG00000121931.15	ENSG00000121931.15	LRIF1	protein_coding	OTTHUMG00000011913.3	2	NA	55791	ligand dependent nuclear receptor interacting factor 1	NA	NA	810	686	802	720	656	740	1028	941	1131	1034	886	1014	1280	1120	1123	1279	1232	1203	768.208	751.238	860.927	714.929	747.139	892.252	975.692	939.646	1057.57	968.563	895.402	975.076	1215.73	1053.72	1136.95
chr1	HAVANA	gene	111117333	111140216	-	ENSG00000156171.14	ENSG00000156171.14	DRAM2	protein_coding	OTTHUMG00000011911.6	2	NA	128338	DNA damage regulated autophagy modulator 2	NA	NA	630	526	571	456	468	439	1790	1734	1880	1750	1721	1737	1289	1281	1255	1284	1274	1341	597.495	576.022	612.954	452.788	533.02	529.323	1698.92	1731.51	1757.94	1639.25	1739.26	1670.32	1224.28	1205.2	1270.59
chr1	HAVANA	gene	111139627	111185102	+	ENSG00000134255.13	ENSG00000134255.13	CEPT1	protein_coding	OTTHUMG00000012357.4	2	NA	10390	choline/ethanolamine phosphotransferase 1	hsa00440|hsa00564|hsa00565|hsa01100	Phosphonate and phosphinate metabolism|Glycerophospholipid metabolism|Ether lipid metabolism|Metabolic pathways	1175	992	1082	1125	1036	1069	1376	1273	1706	1611	1191	1617	1291	1262	1256	1367	1274	1329	1114.38	1086.34	1161.5	1117.08	1179.93	1288.94	1305.99	1271.17	1595.24	1509.05	1203.64	1554.93	1226.18	1187.32	1271.6
chr1	HAVANA	gene	111187174	111204535	-	ENSG00000162777.16	ENSG00000162777.16	DENND2D	protein_coding	OTTHUMG00000012356.2	2	NA	79961	DENN domain containing 2D	NA	NA	849	729	680	702	636	522	1663	1554	1506	1458	1448	1463	727	774	637	718	769	672	805.196	798.327	729.963	697.056	724.36	629.4	1578.38	1551.76	1408.22	1365.73	1463.37	1406.84	690.496	728.198	644.914
chr1	HAVANA	gene	111200771	111243440	+	ENSG00000064886.13	ENSG00000064886.13	CHI3L2	protein_coding	OTTHUMG00000012174.8	1	NA	1117	chitinase 3 like 2	NA	NA	0	0	0	2	0	1	0	2	6	1	2	2	16	12	13	8	10	10	0	0	0	1.98591	0	1.20575	0	1.99712	5.61046	0.936714	2.02122	1.92323	15.1966	11.2899	13.1615
chr1	HAVANA	gene	111290862	111320566	+	ENSG00000134216.18	ENSG00000134216.18	CHIA	protein_coding	OTTHUMG00000011165.3	2	NA	27159	chitinase acidic	hsa00520|hsa01100	Amino sugar and nucleotide sugar metabolism|Metabolic pathways	0	0	1	1	0	0	0	1	1	1	1	0	0	0	0	0	1	1	0	0	1.07347	0.992957	0	0	0	0.998561	0.935076	0.936714	1.01061	0	0	0	0
chr1	HAVANA	gene	111346288	111353013	+	ENSG00000173947.13	ENSG00000173947.13	PIFO	protein_coding	OTTHUMG00000011168.1	2	NA	128344	primary cilia formation	NA	NA	0	0	0	3	0	0	6	12	11	8	10	6	9	16	21	17	18	11	0	0	0	2.97887	0	0	5.6947	11.9827	10.2858	7.49371	10.1061	5.76968	8.54809	15.0532	21.2609
chr1	HAVANA	gene	111414314	111427777	-	ENSG00000085465.12	ENSG00000085465.12	OVGP1	protein_coding	OTTHUMG00000011746.1	2	NA	5016	oviductal glycoprotein 1	NA	NA	17	12	29	13	8	11	22	38	36	29	31	44	32	27	25	26	30	20	16.1229	13.1412	31.1308	12.9084	9.11145	13.2632	20.8806	37.9453	33.6627	27.1647	31.3289	42.311	30.3932	25.4023	25.3106
chr1	HAVANA	gene	111439890	111449376	-	ENSG00000116455.13	ENSG00000116455.13	WDR77	protein_coding	OTTHUMG00000011748.2	2	overlapping_locus	79084	WD repeat domain 77	NA	NA	2487	2451	2831	3436	2801	2959	5601	4755	6357	6838	4941	6476	3278	3051	2892	3358	3262	3281	2358.68	2684.09	3039.01	3411.8	3190.15	3567.8	5316.01	4748.16	5944.28	6405.25	4993.43	6227.41	3113.4	2870.46	2927.93
chr1	HAVANA	gene	111448864	111462773	+	ENSG00000116459.10	ENSG00000116459.10	ATP5F1	protein_coding	OTTHUMG00000011745.2	2	NA	515	ATP synthase peripheral stalk-membrane subunit b	hsa00190|hsa01100|hsa04714|hsa05010|hsa05012|hsa05016	Oxidative phosphorylation|Metabolic pathways|Thermogenesis|Alzheimer disease|Parkinson disease|Huntington disease	8203	7279	6951	8134	7182	6819	15738	13055	16401	17416	13726	15193	7127	6524	6524	7013	6922	6831	7779.77	7971.22	7461.72	8076.71	8179.8	8221.99	14937.2	13036.2	15336.2	16313.8	13871.6	14609.8	6769.14	6137.94	6605.06
chr1	HAVANA	gene	111473792	111478512	+	ENSG00000143110.11	ENSG00000143110.11	C1orf162	protein_coding	OTTHUMG00000011750.1	2	NA	128346	chromosome 1 open reading frame 162	NA	NA	2	2	5	2	2	2	3	7	2	4	5	11	29	19	12	21	22	14	1.89681	2.1902	5.36737	1.98591	2.27786	2.41149	2.84735	6.98993	1.87015	3.74686	5.05306	10.5777	27.5439	17.8757	12.1491
chr1	HAVANA	gene	111483348	111563962	-	ENSG00000121933.18	ENSG00000121933.18	TMIGD3	protein_coding	OTTHUMG00000190810.1	1	ncRNA_host,overlapping_locus	57413	transmembrane and immunoglobulin domain containing 3	NA	NA	4	2	5	4	9	3	5	5	1	6	5	2	1	4	2	5	1	4	3.79362	2.1902	5.36737	3.97183	10.2504	3.61724	4.74559	4.99281	0.935076	5.62029	5.05306	1.92323	0.949788	3.7633	2.02485
chr1	HAVANA	gene	111499429	111503760	-	ENSG00000282608.1	ENSG00000282608.1	ADORA3	protein_coding	OTTHUMG00000011957.3	2	overlapping_locus	140	adenosine A3 receptor	hsa04022|hsa04071|hsa04080	cGMP-PKG signaling pathway|Sphingolipid signaling pathway|Neuroactive ligand-receptor interaction	0	0	0	0	0	0	0	0	0	0	0	0	0	0	0	0	0	2	0	0	0	0	0	0	0	0	0	0	0	0	0	0	0
chr1	HAVANA	gene	111542218	111716691	+	ENSG00000116473.14	ENSG00000116473.14	RAP1A	protein_coding	OTTHUMG00000011959.2	2	NA	5906	RAP1A, member of RAS oncogene family	hsa04010|hsa04014|hsa04015|hsa04024|hsa04062|hsa04510|hsa04530|hsa04611|hsa04670|hsa04720|hsa04722|hsa04934|hsa04972|hsa05211	MAPK signaling pathway|Ras signaling pathway|Rap1 signaling pathway|cAMP signaling pathway|Chemokine signaling pathway|Focal adhesion|Tight junction|Platelet activation|Leukocyte transendothelial migration|Long-term potentiation|Neurotrophin signaling pathway|Cushing syndrome|Pancreatic secretion|Renal cell carcinoma	1534	1161	1535	1285	1207	1178	2444	2265	2421	2491	2292	2345	1616	1546	1711	1630	1581	1758	1454.85	1271.41	1647.78	1275.95	1374.69	1420.37	2319.64	2261.74	2263.82	2333.36	2316.32	2254.98	1534.86	1454.51	1732.26
chr1	HAVANA	gene	111680630	111739424	-	ENSG00000197852.10	ENSG00000197852.10	FAM212B	protein_coding	OTTHUMG00000011953.4	1	overlapping_locus	55924	inka box actin regulator 2	NA	NA	54	66	65	63	54	54	61	69	59	67	43	47	175	165	140	104	157	145	51.2139	72.2765	69.7758	62.5563	61.5023	65.1103	57.8961	68.9007	55.1695	62.7599	43.4563	45.1958	166.213	155.236	141.739
chr1	HAVANA	gene	111722064	111755824	-	ENSG00000284755.1	ENSG00000284755.1	RP4-773A18.10	protein_coding	OTTHUMG00000192434.1	2	overlapping_locus	NA	NA	NA	NA	56	63	67	63	54	41	66	66	62	69	40	46	171	157	144	103	158	145	53.1107	68.9912	71.9228	62.5563	61.5023	49.4356	62.6417	65.9051	57.9747	64.6333	40.4244	44.2342	162.414	147.709	145.789
chr1	HAVANA	gene	111755245	111768016	+	ENSG00000064703.11	ENSG00000064703.11	DDX20	protein_coding	OTTHUMG00000011956.3	2	NA	11218	DEAD-box helicase 20	hsa03013	RNA transport	924	875	962	1001	1016	960	2034	1858	2235	2288	1857	2220	1219	1269	1103	1205	1242	1226	876.326	958.211	1032.68	993.95	1157.15	1157.52	1930.5	1855.33	2089.9	2143.2	1876.71	2134.78	1157.79	1193.91	1116.7
chr1	HAVANA	gene	111770662	111989155	-	ENSG00000171385.9	ENSG00000171385.9	KCND3	protein_coding	OTTHUMG00000011989.1	2	overlapping_locus	3752	potassium voltage-gated channel subfamily D member 3	NA	NA	1	0	2	0	2	0	0	3	4	1	2	4	4	3	1	4	2	3	0.948405	0	2.14695	0	2.27786	0	0	2.99568	3.74031	0.936714	2.02122	3.84645	3.79915	2.82247	1.01242
[truncated: 18,897 more rows]
[truncated: 9 more columns]
