# Supplementary material for: The Influence of Met Receptor Level on HGF-Induced Glycolytic Reprogramming in Head and Neck Squamous Cell Carcinoma
Source: Int J Mol Sci. 2020 Jan 11;21(2):471. doi: 10.3390/ijms21020471 (PMC7013520; doi:10.3390/ijms21020471)
Supplement: Supplementary file 1 [file ijms-21-00471-s001.zip › S4 Detroit 562 up.xlsx]

## Sheet: Sheet
	ID	Description	GeneRatio	BgRatio	pvalue	p.adjust	qvalue	geneID	Count
1	hsa03008	Ribosome biogenesis in eukaryotes	22/408	105/7946	1.1469e-08	3.29161e-06	2.66806e-06	10885/23160/92856/26354/84135/6949/83732/23195/51119/10940/10171/65083/23560/10436/54913/84916/55813/51096/10528/3692/5822/1736	22
2	hsa05205	Proteoglycans in cancer	30/408	204/7946	1.44876e-07	2.07897e-05	1.68514e-05	5293/10000/117581/3708/7476/3693/287/3673/1839/3710/1026/7291/8326/2318/2260/4609/1514/3688/8325/5328/960/5058/7480/3678/7057/5604/4313/7040/5329/2719	30
3	hsa04510	Focal adhesion	26/408	199/7946	9.45306e-06	0.000904343	0.000733027	5293/3918/10000/3655/3693/7424/3673/2534/5649/2318/53358/3371/3688/5599/5058/3678/1282/87/5228/7057/5604/9564/3909/85366/5880/5063	26
4	hsa04010	MAPK signaling pathway	33/408	295/7946	1.7788e-05	0.00127629	0.00103451	1647/4803/10000/7039/1844/9448/3552/3553/7867/1849/2069/374/2250/7424/5924/2246/1436/2318/1846/2260/4609/5599/1147/1847/8986/5058/3312/1848/5228/5604/7040/5971/5880	33
5	hsa04012	ErbB signaling pathway	14/408	85/7946	9.48733e-05	0.00544573	0.0044141	5293/27/10000/7039/2069/374/1839/1026/4609/53358/5599/5058/5604/5063	14
6	hsa04151	PI3K-Akt signaling pathway	35/408	354/7946	0.000131401	0.00628534	0.00509467	5293/23566/4803/3918/10000/7039/3655/3693/2069/374/2250/7424/3575/2690/3673/2149/2246/1436/1026/5649/2260/4609/3371/3688/1147/5526/3678/1282/5228/7057/5604/3566/23035/3909/11140	35
7	hsa05222	Small cell lung cancer	14/408	92/7946	0.000226539	0.0083727	0.0067866	5293/1647/3918/5743/10000/3655/3673/1026/4609/3688/1147/1282/7187/3909	14
8	hsa00561	Glycerolipid metabolism	11/408	61/7946	0.000233385	0.0083727	0.0067866	129642/23175/11343/1608/84803/55326/219/84649/8526/9663/9388	11
9	hsa04640	Hematopoietic cell lineage	14/408	99/7946	0.000492282	0.0156983	0.0127245	1604/7850/3552/3553/3655/3575/3673/1437/1436/966/960/3678/3566/3589	14
10	hsa04668	TNF signaling pathway	15/408	112/7946	0.000566682	0.0162638	0.0131828	5293/5743/10000/8809/3553/7424/1437/7128/5599/1147/8986/7187/5604/197259/9021	15
11	hsa05146	Amoebiasis	14/408	102/7946	0.000669412	0.0174656	0.0141569	5293/3918/7850/3553/735/1437/5272/1282/384/87/5330/3909/2769/7040	14
12	hsa04625	C-type lectin receptor signaling pathway	14/408	104/7946	0.000815325	0.0194999	0.0158059	5293/1263/5743/10000/114548/3553/3708/3710/64170/5599/1147/5058/10892/5971	14
13	hsa05224	Breast cancer	17/408	147/7946	0.00136591	0.0282965	0.0229361	1855/5293/1647/10000/7476/2250/2246/4855/1026/8326/2260/4609/53358/8325/7480/54567/5604	17
14	hsa05210	Colorectal cancer	12/408	86/7946	0.00138032	0.0282965	0.0229361	5293/1647/10000/7039/2069/374/1026/4609/5599/5604/7040/5880	12
15	hsa04512	ECM-receptor interaction	12/408	88/7946	0.00169017	0.0323386	0.0262125	3918/3655/3693/3673/5649/3371/3688/960/3678/1282/7057/3909	12
16	hsa05221	Acute myeloid leukemia	10/408	67/7946	0.00204127	0.0366152	0.029679	5293/10000/1437/1436/4609/1147/1848/8900/5604/11040	10
17	hsa04380	Osteoclast differentiation	15/408	128/7946	0.00225539	0.0380763	0.0308633	5293/3932/10000/2274/3552/3553/1436/2534/5599/1147/8061/5604/9021/7040/5971	15
18	hsa04068	FoxO signaling pathway	15/408	131/7946	0.00283203	0.0444542	0.0360329	5293/1263/1647/1901/10000/3575/1026/51422/5599/1147/664/8660/5604/9454/7040	15
19	hsa04935	Growth hormone synthesis, secretion and action	14/408	119/7946	0.00301244	0.0444542	0.0360329	5293/10000/109/3708/2690/3710/53358/5599/8835/8660/5330/5604/9564/9021	14
20	hsa05165	Human papillomavirus infection	29/408	330/7946	0.00309785	0.0444542	0.0360329	1855/5293/3918/5743/10000/3655/7476/3693/5734/3673/4855/1026/8326/5649/3371/3688/8325/1147/5526/7480/3678/8900/1282/51382/7187/7057/5604/84667/3909	29
21	hsa00330	Arginine and proline metabolism	8/408	50/7946	0.00362347	0.0485181	0.0393269	6723/79814/4953/219/283208/384/54498/6611	8
22	hsa04630	JAK-STAT signaling pathway	17/408	162/7946	0.0038617	0.0485181	0.0393269	5293/3595/10000/316/3575/2690/1437/1026/4609/8027/8835/3566/9021/9466/3589/3598/2273	17
23	hsa04014	Ras signaling pathway	22/408	232/7946	0.00388821	0.0485181	0.0393269	5293/4803/27/10000/7039/2250/7424/5924/2246/1436/2260/53358/5599/1147/9610/5058/2113/22821/5228/5604/5880/5063	22
24	hsa05219	Bladder cancer	7/408	41/7946	0.00440996	0.052686	0.0427053	1839/1026/4609/4312/7057/5604/4313	7
25	hsa04060	Cytokine-cytokine receptor interaction	26/408	294/7946	0.00458937	0.052686	0.0427053	353500/3595/4803/8995/7850/9173/8809/3552/3553/3575/2690/133396/1437/1436/3624/8795/8793/8797/84957/10220/3566/2826/9466/7040/3589/3598	26
26	hsa04933	AGE-RAGE signaling pathway in diabetic complications	12/408	100/7946	0.00496998	0.0548609	0.0444682	5293/2152/10000/3552/3553/7424/5054/5599/1282/5330/4313/7040	12
27	hsa05212	Pancreatic cancer	10/408	76/7946	0.00521473	0.0554307	0.04493	5293/1647/10000/7039/1026/5599/1147/5604/7040/5880	10
28	hsa04015	Rap1 signaling pathway	20/408	210/7946	0.00550948	0.0564722	0.0457743	5293/23566/4803/10000/109/2250/7424/2149/2246/1436/9732/2260/3688/5228/7057/5330/5604/9564/136/5880	20
29	hsa04660	T cell receptor signaling pathway	12/408	104/7946	0.00680479	0.0673439	0.0545865	5293/3932/10000/1437/2534/84433/5599/1147/5058/5604/10892/5063	12
30	hsa04071	Sphingolipid signaling pathway	13/408	119/7946	0.00782458	0.0707347	0.057335	5293/1901/29956/8560/10000/2534/5599/56624/5526/5330/5604/8877/5880	13
31	hsa04928	Parathyroid hormone synthesis, secretion and action	12/408	106/7946	0.00790343	0.0707347	0.057335	5142/109/3708/1839/3710/1026/2260/5744/1594/4326/5330/5604	12
32	hsa05211	Renal cell carcinoma	9/408	69/7946	0.00833816	0.0707347	0.057335	5293/10000/7039/1026/5058/2113/5604/7040/5063	9
33	hsa05230	Central carbon metabolism in cancer	9/408	69/7946	0.00833816	0.0707347	0.057335	5293/10000/3099/2744/2260/4609/5214/3939/5604	9
34	hsa05135	Yersinia infection	13/408	120/7946	0.00837972	0.0707347	0.057335	5293/3932/10000/114548/3553/57180/3688/5599/1147/3678/5604/9564/5880	13
35	hsa05226	Gastric cancer	15/408	149/7946	0.00937407	0.0768674	0.0623059	1855/5293/1647/10000/7476/2250/2246/1026/8326/4609/53358/8325/7480/5604/7040	15
36	hsa04210	Apoptosis	14/408	136/7946	0.00983908	0.0777451	0.0630173	5293/1676/1647/4803/10000/3708/3710/8795/8797/1514/5599/1147/1965/5604	14
37	hsa04370	VEGF signaling pathway	8/408	59/7946	0.0100229	0.0777451	0.0630173	5293/9047/5743/10000/7867/5604/8877/5880	8
38	hsa05215	Prostate cancer	11/408	97/7946	0.0106277	0.0802674	0.0650618	5293/10000/7039/7850/2119/1026/4824/2260/5328/1147/5604	11
39	hsa04610	Complement and coagulation cascades	10/408	85/7946	0.0113695	0.0820723	0.0665248	2152/1604/735/2149/2161/5054/5328/966/5329/10544	10
40	hsa01522	Endocrine resistance	11/408	98/7946	0.0114387	0.0820723	0.0665248	5293/10000/109/1839/4855/1026/53358/5599/54567/5604/4313	11
41	hsa04390	Hippo signaling pathway	15/408	154/7946	0.0124965	0.0874752	0.0709041	1855/353500/7476/374/2246/8326/5054/6591/4609/8325/7480/122786/4092/7040/4771	15
42	hsa04926	Relaxin signaling pathway	13/408	129/7946	0.0148858	0.0999118	0.0809848	5293/10000/109/7424/53358/5599/4312/1282/5330/5604/4313/2769/7040	13
43	hsa04064	NF-kappa B signaling pathway	11/408	102/7946	0.0151632	0.0999118	0.0809848	3932/5743/3553/7128/84433/5328/1147/7187/10892/5971/29775	11
44	hsa05220	Chronic myeloid leukemia	9/408	76/7946	0.0153175	0.0999118	0.0809848	5293/1647/10000/1026/4609/53358/1147/5604/7040	9
45	hsa04218	Cellular senescence	15/408	160/7946	0.0172547	0.110047	0.0891998	5293/1647/10000/3552/3708/993/3710/1026/5054/1875/4609/2113/8900/5604/7040	15
46	hsa03020	RNA polymerase	5/408	31/7946	0.0196118	0.12236	0.0991808	84172/10622/64425/11128/51728	5
47	hsa00220	Arginine biosynthesis	4/408	21/7946	0.0204493	0.124871	0.101216	2744/435/384/162417	4
48	hsa04923	Regulation of lipolysis in adipocytes	7/408	55/7946	0.0215657	0.128945	0.104518	5293/5743/10000/109/11343/154/8660	7
49	hsa04910	Insulin signaling pathway	13/408	137/7946	0.0234167	0.137155	0.111173	5293/10000/3099/5576/5575/51422/53358/5599/8835/8660/5604/9021/5834	13
50	hsa04915	Estrogen signaling pathway	13/408	138/7946	0.0246957	0.141753	0.1149	5293/10000/109/7039/3708/1839/3710/53358/3312/2288/5330/5604/4313	13
51	hsa04930	Type II diabetes mellitus	6/408	46/7946	0.0290612	0.161969	0.131286	5293/3099/5599/8835/8660/9021	6
52	hsa05202	Transcriptional misregulation in cancer	16/408	186/7946	0.0293703	0.161969	0.131286	1647/85414/7850/2119/55589/1437/1436/1026/5218/4609/5090/5328/8091/1848/8900/2118	16
53	hsa05130	Pathogenic Escherichia coli infection	17/408	202/7946	0.0303593	0.161969	0.131286	114548/3553/22989/4651/2149/2534/10061/8795/8797/3688/5599/1147/5058/4643/10381/84617/5063	17
54	hsa05218	Melanoma	8/408	72/7946	0.0304749	0.161969	0.131286	5293/1647/10000/2250/2246/1026/2260/5604	8
55	hsa05020	Prion diseases	5/408	35/7946	0.0317251	0.165547	0.134186	3552/3553/735/2534/5604	5
56	hsa05131	Shigellosis	19/408	236/7946	0.0341656	0.175099	0.141929	5293/10000/114548/3099/3553/3708/1437/3710/115004/2697/3688/5599/1147/664/960/3678/87/5330/10892	19
57	hsa04310	Wnt signaling pathway	14/408	160/7946	0.0352866	0.177671	0.144014	1855/27101/7476/27123/85409/8326/4609/8325/5599/22943/8061/7480/5330/5880	14
58	hsa04650	Natural killer cell mediated cytotoxicity	12/408	131/7946	0.0364184	0.180208	0.14607	5293/3932/1437/2534/80328/154064/8795/8797/53358/5058/5604/5880	12
59	hsa04020	Calcium signaling pathway	16/408	193/7946	0.0393503	0.191416	0.155154	109/6546/3708/1909/2149/154/3710/444/10105/5330/5026/136/8877/2769/85366/4923	16
60	hsa04072	Phospholipase D signaling pathway	13/408	148/7946	0.0404582	0.191705	0.155389	5293/23566/10000/109/1608/2149/2534/55326/53358/5330/5604/8526/8877	13
61	hsa05410	Hypertrophic cardiomyopathy (HCM)	9/408	90/7946	0.0407456	0.191705	0.155389	6546/3655/3693/3673/51422/3688/3678/7171/7040	9
62	hsa05217	Basal cell carcinoma	7/408	63/7946	0.0415863	0.192504	0.156037	1855/1647/7476/1026/8326/8325/7480	7
63	hsa04810	Regulation of actin cytoskeleton	17/408	213/7946	0.046616	0.212362	0.172132	5293/3655/3693/2250/3673/2149/2246/2260/3688/5058/3678/87/5604/9564/85366/5880/5063	17
64	hsa04022	cGMP-PKG signaling pathway	14/408	167/7946	0.0478491	0.214573	0.173925	10000/109/6546/3708/1909/154/3710/4882/10105/5138/8660/5330/5604/85366	14
65	hsa04371	Apelin signaling pathway	12/408	137/7946	0.0486378	0.214755	0.174072	10000/109/6546/3708/3710/5054/51422/5330/5604/8877/85366/8862	12
66	hsa05225	Hepatocellular carcinoma	14/408	168/7946	0.0498696	0.216857	0.175776	1855/5293/1647/10000/7039/7476/1026/8326/4609/53358/8325/7480/5604/7040	14
67	hsa04350	TGF-beta signaling pathway	9/408	94/7946	0.0514328	0.217077	0.175954	353500/3624/1875/4609/7057/9241/64750/4092/7040	9
68	hsa04657	IL-17 signaling pathway	9/408	94/7946	0.0514328	0.217077	0.175954	5743/3553/1437/7128/5599/1147/8061/4312/7187	9
69	hsa04611	Platelet activation	11/408	124/7946	0.0533355	0.221845	0.179819	5293/10000/109/3708/3673/2149/3710/2534/3688/5330/85366	11
70	hsa04934	Cushing syndrome	13/408	155/7946	0.0550442	0.225681	0.182929	1855/109/3708/7476/57552/3710/1026/8326/8325/7480/949/5330/5604	13
71	hsa05414	Dilated cardiomyopathy (DCM)	9/408	96/7946	0.0574076	0.230097	0.186508	109/6546/3655/3693/3673/3688/3678/7171/7040	9
72	hsa05166	Human T-cell leukemia virus 1 infection	17/408	219/7946	0.0577246	0.230097	0.186508	5293/3932/10000/109/7850/4487/1437/1026/4609/5599/1147/8061/2113/8900/5604/7040/5971	17
73	hsa04664	Fc epsilon RI signaling pathway	7/408	68/7946	0.0587768	0.231081	0.187306	5293/10000/1437/2534/5599/5604/5880	7
74	hsa04725	Cholinergic synapse	10/408	112/7946	0.0613444	0.234745	0.190275	5293/10000/109/3708/3710/56479/2534/5330/5604/3768	10
75	hsa05145	Toxoplasmosis	10/408	112/7946	0.0613444	0.234745	0.190275	3918/10000/3655/3688/5599/10105/1147/3312/3909/7040	10
76	hsa04920	Adipocytokine signaling pathway	7/408	69/7946	0.0626704	0.236663	0.191831	10000/51422/5599/1147/8660/9021/2182	7
77	hsa04917	Prolactin signaling pathway	7/408	70/7946	0.0667178	0.248675	0.201567	5293/10000/53358/5599/8835/5604/9021	7
78	hsa04750	Inflammatory mediator regulation of TRP channels	9/408	100/7946	0.0706565	0.25998	0.21073	5293/4803/109/3553/3708/5734/3710/5599/5330	9
79	hsa01523	Antifolate resistance	4/408	31/7946	0.072162	0.262158	0.212496	3553/9429/1147/6573	4
80	hsa04916	Melanogenesis	9/408	101/7946	0.0742429	0.266346	0.215891	1855/109/7476/8326/8325/7480/5330/5604/4157	9
81	hsa05213	Endometrial cancer	6/408	58/7946	0.0756741	0.268129	0.217336	5293/1647/10000/1026/4609/5604	6
82	hsa05142	Chagas disease (American trypanosomiasis)	9/408	102/7946	0.0779397	0.272789	0.221113	5293/10000/3553/5054/5599/1147/5330/2769/7040	9
83	hsa03022	Basal transcription factors	5/408	45/7946	0.079136	0.273639	0.221802	728340/2966/902/2963/6875	5
84	hsa00532	Glycosaminoglycan biosynthesis - chondroitin sulfate / dermatan sulfate	3/408	20/7946	0.0801311	0.273781	0.221917	337876/50515/56548	3
85	hsa04540	Gap junction	8/408	88/7946	0.081518	0.275243	0.223102	109/3708/3710/2697/5330/5604/10381/84617	8
86	hsa05235	PD-L1 expression and PD-1 checkpoint pathway in cancer	8/408	89/7946	0.0857835	0.286277	0.232046	5293/3932/55509/10000/29126/1147/116071/5604	8
87	hsa05214	Glioma	7/408	75/7946	0.0892634	0.294466	0.238684	5293/1647/10000/7039/1026/53358/5604	7
88	hsa04150	mTOR signaling pathway	12/408	153/7946	0.0940634	0.303328	0.245866	1855/5293/10000/23175/7476/2887/8326/8325/1147/7480/51382/5604	12
89	hsa04921	Oxytocin signaling pathway	12/408	153/7946	0.0940634	0.303328	0.245866	5743/109/3708/3710/1026/51422/4882/5330/5604/3768/85366/7226	12
90	hsa04213	Longevity regulating pathway - multiple species	6/408	62/7946	0.0972662	0.306941	0.248795	5293/10000/109/51422/3312/8660	6
91	hsa05164	Influenza A	13/408	170/7946	0.097355	0.306941	0.248795	5293/10000/114548/3552/3553/8795/8797/5646/1147/1965/7187/5604/9021	13
92	hsa05412	Arrhythmogenic right ventricular cardiomyopathy (ARVC)	7/408	77/7946	0.0993506	0.306941	0.248795	6546/3655/3693/3673/2697/3688/3678	7
93	hsa04931	Insulin resistance	9/408	108/7946	0.10244	0.306941	0.248795	5293/10000/51422/5599/9882/8660/6945/9021/5834	9
94	hsa04623	Cytosolic DNA-sensing pathway	6/408	63/7946	0.103127	0.306941	0.248795	3553/10622/115004/11128/1147/51728	6
95	hsa04666	Fc gamma R-mediated phagocytosis	8/408	93/7946	0.104125	0.306941	0.248795	5293/65108/10000/4651/5058/5604/8877/5880	8
96	hsa04912	GnRH signaling pathway	8/408	93/7946	0.104125	0.306941	0.248795	109/3708/1839/3710/5599/5330/5604/4313	8
97	hsa05323	Rheumatoid arthritis	8/408	93/7946	0.104125	0.306941	0.248795	3552/3553/1437/1514/4312/51382/7040/3589	8
98	hsa04550	Signaling pathways regulating pluripotency of stem cells	11/408	140/7946	0.104809	0.306941	0.248795	1855/5293/10000/7476/3624/8326/2260/4609/8325/7480/5604	11
99	hsa04929	GnRH secretion	6/408	64/7946	0.109169	0.312166	0.25303	5293/10000/3708/3710/5330/5604	6
100	hsa01521	EGFR tyrosine kinase inhibitor resistance	7/408	79/7946	0.110036	0.312166	0.25303	5293/10000/7039/53358/2621/5604/558	7
101	hsa03018	RNA degradation	7/408	79/7946	0.110036	0.312166	0.25303	87178/3329/54512/5214/64282/118460/10200	7
102	hsa00250	Alanine, aspartate and glutamate metabolism	4/408	36/7946	0.111048	0.312166	0.25303	2744/339983/5471/435	4
103	hsa04979	Cholesterol metabolism	5/408	50/7946	0.112032	0.312166	0.25303	57552/19/949/9388/51129	5
104	hsa04927	Cortisol synthesis and secretion	6/408	65/7946	0.115388	0.314181	0.254664	109/3708/57552/3710/949/5330	6
105	hsa05321	Inflammatory bowel disease (IBD)	6/408	65/7946	0.115388	0.314181	0.254664	3595/8809/3552/3553/3566/7040	6
106	hsa05163	Human cytomegalovirus infection	16/408	225/7946	0.116039	0.314181	0.254664	5293/5743/10000/109/3553/3708/5734/3710/1026/115004/4609/1147/5330/5604/9564/5880	16
107	hsa05216	Thyroid cancer	4/408	37/7946	0.119755	0.321212	0.260363	1647/1026/4609/5604	4
108	hsa05223	Non-small cell lung cancer	6/408	66/7946	0.121782	0.323113	0.261903	5293/1647/10000/7039/1026/5604	6
109	hsa04977	Vitamin digestion and absorption	3/408	24/7946	0.122715	0.323113	0.261903	8884/949/6573	3
110	hsa04662	B cell receptor signaling pathway	7/408	82/7946	0.127158	0.331767	0.268918	5293/10000/84433/1147/5604/10892/5880	7
111	hsa04914	Progesterone-mediated oocyte maturation	8/408	99/7946	0.135376	0.350026	0.283718	5293/10000/109/993/6793/5599/8900/5604	8
112	hsa04621	NOD-like receptor signaling pathway	13/408	181/7946	0.138366	0.354563	0.287396	114548/3553/3708/118429/3710/7128/64170/5599/1147/7187/5330/22861/7226	13
113	hsa04924	Renin secretion	6/408	69/7946	0.141976	0.360595	0.292285	3708/1909/5734/154/3710/5330	6
114	hsa04932	Non-alcoholic fatty liver disease (NAFLD)	11/408	149/7946	0.143332	0.360846	0.292488	5293/10000/3552/3553/51422/5599/8660/1965/6945/9021/7040	11
115	hsa04520	Adherens junction	6/408	71/7946	0.156242	0.388494	0.314899	2534/2260/6591/5787/87/5880	6
116	hsa04145	Phagosome	11/408	152/7946	0.157641	0.388494	0.314899	3693/3673/1514/3688/3678/949/51382/7057/11151/10381/84617	11
117	hsa00533	Glycosaminoglycan biosynthesis - keratan sulfate	2/408	14/7946	0.159535	0.388494	0.314899	9435/6483	2
118	hsa05167	Kaposi sarcoma-associated herpesvirus infection	13/408	186/7946	0.159729	0.388494	0.314899	5293/5743/10000/3708/1437/3710/1026/4609/5599/1147/7187/5604/57580	13
119	hsa04115	p53 signaling pathway	6/408	72/7946	0.163603	0.394572	0.319825	1647/64393/1026/5054/8795/7057	6
120	hsa00240	Pyrimidine metabolism	5/408	57/7946	0.167186	0.399853	0.324106	1503/1635/4907/7378/4860	5
121	hsa05100	Bacterial invasion of epithelial cells	6/408	73/7946	0.171109	0.400244	0.324423	5293/1212/53358/3688/3678/9564	6
122	hsa05162	Measles	10/408	138/7946	0.1712	0.400244	0.324423	5293/10000/3552/3553/7128/5599/1147/3312/1965/7187	10
123	hsa05160	Hepatitis C	11/408	155/7946	0.172643	0.400244	0.324423	5293/10000/1026/4609/1147/949/1965/7187/5604/10197/9021	11
124	hsa04062	Chemokine signaling pathway	13/408	189/7946	0.173321	0.400244	0.324423	5293/10000/109/53358/1147/2869/5058/5330/5604/9564/2826/57580/5880	13
125	hsa04978	Mineral absorption	5/408	58/7946	0.175819	0.400244	0.324423	6546/1181/26872/55630/3163	5
126	hsa05418	Fluid shear stress and atherosclerosis	10/408	139/7946	0.176646	0.400244	0.324423	5293/10000/7850/3552/3553/1514/5599/1147/4313/5880	10
127	hsa04922	Glucagon signaling pathway	8/408	106/7946	0.177111	0.400244	0.324423	10000/3708/3710/51422/5214/3939/5330/5834	8
128	hsa04392	Hippo signaling pathway - multiple species	3/408	29/7946	0.184661	0.411817	0.333804	5058/122786/4771	3
129	hsa01230	Biosynthesis of amino acids	6/408	75/7946	0.186538	0.411817	0.333804	22934/435/48/5214/384/162417	6
130	hsa04971	Gastric acid secretion	6/408	75/7946	0.186538	0.411817	0.333804	109/3708/3710/115111/5330/85366	6
131	hsa05133	Pertussis	6/408	76/7946	0.194449	0.426008	0.345306	114548/3552/3553/3688/5599/3678	6
132	hsa04066	HIF-1 signaling pathway	8/408	109/7946	0.196562	0.427374	0.346414	5293/10000/3099/1026/5054/5214/3939/5604	8
133	hsa05140	Leishmaniasis	6/408	77/7946	0.202486	0.436943	0.35417	65108/5743/3552/3553/3688/7040	6
134	hsa04710	Circadian rhythm	3/408	31/7946	0.211388	0.452748	0.366981	4862/51422/9572	3
135	hsa05152	Tuberculosis	12/408	180/7946	0.21417	0.45531	0.369058	1263/10000/3552/3553/3329/64170/5599/1594/11151/8877/10892/7040	12
136	hsa00600	Sphingolipid metabolism	4/408	47/7946	0.220311	0.458184	0.371387	29956/8560/56624/8877	4
137	hsa03420	Nucleotide excision repair	4/408	47/7946	0.220311	0.458184	0.371387	728340/2966/902/2067	4
138	hsa04973	Carbohydrate digestion and absorption	4/408	47/7946	0.220311	0.458184	0.371387	5293/10000/3099/5330	4
139	hsa00230	Purine metabolism	9/408	130/7946	0.223817	0.462125	0.374582	5142/109/7498/5471/4907/3614/4882/5138/4860	9
140	hsa00564	Glycerophospholipid metabolism	7/408	97/7946	0.230013	0.470515	0.381382	129642/23175/1608/84803/55326/8526/9663	7
141	hsa00520	Amino sugar and nucleotide sugar metabolism	4/408	48/7946	0.231415	0.470515	0.381382	6675/3099/10007/64841	4
142	hsa05169	Epstein-Barr virus infection	13/408	201/7946	0.232973	0.470515	0.381382	5293/1647/10000/5708/1026/7128/4609/5599/1147/960/8900/7187/5971	13
143	hsa01210	2-Oxocarboxylic acid metabolism	2/408	18/7946	0.235509	0.470515	0.381382	48/162417	2
144	hsa04270	Vascular smooth muscle contraction	9/408	132/7946	0.236924	0.470515	0.381382	109/3708/1909/3710/4882/5330/5604/136/85366	9
145	hsa05231	Choline metabolism in cancer	7/408	98/7946	0.237717	0.470515	0.381382	5293/10000/1608/5599/5604/8526/5880	7
146	hsa00270	Cysteine and methionine metabolism	4/408	49/7946	0.242653	0.473751	0.384005	6723/58478/3939/6611	4
147	hsa04913	Ovarian steroidogenesis	4/408	49/7946	0.242653	0.473751	0.384005	5743/109/949/3294	4
148	hsa04070	Phosphatidylinositol signaling system	7/408	99/7946	0.245504	0.476078	0.385891	5293/3708/1608/3710/55529/5330/8526	7
149	hsa04919	Thyroid hormone signaling pathway	8/408	119/7946	0.266951	0.514195	0.416787	5293/10000/4855/4609/5214/9882/5330/5604	8
150	hsa04140	Autophagy - animal	9/408	137/7946	0.270818	0.518165	0.420006	5293/10000/3708/1514/5599/664/8660/1965/5604	9
151	hsa04620	Toll-like receptor signaling pathway	7/408	104/7946	0.285531	0.540357	0.437993	5293/10000/3553/5599/1147/7187/5604	7
152	hsa04961	Endocrine and other factor-regulated calcium reabsorption	4/408	53/7946	0.288673	0.540357	0.437993	6546/1212/793/5330	4
153	hsa04622	RIG-I-like receptor signaling pathway	5/408	70/7946	0.289948	0.540357	0.437993	5599/1147/7187/9755/54941	5
154	hsa05120	Epithelial cell signaling in Helicobacter pylori infection	5/408	70/7946	0.289948	0.540357	0.437993	1839/5599/1147/5058/51382	5
155	hsa00760	Nicotinate and nicotinamide metabolism	3/408	37/7946	0.295345	0.546865	0.443269	316/4907/4860	3
156	hsa04110	Cell cycle	8/408	124/7946	0.304618	0.560419	0.454255	1647/993/902/1026/1875/4609/8900/7040	8
157	hsa04659	Th17 cell differentiation	7/408	107/7946	0.310263	0.567168	0.459726	3932/3553/5599/1147/3566/9466/7040	7
158	hsa05161	Hepatitis B	10/408	162/7946	0.320186	0.5785	0.468911	5293/10000/1026/4609/5599/1147/8900/7187/5604/7040	10
159	hsa01524	Platinum drug resistance	5/408	73/7946	0.320493	0.5785	0.468911	5293/10000/1026/540/2067	5
160	hsa04360	Axon guidance	11/408	181/7946	0.325927	0.584631	0.473881	5293/6092/2044/2534/3688/5058/8482/10509/5880/1947/5063	11
161	hsa05206	MicroRNAs in cancer	18/408	310/7946	0.328086	0.584849	0.474057	5293/5743/85414/2744/993/4855/1026/6624/4609/3371/5328/960/3678/8091/10253/8660/7057/5604	18
162	hsa04658	Th1 and Th2 cell differentiation	6/408	92/7946	0.334047	0.591199	0.479204	3932/3595/5599/1147/54567/3566	6
163	hsa05134	Legionellosis	4/408	57/7946	0.335768	0.591199	0.479204	3553/3329/664/3312	4
164	hsa00534	Glycosaminoglycan biosynthesis - heparan sulfate / heparin	2/408	24/7946	0.351281	0.605815	0.491051	9957/9955	2
165	hsa03320	PPAR signaling pathway	5/408	76/7946	0.351391	0.605815	0.491051	8309/2171/4312/51129/2182	5
166	hsa04670	Leukocyte transendothelial migration	7/408	112/7946	0.352288	0.605815	0.491051	5293/3688/90952/87/4313/9564/5880	7
167	hsa04975	Fat digestion and absorption	3/408	41/7946	0.352512	0.605815	0.491051	19/84649/949	3
168	hsa04730	Long-term depression	4/408	60/7946	0.37132	0.630585	0.511129	3708/3710/5330/5604	4
169	hsa05416	Viral myocarditis	4/408	60/7946	0.37132	0.630585	0.511129	27/1604/2534/5880	4
170	hsa04940	Type I diabetes mellitus	3/408	43/7946	0.380952	0.643137	0.521303	3552/3553/3329	3
171	hsa04950	Maturity onset diabetes of the young	2/408	26/7946	0.388774	0.650312	0.527118	4825/168620	2
172	hsa04925	Aldosterone synthesis and secretion	6/408	98/7946	0.389734	0.650312	0.527118	109/3708/3710/5138/949/5330	6
173	hsa05132	Salmonella infection	5/408	80/7946	0.392772	0.651593	0.528158	3552/3553/1437/2318/5599	5
174	hsa05170	Human immunodeficiency virus 1 infection	12/408	212/7946	0.406388	0.659634	0.534675	5293/10000/3708/3710/115004/5599/1147/5058/5604/5880/8905/5063	12
175	hsa00062	Fatty acid elongation	2/408	27/7946	0.407161	0.659634	0.534675	11332/122970	2
176	hsa01040	Biosynthesis of unsaturated fatty acids	2/408	27/7946	0.407161	0.659634	0.534675	11332/122970	2
177	hsa04061	Viral protein interaction with cytokine and cytokine receptor	6/408	100/7946	0.408337	0.659634	0.534675	8809/1436/8795/8793/8797/2826	6
178	hsa03050	Proteasome	3/408	45/7946	0.409111	0.659634	0.534675	5708/10197/143471	3
179	hsa04722	Neurotrophin signaling pathway	7/408	119/7946	0.411906	0.66043	0.53532	5293/4803/10000/53358/5599/10019/5604	7
180	hsa04152	AMPK signaling pathway	7/408	120/7946	0.420425	0.670345	0.543357	5293/10000/51422/5214/5526/8900/8660	7
181	hsa04972	Pancreatic secretion	6/408	102/7946	0.426892	0.676895	0.548666	109/3708/3710/5646/5330/1506	6
182	hsa04024	cAMP signaling pathway	12/408	216/7946	0.431901	0.681075	0.552054	5293/5142/10000/109/1909/2149/154/5599/5058/5604/6662/5880	12
183	hsa04720	Long-term potentiation	4/408	67/7946	0.453293	0.70706	0.573117	3708/3710/5330/5604	4
184	hsa04217	Necroptosis	9/408	162/7946	0.453307	0.70706	0.573117	114548/3552/3553/7128/8795/8797/5599/197259/5834	9
185	hsa00030	Pentose phosphate pathway	2/408	30/7946	0.460614	0.714573	0.579207	22934/5214	2
186	hsa00010	Glycolysis / Gluconeogenesis	4/408	68/7946	0.464756	0.717123	0.581274	3099/219/5214/3939	4
187	hsa05144	Malaria	3/408	50/7946	0.477538	0.721732	0.585009	3553/7057/7040	3
188	hsa00052	Galactose metabolism	2/408	31/7946	0.477802	0.721732	0.585009	3099/5214	2
189	hsa00410	beta-Alanine metabolism	2/408	31/7946	0.477802	0.721732	0.585009	219/54498	2
190	hsa00512	Mucin type O-glycan biosynthesis	2/408	31/7946	0.477802	0.721732	0.585009	79623/6483	2
191	hsa04211	Longevity regulating pathway	5/408	89/7946	0.484488	0.725231	0.587845	5293/10000/109/51422/8660	5
192	hsa04514	Cell adhesion molecules (CAMs)	8/408	147/7946	0.485172	0.725231	0.587845	3655/29126/80380/3688/23705/90952/5817/1002	8
193	hsa04723	Retrograde endocannabinoid signaling	8/408	148/7946	0.492919	0.731433	0.592873	5743/109/3708/57406/11343/3710/5599/5330	8
194	hsa04970	Salivary secretion	5/408	90/7946	0.494418	0.731433	0.592873	109/3708/154/3710/5330	5
195	hsa04976	Bile secretion	4/408	72/7946	0.50968	0.748473	0.606685	109/57552/9429/949	4
196	hsa00051	Fructose and mannose metabolism	2/408	33/7946	0.511153	0.748473	0.606685	3099/5214	2
197	hsa04330	Notch signaling pathway	3/408	53/7946	0.516792	0.75289	0.610264	1855/4855/54567	3
198	hsa04918	Thyroid hormone synthesis	4/408	74/7946	0.531498	0.770403	0.624461	109/3708/3710/5330	4
199	hsa04724	Glutamatergic synapse	6/408	114/7946	0.535198	0.771868	0.625647	109/2744/3708/3710/5330/9454	6
200	hsa04974	Protein digestion and absorption	5/408	95/7946	0.542914	0.77687	0.629702	6546/5646/1308/1282/1506	5
201	hsa00603	Glycosphingolipid biosynthesis - globo and isoglobo series	1/408	15/7946	0.546787	0.77687	0.629702	6483	1
202	hsa00604	Glycosphingolipid biosynthesis - ganglio series	1/408	15/7946	0.546787	0.77687	0.629702	6483	1
203	hsa00480	Glutathione metabolism	3/408	56/7946	0.55441	0.783821	0.635337	6723/4953/6611	3
204	hsa00500	Starch and sucrose metabolism	2/408	36/7946	0.558485	0.785712	0.636869	3099/5834	2
205	hsa04960	Aldosterone-regulated sodium reabsorption	2/408	37/7946	0.573522	0.799033	0.647667	5293/3291	2
206	hsa05143	African trypanosomiasis	2/408	37/7946	0.573522	0.799033	0.647667	3553/5330	2
207	hsa05340	Primary immunodeficiency	2/408	38/7946	0.588183	0.809367	0.656043	3932/3575	2
208	hsa00120	Primary bile acid biosynthesis	1/408	17/7946	0.59222	0.809367	0.656043	8309	1
209	hsa00450	Selenocompound metabolism	1/408	17/7946	0.59222	0.809367	0.656043	92935	1
210	hsa00910	Nitrogen metabolism	1/408	17/7946	0.59222	0.809367	0.656043	771	1
211	hsa00140	Steroid hormone biosynthesis	3/408	60/7946	0.601755	0.815604	0.661098	3290/3291/3294	3
212	hsa00620	Pyruvate metabolism	2/408	39/7946	0.602467	0.815604	0.661098	219/3939	2
213	hsa00061	Fatty acid biosynthesis	1/408	18/7946	0.613203	0.826241	0.66972	2182	1
214	hsa04216	Ferroptosis	2/408	40/7946	0.616374	0.826633	0.670038	64116/2182	2
215	hsa04146	Peroxisome	4/408	83/7946	0.623177	0.831869	0.674282	7498/8309/55711/2182	4
216	hsa05332	Graft-versus-host disease	2/408	41/7946	0.629906	0.836958	0.678407	3552/3553	2
217	hsa00380	Tryptophan metabolism	2/408	42/7946	0.643063	0.845036	0.684955	316/219	2
218	hsa00860	Porphyrin and chlorophyll metabolism	2/408	42/7946	0.643063	0.845036	0.684955	2395/3163	2
219	hsa04530	Tight junction	8/408	169/7946	0.644819	0.845036	0.684955	22989/51422/57180/54566/3688/5599/87/4771	8
220	hsa04261	Adrenergic signaling in cardiomyocytes	7/408	149/7946	0.649963	0.846705	0.686308	10000/109/6546/154/5526/5330/7171	7
221	hsa00100	Steroid biosynthesis	1/408	20/7946	0.651993	0.846705	0.686308	1594	1
222	hsa00071	Fatty acid degradation	2/408	44/7946	0.668267	0.863866	0.700218	219/2182	2
223	hsa04728	Dopaminergic synapse	6/408	131/7946	0.671227	0.863866	0.700218	10000/3708/3710/5599/5526/5330	6
224	hsa02010	ABC transporters	2/408	45/7946	0.68032	0.871661	0.706536	9429/19	2
225	hsa00900	Terpenoid backbone biosynthesis	1/408	22/7946	0.686901	0.87618	0.710199	23590	1
226	hsa00514	Other types of O-glycan biosynthesis	2/408	46/7946	0.692015	0.878063	0.711725	79623/8985	2
227	hsa05032	Morphine addiction	4/408	91/7946	0.694496	0.878063	0.711725	5142/109/2869/5138	4
228	hsa00340	Histidine metabolism	1/408	23/7946	0.703022	0.88108	0.714171	219	1
229	hsa04964	Proximal tubule bicarbonate reclamation	1/408	23/7946	0.703022	0.88108	0.714171	2744	1
230	hsa04726	Serotonergic synapse	5/408	115/7946	0.710844	0.887009	0.718977	5743/3708/3710/5330/5604	5
231	hsa00280	Valine, leucine and isoleucine degradation	2/408	48/7946	0.714345	0.88752	0.719391	316/219	2
232	hsa04672	Intestinal immune network for IgA production	2/408	49/7946	0.724993	0.896866	0.726966	2826/7040	2
233	hsa04340	Hedgehog signaling pathway	2/408	50/7946	0.735303	0.901847	0.731003	730094/64750	2
234	hsa05110	Vibrio cholerae infection	2/408	50/7946	0.735303	0.901847	0.731003	109/51382	2
235	hsa04713	Circadian entrainment	4/408	97/7946	0.741317	0.905353	0.733846	109/3708/3710/5330	4
236	hsa00790	Folate biosynthesis	1/408	26/7946	0.746584	0.907923	0.735928	2643	1
237	hsa03013	RNA transport	7/408	165/7946	0.750615	0.908402	0.736317	8891/25929/10940/10419/1965/8669/54913	7
238	hsa00053	Ascorbate and aldarate metabolism	1/408	27/7946	0.759639	0.908402	0.736317	219	1
239	hsa00601	Glycosphingolipid biosynthesis - lacto and neolacto series	1/408	27/7946	0.759639	0.908402	0.736317	10402	1
240	hsa04966	Collecting duct acid secretion	1/408	27/7946	0.759639	0.908402	0.736317	51382	1
241	hsa04142	Lysosome	5/408	123/7946	0.764417	0.910322	0.737874	7805/1212/1514/968/8905	5
242	hsa04612	Antigen processing and presentation	3/408	78/7946	0.771747	0.915254	0.741871	1514/3312/10197	3
243	hsa00983	Drug metabolism - other enzymes	3/408	79/7946	0.779165	0.920248	0.745919	7498/7378/3614	3
244	hsa04114	Oocyte meiosis	5/408	128/7946	0.793894	0.927399	0.751715	109/3708/3710/5526/5604	5
245	hsa00020	Citrate cycle (TCA cycle)	1/408	30/7946	0.794914	0.927399	0.751715	48	1
246	hsa00630	Glyoxylate and dicarboxylate metabolism	1/408	30/7946	0.794914	0.927399	0.751715	48	1
247	hsa04215	Apoptosis - multiple species	1/408	32/7946	0.815511	0.947577	0.768071	5599	1
248	hsa04260	Cardiac muscle contraction	3/408	86/7946	0.825688	0.950931	0.770789	6546/444/7171	3
249	hsa04911	Insulin secretion	3/408	86/7946	0.825688	0.950931	0.770789	109/3710/5330	3
250	hsa00310	Lysine degradation	2/408	61/7946	0.828437	0.950931	0.770789	8985/219	2
251	hsa00640	Propanoate metabolism	1/408	34/7946	0.834044	0.950931	0.770789	3939	1
252	hsa04120	Ubiquitin mediated proteolysis	5/408	136/7946	0.834964	0.950931	0.770789	140739/8916/64750/9021/27338	5
253	hsa04080	Neuroactive ligand-receptor interaction	14/408	340/7946	0.840209	0.953123	0.772566	23566/1901/1909/5734/2690/2149/154/5646/51083/4157/5026/136/4923/8862	14
254	hsa04714	Thermogenesis	9/408	231/7946	0.846436	0.956406	0.775227	353500/65260/109/11343/91942/29078/51422/2260/2182	9
255	hsa00350	Tyrosine metabolism	1/408	36/7946	0.850719	0.957476	0.776095	316	1
256	hsa04137	Mitophagy - animal	2/408	65/7946	0.854235	0.957677	0.776258	5599/664	2
257	hsa01200	Carbon metabolism	4/408	117/7946	0.858384	0.958584	0.776993	3099/22934/48/5214	4
258	hsa04141	Protein processing in endoplasmic reticulum	6/408	166/7946	0.861734	0.958595	0.777002	6747/9532/5599/3312/10808/1965	6
259	hsa00830	Retinol metabolism	2/408	67/7946	0.865763	0.959359	0.777621	56603/316	2
260	hsa00513	Various types of N-glycan biosynthesis	1/408	39/7946	0.872651	0.963272	0.780793	338707	1
261	hsa05203	Viral carcinogenesis	7/408	201/7946	0.897997	0.980902	0.795083	5293/728340/2966/1026/8900/87/7187	7
262	hsa00562	Inositol phosphate metabolism	2/408	74/7946	0.899831	0.980902	0.795083	5293/5330	2
263	hsa04144	Endocytosis	9/408	249/7946	0.899848	0.980902	0.795083	1601/1212/23362/8027/2869/254122/3312/30844/64750	9
264	hsa04962	Vasopressin-regulated water reabsorption	1/408	44/7946	0.902293	0.980902	0.795083	109	1
265	hsa04721	Synaptic vesicle cycle	2/408	78/7946	0.915496	0.9915	0.803673	1212/51382	2
266	hsa05030	Cocaine addiction	1/408	49/7946	0.925049	0.994998	0.806509	8851	1
267	hsa05204	Chemical carcinogenesis	2/408	82/7946	0.928842	0.994998	0.806509	5743/3290	2
268	hsa04742	Taste transduction	2/408	83/7946	0.931853	0.994998	0.806509	3710/5330	2
269	hsa05014	Amyotrophic lateral sclerosis (ALS)	1/408	51/7946	0.932594	0.994998	0.806509	10452	1
270	hsa05016	Huntington disease	6/408	193/7946	0.936714	0.995692	0.807071	3708/1212/3092/10105/5330/6875	6
271	hsa03460	Fanconi anemia pathway	1/408	54/7946	0.942515	0.995761	0.807127	2067	1
272	hsa05010	Alzheimer disease	5/408	171/7946	0.943718	0.995761	0.807127	3553/3708/3710/5330/8851	5
273	hsa04727	GABAergic synapse	2/408	89/7946	0.947538	0.996098	0.8074	109/2744	2
274	hsa01212	Fatty acid metabolism	1/408	57/7946	0.950978	0.996098	0.8074	2182	1
275	hsa05034	Alcoholism	5/408	184/7946	0.963595	1	0.810563	2030/5569/53358/5604/136	5
276	hsa00590	Arachidonic acid metabolism	1/408	63/7946	0.964357	1	0.810563	5743	1
277	hsa00970	Aminoacyl-tRNA biosynthesis	1/408	66/7946	0.969611	1	0.810563	92935	1
278	hsa00982	Drug metabolism - cytochrome P450	1/408	72/7946	0.977913	1	0.810563	316	1
279	hsa00980	Metabolism of xenobiotics by cytochrome P450	1/408	76/7946	0.982148	1	0.810563	3290	1
280	hsa05168	Herpes simplex virus 1 infection	15/408	491/7946	0.991936	1	0.810563	5293/8891/10000/7678/3553/115004/64170/1147/3678/1965/7187/9021/80032/22835/55422	15
281	hsa03015	mRNA surveillance pathway	1/408	91/7946	0.991973	1	0.810563	5526	1
282	hsa05322	Systemic lupus erythematosus	2/408	133/7946	0.992928	1	0.810563	735/87	2
283	hsa03040	Spliceosome	2/408	135/7946	0.993562	1	0.810563	6100/3312	2
284	hsa00190	Oxidative phosphorylation	1/408	133/7946	0.999151	1	0.810563	51382	1
285	hsa05012	Parkinson disease	1/408	142/7946	0.999476	1	0.810563	10105	1
286	hsa03010	Ribosome	1/408	153/7946	0.99971	1	0.810563	200916	1
287	hsa04740	Olfactory transduction	3/408	448/7946	1	1	0.810563	109/6546/5138	3
