# Supplementary material for: The Influence of Met Receptor Level on HGF-Induced Glycolytic Reprogramming in Head and Neck Squamous Cell Carcinoma
Source: Int J Mol Sci. 2020 Jan 11;21(2):471. doi: 10.3390/ijms21020471 (PMC7013520; doi:10.3390/ijms21020471)
Supplement: Supplementary file 1 [file ijms-21-00471-s001.zip › S5 Detroit 562 down.xlsx]

## Sheet: Sheet
	ID	Description	GeneRatio	BgRatio	pvalue	p.adjust	qvalue	geneID	Count
1	hsa05204	Chemical carcinogenesis	28/763	82/7946	8.66025e-10	2.69334e-07	2.32459e-07	2948/2946/2944/2052/1545/54576/54575/54600/54577/54578/54579/54657/54659/54658/125/126/131/2941/9/1646/222/221/1139/220/6799/6817/445329/6818	28
2	hsa00980	Metabolism of xenobiotics by cytochrome P450	24/763	76/7946	7.83529e-08	1.21839e-05	1.05158e-05	2948/2946/2944/2052/1545/54576/54575/54600/54577/54578/54579/54657/54659/54658/125/126/131/2941/1645/222/221/220/29785/874	24
3	hsa00053	Ascorbate and aldarate metabolism	12/763	27/7946	2.51777e-06	0.000261009	0.000225274	54576/54575/54600/54577/54578/54579/54657/54659/54658/7358/501/224	12
4	hsa00860	Porphyrin and chlorophyll metabolism	15/763	42/7946	3.92939e-06	0.00030551	0.000263682	5498/54576/54575/54600/54577/54578/54579/54657/54659/54658/1356/210/326625/2235/645	15
5	hsa00140	Steroid hormone biosynthesis	18/763	60/7946	7.51223e-06	0.000467261	0.000403288	51478/1545/54576/54575/54600/54577/54578/54579/54657/54659/54658/6783/1645/1646/8644/1109/220074/412	18
6	hsa05322	Systemic lupus erythematosus	29/763	133/7946	1.79248e-05	0.000929104	0.000801901	440689/8370/8337/723790/554313/8349/8347/8334/3017/8344/8343/8339/8353/8355/8365/8970/8969/8357/8348/717/720/721/3122/3109/3108/727/716/715/718	29
7	hsa00982	Drug metabolism - cytochrome P450	19/763	72/7946	3.21828e-05	0.00142983	0.00123408	2948/2946/2944/54576/54575/54600/54577/54578/54579/54657/54659/54658/125/126/131/2941/222/221/220	19
8	hsa00100	Steroid biosynthesis	9/763	20/7946	4.19729e-05	0.00145618	0.00125681	1718/51478/6307/2222/1056/3988/7108/1591/4047	9
9	hsa00040	Pentose and glucuronate interconversions	12/763	34/7946	4.21402e-05	0.00145618	0.00125681	54576/54575/54600/54577/54578/54579/54657/54659/54658/7358/57016/9365	12
10	hsa04610	Complement and coagulation cascades	20/763	85/7946	0.000117411	0.00365147	0.00315155	3075/10878/3078/5624/5627/3426/717/629/720/721/1191/5327/727/7450/716/715/623/5345/718/2157	20
11	hsa00830	Retinol metabolism	17/763	67/7946	0.000141032	0.00398735	0.00344144	9249/54576/54575/54600/54577/54578/54579/54657/54659/54658/125/126/131/216/1592/8608/29785	17
12	hsa04360	Axon guidance	33/763	181/7946	0.000211644	0.00520413	0.00449164	54361/8503/1942/9901/5364/6405/7474/6091/2042/285220/2049/658/817/9037/2045/9723/223117/6608/5998/219699/3983/54961/81029/59277/4776/80031/4756/56963/5595/5578/4773/23654/5365	33
13	hsa00590	Arachidonic acid metabolism	16/763	63/7946	0.000217536	0.00520413	0.00449164	1573/4056/2053/5742/9536/8644/240/11145/100137049/255189/246/4051/8529/874/2678/8398	16
14	hsa00280	Valine, leucine and isoleucine degradation	13/763	48/7946	0.000426955	0.00948449	0.00818597	3155/56922/1962/3033/3157/501/54511/594/39/5095/4329/18/224	13
15	hsa00650	Butanoate metabolism	9/763	28/7946	0.000852918	0.0176838	0.0152627	3155/1962/56898/3033/3157/7915/54511/39/18	9
16	hsa00072	Synthesis and degradation of ketone bodies	5/763	10/7946	0.00134598	0.0261625	0.0225806	3155/56898/3157/54511/39	5
17	hsa00380	Tryptophan metabolism	11/763	42/7946	0.00157762	0.0288611	0.0249097	8564/1545/23498/8942/1962/3033/501/39/3620/847/224	11
18	hsa05217	Basal cell carcinoma	14/763	63/7946	0.00216469	0.0374011	0.0322805	54361/7483/89780/83439/7855/7475/80326/7474/6608/10912/1643/81029/7157/8313	14
19	hsa00601	Glycosphingolipid biosynthesis - lacto and neolacto series	8/763	27/7946	0.00295049	0.0482949	0.0416829	8702/2651/2683/28/6484/6489/2524/53947	8
20	hsa05150	Staphylococcus aureus infection	18/763	96/7946	0.00408153	0.0634678	0.0547785	3075/3426/717/629/720/721/3122/3109/3108/727/716/715/3860/3866/3880/3857/3868/718	18
21	hsa04928	Parathyroid hormone synthesis, secretion and action	19/763	106/7946	0.00538433	0.0797393	0.0688222	148327/4929/5337/10568/1388/6257/6256/408/4322/112/9365/5595/4324/5338/5578/9368/3727/9935/1591	19
22	hsa00350	Tyrosine metabolism	9/763	36/7946	0.00578306	0.0812438	0.0701207	125/126/131/7306/222/221/220074/2954/220	9
23	hsa00630	Glyoxylate and dicarboxylate metabolism	8/763	30/7946	0.00600838	0.0812438	0.0701207	2752/275/39/112817/847/5095/6470/55902	8
24	hsa00983	Drug metabolism - other enzymes	15/763	79/7946	0.00742949	0.0887958	0.0766388	2948/2946/2944/54576/54575/54600/54577/54578/54579/54657/54659/54658/2941/9/8824	15
25	hsa00410	beta-Alanine metabolism	8/763	31/7946	0.00743237	0.0887958	0.0766388	1962/501/222/221/4329/220/18/224	8
26	hsa00071	Fatty acid degradation	10/763	44/7946	0.00761343	0.0887958	0.0766388	1962/125/126/131/3033/2180/501/39/224/1375	10
27	hsa05226	Gastric cancer	24/763	149/7946	0.00773935	0.0887958	0.0766388	54361/8503/7042/7483/89780/83439/7855/7475/80326/5915/7474/6257/1030/10912/6256/2263/1643/81029/5595/999/7157/2064/3728/8313	24
28	hsa04978	Mineral absorption	12/763	58/7946	0.00799448	0.0887958	0.0766388	493/30061/10568/55503/140803/4493/4494/4495/4501/2512/6523/538	12
29	hsa05034	Alcoholism	28/763	184/7946	0.00927146	0.0994284	0.0858157	440689/8370/8337/723790/554313/8349/148327/79885/814/8347/8334/3017/8344/8343/8339/8353/8355/8365/8970/8969/8357/8348/1388/55315/5595/2775/10014/10013	28
30	hsa04310	Wnt signaling pathway	25/763	160/7946	0.00976189	0.101198	0.0873432	54361/57216/59352/7483/89780/83439/7855/7475/80326/7474/166336/5602/80319/817/1501/29964/81029/4776/5176/7157/8313/5578/4773/25776/6907	25
31	hsa00604	Glycosphingolipid biosynthesis - ganglio series	5/763	15/7946	0.010678	0.107125	0.0924583	8869/8705/30815/27090/6489	5
32	hsa04146	Peroxisome	15/763	83/7946	0.0117062	0.113769	0.0981932	3155/3417/1962/2180/54511/54677/2053/1384/847/4598/283927/92960/1891/11264/215	15
33	hsa04514	Cell adhesion molecules (CAMs)	23/763	147/7946	0.012649	0.119207	0.102887	79679/23114/214/152404/22871/9076/10686/3134/3122/3109/3108/1365/1364/26047/64115/5818/4756/999/6385/102723996/4685/9073/23308	23
34	hsa00900	Terpenoid backbone biosynthesis	6/763	22/7946	0.0149874	0.131436	0.113441	3157/3156/39/3422/4598/4597	6
35	hsa04916	Melanogenesis	17/763	101/7946	0.0151595	0.131436	0.113441	54361/148327/7483/89780/83439/7855/7475/80326/7474/3815/817/7306/81029/112/5595/2775/5578	17
36	hsa01200	Carbon metabolism	19/763	117/7946	0.0153384	0.131436	0.113441	9563/5226/4524/26227/3417/275/7086/1962/4199/39/2203/847/10873/113675/5095/4329/6470/55902/2539	19
37	hsa00480	Glutathione metabolism	11/763	56/7946	0.0159554	0.131436	0.113441	5226/2948/2946/2944/3417/2941/2729/124975/2686/2678/2539	11
38	hsa00430	Taurine and hypotaurine metabolism	4/763	11/7946	0.0160597	0.131436	0.113441	51380/124975/2686/2678	4
39	hsa04960	Aldosterone-regulated sodium reabsorption	8/763	37/7946	0.0218024	0.169514	0.146306	8503/4306/6337/6340/6338/5595/5578/3643	8
40	hsa05216	Thyroid cancer	8/763	37/7946	0.0218024	0.169514	0.146306	83439/6257/10912/6256/1643/5595/999/7157	8
41	hsa04934	Cushing syndrome	23/763	155/7946	0.0227423	0.171185	0.147748	54361/1031/148327/5087/7483/89780/83439/7855/7475/80326/776/7474/817/8622/1388/196/1030/81029/112/3164/5595/8313/8911	23
42	hsa05224	Breast cancer	22/763	147/7946	0.0233606	0.171185	0.147748	54361/26508/8503/7483/89780/83439/7855/7475/80326/7474/3280/3815/23493/23462/10912/1643/81029/5595/7157/2064/8313/4854	22
43	hsa05231	Choline metabolism in cancer	16/763	98/7946	0.0236686	0.171185	0.147748	8503/204962/126969/5337/5602/8611/80736/5900/80310/100137049/255189/5595/5338/5578/57153/1120	16
44	hsa00512	Mucin type O-glycan biosynthesis	7/763	31/7946	0.0248523	0.17306	0.149367	51809/51301/2650/79695/9245/55808/9334	7
45	hsa02010	ABC transporters	9/763	45/7946	0.0250409	0.17306	0.149367	24/26154/10058/10057/1080/4363/8714/10347/215	9
46	hsa04550	Signaling pathways regulating pluripotency of stem cells	21/763	140/7946	0.0257263	0.173932	0.150119	54361/3399/8503/7483/89780/4211/3625/7855/7475/80326/7474/2261/658/1749/2263/5080/81029/5595/8313/3718/1852	21
47	hsa05203	Viral carcinogenesis	28/763	201/7946	0.0278862	0.184523	0.15926	8503/440689/8370/554313/8349/148327/79885/1232/8347/3017/8344/8343/8339/8365/8970/8348/3134/1388/85477/1030/2934/10379/5595/7157/10014/718/3718/10013	28
48	hsa04666	Fc gamma R-mediated phagocytosis	15/763	93/7946	0.030775	0.199396	0.172097	55616/8503/10451/10092/5580/5337/8611/85477/2934/100137049/255189/5595/5338/5578/8398	15
49	hsa05205	Proteoglycans in cancer	28/763	204/7946	0.0330532	0.209787	0.181065	3339/54361/8503/10451/4660/7042/7483/89780/7855/7475/80326/2817/7474/22808/817/1278/6608/288/51196/27250/81029/2065/5595/7157/2064/1277/5578/6385	28
50	hsa04010	MAPK signaling pathway	38/763	295/7946	0.0362808	0.225145	0.19432	3925/1435/1942/7042/11221/3554/776/22808/2261/3815/5602/3315/284/10912/1326/2263/408/80310/3164/2065/5801/3306/9252/100137049/255189/23162/5595/7157/2064/5578/27092/5608/3643/3727/4909/2323/8911/1852	38
51	hsa00670	One carbon pool by folate	5/763	20/7946	0.0369208	0.225145	0.19432	4524/275/10840/160428/6470	5
52	hsa04625	C-type lectin receptor signaling pathway	16/763	104/7946	0.0387854	0.231966	0.200208	8503/5580/868/22808/5602/3659/4046/834/64581/6773/10379/4776/5595/8844/602/4773	16
53	hsa00640	Propanoate metabolism	7/763	34/7946	0.0396042	0.232394	0.200577	1962/594/39/5095/4329/18/55902	7
54	hsa04672	Intestinal immune network for IgA production	9/763	49/7946	0.0412516	0.233259	0.201323	5284/3600/3122/3109/3108/8741/102723996/23308/115650	9
55	hsa04913	Ovarian steroidogenesis	9/763	49/7946	0.0412516	0.233259	0.201323	1573/51478/1545/8644/240/112/100137049/255189/3643	9
56	hsa05223	Non-small cell lung cancer	11/763	66/7946	0.0482022	0.267694	0.231044	8503/5915/6257/10912/6256/1643/5595/7157/2064/5578/3718	11
57	hsa05225	Hepatocellular carcinoma	23/763	168/7946	0.0511272	0.278957	0.240765	54361/8503/2948/2946/2944/7042/7483/89780/83439/4780/7855/7475/80326/7474/2941/6595/10912/1643/81029/5595/7157/8313/5578	23
58	hsa00591	Linoleic acid metabolism	6/763	29/7946	0.0538255	0.288616	0.249101	1573/11145/100137049/255189/246/8398	6
59	hsa03320	PPAR signaling pathway	12/763	76/7946	0.0572889	0.296947	0.256292	1962/2180/3157/6257/4199/6256/10873/4973/376497/5465/1375/2710	12
60	hsa05212	Pancreatic cancer	12/763	76/7946	0.0572889	0.296947	0.256292	8503/7042/5337/5602/10912/5900/1643/5595/5338/7157/2064/9459	12
61	hsa05146	Amoebiasis	15/763	102/7946	0.0619322	0.299878	0.258822	8503/338382/7042/3554/1286/3913/2919/3315/1278/9630/5869/1277/5578/5275/5273	15
62	hsa00030	Pentose phosphate pathway	6/763	30/7946	0.0620521	0.299878	0.258822	9563/5226/64080/7086/2203/2539	6
63	hsa04390	Hippo signaling pathway	21/763	154/7946	0.0624546	0.299878	0.258822	7161/54361/7042/7483/89780/83439/7855/7475/80326/7474/166824/658/5521/7005/653/392255/81029/999/8313/27113/154796	21
64	hsa00340	Histidine metabolism	5/763	23/7946	0.0631938	0.299878	0.258822	501/222/221/220/224	5
65	hsa04330	Notch signaling pathway	9/763	53/7946	0.063374	0.299878	0.258822	26508/151636/3280/6310/23493/3955/23462/23220/4854	9
66	hsa00561	Glycerolipid metabolism	10/763	61/7946	0.0636397	0.299878	0.258822	8611/501/154141/56895/57016/1056/57104/224/64900/2710	10
67	hsa04612	Antigen processing and presentation	12/763	78/7946	0.0674303	0.312715	0.269901	1520/5993/3134/3122/3109/3108/6892/1508/3822/5720/3306/4261	12
68	hsa04668	TNF signaling pathway	16/763	112/7946	0.0683749	0.312715	0.269901	8503/1435/148327/843/2919/5602/3600/3659/1388/153090/1326/9252/5595/5608/602/257397	16
69	hsa01523	Antifolate resistance	6/763	31/7946	0.0709801	0.316874	0.273491	4524/10057/2348/4363/6470/8714	6
70	hsa05165	Human papillomavirus infection	40/763	330/7946	0.0713221	0.316874	0.273491	57801/54361/26508/1298/8503/148327/7059/7483/89780/525/83439/7855/7475/80326/1286/3913/7474/3280/7098/3659/5521/3134/534/23493/3955/1278/155066/23462/81029/7450/6773/10379/5595/7157/3674/1277/8313/9368/4854/4599	40
71	hsa00620	Pyruvate metabolism	7/763	39/7946	0.0749524	0.326377	0.281693	501/4199/39/10873/197257/224/55902	7
72	hsa04512	ECM-receptor interaction	13/763	88/7946	0.0762276	0.326377	0.281693	3339/1298/7059/1286/3913/1605/255743/1278/7450/341640/3674/1277/6385	13
73	hsa00565	Ether lipid metabolism	8/763	47/7946	0.0766093	0.326377	0.281693	5337/8611/11145/100137049/255189/79153/5338/8398	8
74	hsa04142	Lysosome	17/763	123/7946	0.0790296	0.332138	0.286665	6272/1520/27074/768239/950/1519/9374/26503/1508/427/138050/1515/3988/1509/2548/1777/410	17
75	hsa04216	Ferroptosis	7/763	40/7946	0.0837049	0.347096	0.299575	30061/1356/2180/2729/246/7157/2512	7
76	hsa04137	Mitophagy - animal	10/763	65/7946	0.0898837	0.367813	0.317456	338382/9451/22808/5602/23710/8408/7157/4077/10241/79735	10
77	hsa01212	Fatty acid metabolism	9/763	57/7946	0.0918517	0.370877	0.3201	1962/3033/2180/54898/9374/39/401494/9524/1375	9
78	hsa05219	Bladder cancer	7/763	41/7946	0.0930173	0.370877	0.3201	2261/9252/23604/5595/999/7157/2064	7
79	hsa04750	Inflammatory mediator regulation of TRP channels	14/763	100/7946	0.0959105	0.377572	0.325879	8503/1573/3554/5580/5602/817/112/59341/623/100137049/255189/5578/5608/8398	14
80	hsa04210	Apoptosis	18/763	136/7946	0.0997677	0.38387	0.331314	8503/1520/9451/843/8743/5602/5783/1519/1508/10912/1515/153090/55367/1509/8739/5595/7157/27113	18
81	hsa05213	Endometrial cancer	9/763	58/7946	0.0999789	0.38387	0.331314	8503/83439/10912/1643/5595/999/7157/2064/8313	9
82	hsa05160	Hepatitis C	20/763	155/7946	0.104955	0.39806	0.343562	8503/6041/91543/9451/9076/10686/7098/5521/1365/1364/6256/6773/4938/4939/10379/5595/7157/9073/4599/5465	20
83	hsa05323	Rheumatoid arthritis	13/763	93/7946	0.106815	0.400235	0.345439	1435/7042/525/2919/3600/534/3122/3109/3108/155066/284/8741/8792	13
84	hsa05133	Pertussis	11/763	76/7946	0.108928	0.403292	0.348077	5602/3659/717/720/721/727/834/716/715/5595/718	11
85	hsa00062	Fatty acid elongation	5/763	27/7946	0.110893	0.405737	0.350187	3033/54898/9374/401494/9524	5
86	hsa00010	Glycolysis / Gluconeogenesis	10/763	68/7946	0.113265	0.409599	0.353521	125/126/131/501/2203/222/221/220/224/55902	10
87	hsa04072	Phospholipase D signaling pathway	19/763	148/7946	0.116011	0.414704	0.357927	8503/3579/22808/5337/3815/8611/56895/1759/5900/80310/57121/112/10161/100137049/255189/5595/5338/5578/3643	19
88	hsa04014	Ras signaling pathway	28/763	232/7946	0.12055	0.426035	0.367706	8503/1435/1942/23179/22808/5337/2261/3815/5602/284/5900/51196/2263/11145/80310/5869/8437/100137049/255189/5595/5338/8844/5578/3643/4909/2323/8398/4303	28
89	hsa05202	Transcriptional misregulation in cancer	23/763	186/7946	0.12312	0.430228	0.371326	1031/5087/4211/64332/604/51274/8353/8355/8357/6257/51513/3486/5327/4300/10912/6256/1643/8938/7157/3728/1050/7113/7102	23
90	hsa05164	Influenza A	21/763	170/7946	0.136893	0.473041	0.408277	8503/6041/91543/64135/8743/7098/3122/3109/3108/3459/834/6773/4938/4939/10379/4261/5595/10241/5578/4599/7113	21
91	hsa04727	GABAergic synapse	12/763	89/7946	0.143153	0.488391	0.421525	2752/776/2568/2569/23710/112/18/2775/5578/2564/2556/55879	12
92	hsa00533	Glycosaminoglycan biosynthesis - keratan sulfate	3/763	14/7946	0.144791	0.488391	0.421525	93010/8702/2683	3
93	hsa04150	mTOR signaling pathway	19/763	153/7946	0.146046	0.488391	0.421525	54361/8503/7483/89780/525/7855/7475/80326/7474/534/64798/81029/8408/81617/5595/5578/220441/3643/652968	19
94	hsa04015	Rap1 signaling pathway	25/763	210/7946	0.151785	0.502181	0.433428	5909/8503/10451/1435/1942/57568/22808/2261/3815/1268/284/5900/51196/2263/80310/57121/112/83660/5595/2775/999/3674/5578/5608/3643	25
95	hsa01524	Platinum drug resistance	10/763	73/7946	0.159044	0.514515	0.444073	8503/2948/2946/2944/2941/5595/7157/2064/27113/538	10
96	hsa00600	Sphingolipid metabolism	7/763	47/7946	0.16007	0.514515	0.444073	130367/8611/427/123099/204219/55512/410	7
97	hsa05032	Morphine addiction	12/763	91/7946	0.160476	0.514515	0.444073	5136/8622/2568/2569/5150/408/112/2775/5578/2564/2556/55879	12
98	hsa04140	Autophagy - animal	17/763	137/7946	0.163059	0.517464	0.446618	8503/338382/9451/5580/22808/5602/1508/64798/1509/89849/23710/8408/53349/23604/5595/55062/58476	17
99	hsa04071	Sphingolipid signaling pathway	15/763	119/7946	0.166403	0.520885	0.449571	8503/130367/5337/5602/5521/427/1509/123099/204219/4363/5595/5338/7157/5578/53637	15
100	hsa00603	Glycosphingolipid biosynthesis - globo and isoglobo series	3/763	15/7946	0.168785	0.520885	0.449571	6489/2524/53947	3
101	hsa00562	Inositol phosphate metabolism	10/763	74/7946	0.169162	0.520885	0.449571	5287/3631/5333/23007/9896/138429/51196/4329/80271/27124	10
102	hsa00052	Galactose metabolism	5/763	31/7946	0.171502	0.522914	0.451322	57016/8972/2683/2592/2548	5
103	hsa04912	GnRH signaling pathway	12/763	93/7946	0.178809	0.535994	0.462611	5580/776/5337/5602/817/112/100137049/255189/5595/5338/5578/5608	12
104	hsa00260	Glycine, serine and threonine metabolism	6/763	40/7946	0.180963	0.535994	0.462611	26227/275/501/113675/63826/6470	6
105	hsa05033	Nicotine addiction	6/763	40/7946	0.180963	0.535994	0.462611	2568/2569/1139/2564/2556/55879	6
106	hsa04350	TGF-beta signaling pathway	12/763	94/7946	0.188337	0.54755	0.472585	3399/7042/3625/658/653/392255/1030/4091/4756/56963/5595/7050	12
107	hsa04068	FoxO signaling pathway	16/763	131/7946	0.188385	0.54755	0.472585	100132074/8503/7042/8743/604/5602/26260/114907/1030/10912/847/23710/5595/3643/1032/4303	16
108	hsa00730	Thiamine metabolism	3/763	16/7946	0.193817	0.558121	0.481709	249/203/158067	3
109	hsa04974	Protein digestion and absorption	12/763	95/7946	0.198096	0.565201	0.48782	1298/255631/1290/1286/1294/1302/1278/1289/23428/1277/80781/59272	12
110	hsa05210	Colorectal cancer	11/763	86/7946	0.19991	0.565201	0.48782	8503/7042/83439/5602/10912/5900/1643/5595/7157/8313/27113	11
111	hsa04664	Fc epsilon RI signaling pathway	9/763	68/7946	0.20196	0.565852	0.488381	8503/10451/5602/240/100137049/255189/5595/5578/5608	9
112	hsa04217	Necroptosis	19/763	162/7946	0.209914	0.578996	0.499726	8337/723790/27005/2752/8743/5602/817/7098/8334/8969/3459/834/6773/10379/100137049/255189/246/3718/2512	19
113	hsa05230	Central carbon metabolism in cancer	9/763	69/7946	0.213991	0.578996	0.499726	8503/3417/2261/3815/2263/5595/7157/2064/2539	9
114	hsa00563	Glycosylphosphatidylinositol (GPI)-anchor biosynthesis	4/763	25/7946	0.214463	0.578996	0.499726	55650/80055/80235/2822	4
115	hsa00592	alpha-Linolenic acid metabolism	4/763	25/7946	0.214463	0.578996	0.499726	11145/100137049/255189/8398	4
116	hsa00564	Glycerophospholipid metabolism	12/763	97/7946	0.218271	0.578996	0.499726	5337/8611/154141/56895/43/11145/100137049/255189/5338/64900/8398/1120	12
117	hsa00120	Primary bile acid biosynthesis	3/763	17/7946	0.219683	0.578996	0.499726	1109/9023/80270	3
118	hsa00360	Phenylalanine metabolism	3/763	17/7946	0.219683	0.578996	0.499726	222/221/220	3
119	hsa00310	Lysine degradation	8/763	61/7946	0.227933	0.592633	0.511496	1962/3033/501/39/10157/8424/224/84787	8
120	hsa04925	Aldosterone synthesis and secretion	12/763	98/7946	0.228669	0.592633	0.511496	148327/493/4929/776/817/814/1388/747/112/3164/5578/8911	12
121	hsa04211	Longevity regulating pathway	11/763	89/7946	0.232297	0.59706	0.515317	8503/148327/814/1388/847/143686/112/8408/9365/7157/3643	11
122	hsa04380	Osteoclast differentiation	15/763	128/7946	0.245061	0.624706	0.539177	8503/1435/7042/3554/5602/814/3459/29760/6773/10379/5595/5608/8792/3727/4773	15
123	hsa04115	p53 signaling pathway	9/763	72/7946	0.251664	0.63119	0.544774	7161/3486/10912/55367/3732/1643/143686/7157/27113	9
124	hsa04976	Bile secretion	9/763	72/7946	0.251664	0.63119	0.544774	2052/8671/3156/1080/6256/6579/112/8714/6523	9
125	hsa05418	Fluid shear stress and atherosclerosis	16/763	139/7946	0.258406	0.642915	0.554893	8503/2948/2946/2944/3554/4780/2817/5602/658/2941/5327/59341/7157/3674/5608/6385	16
126	hsa05222	Small cell lung cancer	11/763	92/7946	0.26654	0.657889	0.567817	8503/1286/5915/3913/6257/1030/10912/6256/1643/7157/3674	11
127	hsa04972	Pancreatic secretion	12/763	102/7946	0.272094	0.659621	0.569312	22802/280/493/1131/8671/6558/1080/1056/112/489/5578/9545	12
128	hsa04725	Cholinergic synapse	13/763	112/7946	0.276753	0.659621	0.569312	8503/148327/1131/776/817/814/43/112/1139/1143/5595/2775/5578	13
129	hsa05145	Toxoplasmosis	13/763	112/7946	0.276753	0.659621	0.569312	7042/3913/5602/3122/3109/3108/3459/240/3306/4261/5595/2775/5608	13
130	hsa04930	Type II diabetes mellitus	6/763	46/7946	0.277361	0.659621	0.569312	8503/5580/776/5602/5595/3643	6
131	hsa05152	Tuberculosis	20/763	180/7946	0.277847	0.659621	0.569312	1520/5993/7042/22925/843/7096/5602/817/3122/3109/3108/3459/1509/4046/64581/5869/4261/5595/8844/718	20
132	hsa04927	Cortisol synthesis and secretion	8/763	65/7946	0.283637	0.668266	0.576774	148327/5087/776/8622/1388/112/3164/8911	8
133	hsa04145	Phagosome	17/763	152/7946	0.289395	0.676598	0.583965	1520/7059/338382/525/22925/3134/534/3122/3109/3108/155066/4481/715/64581/4973/5869/718	17
134	hsa05161	Hepatitis B	18/763	162/7946	0.291525	0.676598	0.583965	3339/8503/148327/7042/64135/843/5602/7098/1388/1643/6773/4776/5595/7157/5578/5608/3718/4773	18
135	hsa04973	Carbohydrate digestion and absorption	6/763	47/7946	0.294526	0.6785	0.585606	6518/8503/280/776/8972/6523	6
136	hsa04012	ErbB signaling pathway	10/763	85/7946	0.297407	0.678852	0.58591	8503/868/685/5602/817/2065/145957/5595/2064/5578	10
137	hsa05340	Primary immunodeficiency	5/763	38/7946	0.299044	0.678852	0.58591	5993/29760/4261/3718/115650	5
138	hsa04810	Regulation of actin cytoskeleton	23/763	213/7946	0.306617	0.690998	0.596394	8503/10451/128239/10092/4660/1131/50649/22808/2261/26999/85477/89846/2934/2263/54961/80310/57121/623/5595/3674/2909/79784/9459	23
139	hsa04911	Insulin secretion	10/763	86/7946	0.310235	0.694123	0.599091	148327/1131/776/817/1388/27445/112/27345/5578/54795	10
140	hsa00513	Various types of N-glycan biosynthesis	5/763	39/7946	0.318554	0.702758	0.606544	11320/4121/2683/284004/83539	5
141	hsa05412	Arrhythmogenic right ventricular cardiomyopathy (ARVC)	9/763	77/7946	0.318614	0.702758	0.606544	83439/1605/776/1832/489/3728/3674/27092/1824	9
142	hsa05215	Prostate cancer	11/763	97/7946	0.326799	0.715737	0.617745	8503/148327/83439/5327/2263/80310/5595/7157/2064/7113/367	11
143	hsa04659	Th17 cell differentiation	12/763	107/7946	0.329674	0.716983	0.618821	3554/5602/3122/3109/3108/6257/3459/196/6256/5595/3718/4773	12
144	hsa04370	VEGF signaling pathway	7/763	59/7946	0.336951	0.727721	0.628089	8503/3315/100137049/255189/5595/5578/4773	7
145	hsa04931	Insulin resistance	12/763	108/7946	0.341512	0.729317	0.629466	8503/148327/5580/5602/51085/5507/90673/6720/3643/376497/5465/1375	12
146	hsa05162	Measles	15/763	138/7946	0.345815	0.729317	0.629466	7161/8503/9451/64135/868/5602/6773/4938/4939/10379/3306/7157/3718/27113/4599	15
147	hsa00330	Arginine and proline metabolism	6/763	50/7946	0.34707	0.729317	0.629466	501/112817/1159/548596/224/5625	6
148	hsa05110	Vibrio cholerae infection	6/763	50/7946	0.34707	0.729317	0.629466	525/6558/534/1080/155066/5578	6
149	hsa04640	Hematopoietic cell lineage	11/763	99/7946	0.3517	0.732593	0.632294	1435/3554/3815/3122/3109/3108/100133941/3590/928/3674/2323	11
150	hsa04722	Neurotrophin signaling pathway	13/763	119/7946	0.354733	0.732593	0.632294	7161/8503/6272/5580/5602/817/814/10603/9252/5595/7157/4909/9500	13
151	hsa04926	Relaxin signaling pathway	14/763	129/7946	0.355696	0.732593	0.632294	8503/148327/1286/5602/1388/1278/59/408/4322/112/5595/2775/1277/5578	14
152	hsa05132	Salmonella infection	9/763	80/7946	0.360425	0.737449	0.636485	10092/338382/7100/2919/5602/89953/3459/834/5595	9
153	hsa04933	AGE-RAGE signaling pathway in diabetic complications	11/763	100/7946	0.364265	0.740434	0.639062	8503/7042/1286/5333/5580/5602/1278/51196/5595/1277/5578	11
154	hsa03410	Base excision repair	4/763	33/7946	0.392324	0.790409	0.682195	57804/79661/7515/3978	4
155	hsa04020	Calcium signaling pathway	20/763	193/7946	0.393934	0.790409	0.682195	493/1131/5136/5333/7134/776/817/814/9630/51196/2065/5025/623/1139/93129/489/2064/5578/80271/8911	20
156	hsa04977	Vitamin digestion and absorption	3/763	24/7946	0.409233	0.815843	0.704146	686/4363/6948	3
157	hsa04724	Glutamatergic synapse	12/763	114/7946	0.413794	0.816307	0.704546	2752/776/5337/6507/2898/112/100137049/255189/5595/2775/5338/5578	12
158	hsa05131	Shigellosis	24/763	236/7946	0.414715	0.816307	0.704546	100132074/8503/10092/7100/3554/5333/5580/5602/4671/8353/8355/8357/51196/834/23710/9252/83660/5595/7157/10241/55062/718/257397/4303	24
159	hsa05214	Glioma	8/763	75/7946	0.432823	0.846591	0.730685	8503/817/814/10912/1643/5595/7157/5578	8
160	hsa04923	Regulation of lipolysis in adipocytes	6/763	55/7946	0.435779	0.847045	0.731077	8503/5742/57104/11145/112/3643	6
161	hsa04723	Retrograde endocannabinoid signaling	15/763	148/7946	0.453149	0.865351	0.746876	2166/776/5602/2568/1268/2569/747/112/5595/2775/5578/2564/2556/55879/4540	15
162	hsa04151	PI3K-Akt signaling pathway	35/763	354/7946	0.453759	0.865351	0.746876	1298/8503/1435/148327/1942/7059/1286/3913/2261/3815/5521/1388/4602/1278/284/6256/118788/2263/80310/7450/57121/3164/2065/10161/5595/7157/2064/3674/1277/5578/23239/3643/3718/4909/2323	35
163	hsa04915	Estrogen signaling pathway	14/763	138/7946	0.45604	0.865351	0.746876	8503/148327/5580/1388/1509/112/3306/5595/2775/3860/3866/3880/3857/3868	14
164	hsa00250	Alanine, aspartate and glutamate metabolism	4/763	36/7946	0.459173	0.865351	0.746876	2752/7915/122622/18	4
165	hsa00790	Folate biosynthesis	3/763	26/7946	0.461892	0.865351	0.746876	249/57016/8644	3
166	hsa04950	Maturity onset diabetes of the young	3/763	26/7946	0.461892	0.865351	0.746876	3280/3174/5080	3
167	hsa05134	Legionellosis	6/763	57/7946	0.470818	0.873502	0.753911	7100/2919/4671/834/3306/718	6
168	hsa04919	Thyroid hormone signaling pathway	12/763	119/7946	0.474369	0.873502	0.753911	54361/8503/5333/6257/6256/51196/1734/5595/489/7157/5578/4854	12
169	hsa04621	NOD-like receptor signaling pathway	18/763	181/7946	0.474668	0.873502	0.753911	2633/2634/115361/6041/5580/2919/5602/4671/1508/834/23710/6773/4938/4939/10379/5595/22900/257397	18
170	hsa00760	Nicotinate and nicotinamide metabolism	4/763	37/7946	0.480923	0.879807	0.759353	23530/23408/54981/23475	4
171	hsa01040	Biosynthesis of unsaturated fatty acids	3/763	27/7946	0.487453	0.881382	0.760713	54898/401494/9524	3
172	hsa04966	Collecting duct acid secretion	3/763	27/7946	0.487453	0.881382	0.760713	525/534/155066	3
173	hsa01521	EGFR tyrosine kinase inhibitor resistance	8/763	79/7946	0.492565	0.885478	0.764248	8503/2261/2263/80310/2065/5595/2064/5578	8
174	hsa05330	Allograft rejection	4/763	38/7946	0.502321	0.897758	0.774846	3134/3122/3109/3108	4
175	hsa04270	Vascular smooth muscle contraction	13/763	132/7946	0.505169	0.897758	0.774846	1907/4660/10203/5580/776/59/112/27345/100137049/255189/5595/5578/8398	13
176	hsa05416	Viral myocarditis	6/763	60/7946	0.522132	0.908104	0.783776	1605/3134/3122/3109/3108/1525	6
177	hsa00511	Other glycan degradation	2/763	18/7946	0.527054	0.908104	0.783776	23324/284004	2
178	hsa04658	Th1 and Th2 cell differentiation	9/763	92/7946	0.528576	0.908104	0.783776	5602/3122/3109/3108/3459/5595/4854/3718/4773	9
179	hsa04520	Adherens junction	7/763	71/7946	0.529624	0.908104	0.783776	81607/83439/5818/5595/999/2064/3643	7
180	hsa04979	Cholesterol metabolism	5/763	50/7946	0.531763	0.908104	0.783776	26119/6272/3988/114879/4035	5
181	hsa04611	Platelet activation	12/763	124/7946	0.533792	0.908104	0.783776	8503/1278/5742/7450/112/100137049/255189/83660/5595/3674/1277/2909	12
182	hsa04662	B cell receptor signaling pathway	8/763	82/7946	0.536186	0.908104	0.783776	8503/10451/27071/971/29760/118788/5595/4773	8
183	hsa04392	Hippo signaling pathway - multiple species	3/763	29/7946	0.536706	0.908104	0.783776	166824/54798/7005	3
184	hsa05166	Human T-cell leukemia virus 1 infection	21/763	219/7946	0.537271	0.908104	0.783776	8503/1031/148327/7042/3554/5602/3600/3134/1388/3122/3109/3108/1030/112/4776/83660/5595/7157/3718/4773/115650	21
185	hsa05218	Melanoma	7/763	72/7946	0.54493	0.913928	0.788802	8503/10912/1643/80310/5595/999/7157	7
186	hsa04060	Cytokine-cytokine receptor interaction	28/763	294/7946	0.548769	0.913928	0.788802	8764/1435/6375/7042/3554/10913/26525/3557/3625/3579/57007/132014/84818/1232/8743/2919/651/658/3600/653/3459/8794/392255/3590/9966/8741/8792/115650	28
187	hsa04726	Serotonergic synapse	11/763	115/7946	0.552364	0.913928	0.788802	260293/1573/776/5742/240/100137049/255189/5595/2775/246/5578	11
188	hsa04213	Longevity regulating pathway - multiple species	6/763	62/7946	0.555217	0.913928	0.788802	8503/847/1410/112/3306/3643	6
189	hsa04657	IL-17 signaling pathway	9/763	94/7946	0.55541	0.913928	0.788802	6279/132014/84818/2919/5602/4322/5595/3727/257397	9
190	hsa04530	Tight junction	16/763	169/7946	0.563062	0.918333	0.792604	57530/776/9076/10686/5602/5521/11346/1365/1364/1080/2064/9368/27134/79784/9073/154796	16
191	hsa05332	Graft-versus-host disease	4/763	41/7946	0.563992	0.918333	0.792604	3134/3122/3109/3108	4
192	hsa04261	Adrenergic signaling in cardiomyocytes	14/763	149/7946	0.575888	0.927008	0.800092	148327/493/7134/776/817/5521/1388/112/9252/70/5595/489/5578/27092	14
193	hsa04218	Cellular senescence	15/763	160/7946	0.579382	0.927008	0.800092	8503/7042/678/776/22808/3134/3486/1030/10912/59341/4776/5595/7157/5608/4773	15
194	hsa05414	Dilated cardiomyopathy (DCM)	9/763	96/7946	0.581607	0.927008	0.800092	7042/1605/7134/776/112/70/489/3674/27092	9
195	hsa05310	Asthma	3/763	31/7946	0.583146	0.927008	0.800092	3122/3109/3108	3
196	hsa04961	Endocrine and other factor-regulated calcium reabsorption	5/763	53/7946	0.585146	0.927008	0.800092	493/1759/112/9365/5578	5
197	hsa04929	GnRH secretion	6/763	64/7946	0.587205	0.927008	0.800092	8503/776/408/5595/5578/8911	6
198	hsa04940	Type I diabetes mellitus	4/763	43/7946	0.602684	0.939722	0.811065	3134/3122/3109/3108	4
199	hsa05321	Inflammatory bowel disease (IBD)	6/763	65/7946	0.602745	0.939722	0.811065	7042/7100/3122/3109/3108/3459	6
200	hsa04152	AMPK signaling pathway	11/763	120/7946	0.61086	0.939722	0.811065	8503/148327/3156/5521/1080/2203/8408/81617/6720/3643/1375	11
201	hsa05140	Leishmaniasis	7/763	77/7946	0.617987	0.939722	0.811065	7042/3122/3109/3108/3459/5595/718	7
202	hsa04070	Phosphatidylinositol signaling system	9/763	99/7946	0.619527	0.939722	0.811065	8503/5287/3631/5333/51196/9677/5578/80271/27124	9
203	hsa04962	Vasopressin-regulated water reabsorption	4/763	44/7946	0.621231	0.939722	0.811065	148327/360/112/5869	4
204	hsa00051	Fructose and mannose metabolism	3/763	33/7946	0.626516	0.939722	0.811065	2762/57016/2203	3
205	hsa04061	Viral protein interaction with cytokine and cytokine receptor	9/763	100/7946	0.631764	0.939722	0.811065	8764/1435/6375/3579/57007/1232/8743/2919/8794	9
206	hsa05221	Acute myeloid leukemia	6/763	67/7946	0.632846	0.939722	0.811065	8503/83439/3815/5595/3728/1050	6
207	hsa00920	Sulfur metabolism	1/763	10/7946	0.635824	0.939722	0.811065	8991	1
208	hsa03050	Proteasome	4/763	45/7946	0.639224	0.939722	0.811065	5696/5698/5720/5699	4
209	hsa04510	Focal adhesion	18/763	199/7946	0.642428	0.939722	0.811065	1298/8503/10451/7059/4660/1286/3913/5602/1278/80310/7450/83660/5595/2064/3674/1277/5578/2909	18
210	hsa05410	Hypertrophic cardiomyopathy (HCM)	8/763	90/7946	0.644248	0.939722	0.811065	7042/1605/7134/776/70/489/3674/27092	8
211	hsa04064	NF-kappa B signaling pathway	9/763	102/7946	0.65559	0.939722	0.811065	3554/10913/2919/29760/55367/79092/8792/115650/257397	9
212	hsa05142	Chagas disease (American trypanosomiasis)	9/763	102/7946	0.65559	0.939722	0.811065	8503/7042/5602/5521/3459/9630/5595/2775/718	9
213	hsa00514	Other types of O-glycan biosynthesis	4/763	46/7946	0.656649	0.939722	0.811065	51809/3955/2683/79695	4
214	hsa05169	Epstein-Barr virus infection	18/763	201/7946	0.659433	0.939722	0.811065	8503/3280/5602/3134/3122/3109/3108/6892/10912/29760/1643/6773/4938/4939/10379/7157/5608/3718	18
215	hsa04920	Adipocytokine signaling pathway	6/763	69/7946	0.661569	0.939722	0.811065	5602/2180/6257/6256/5465/1375	6
216	hsa04924	Renin secretion	6/763	69/7946	0.661569	0.939722	0.811065	1907/22802/5136/776/1508/112	6
217	hsa05031	Amphetamine addiction	6/763	69/7946	0.661569	0.939722	0.811065	148327/776/817/814/1388/5578	6
218	hsa03430	Mismatch repair	2/763	23/7946	0.662677	0.939722	0.811065	57804/3978	2
219	hsa04614	Renin-angiotensin system	2/763	23/7946	0.662677	0.939722	0.811065	2028/59272	2
220	hsa05020	Prion diseases	3/763	35/7946	0.66668	0.939722	0.811065	727/5595/4685	3
221	hsa05130	Pathogenic Escherichia coli infection	18/763	202/7946	0.667777	0.939722	0.811065	10092/7100/3554/8743/9076/10686/5602/4671/26999/1365/1364/834/57121/5595/9368/79784/9073/257397	18
222	hsa04917	Prolactin signaling pathway	6/763	70/7946	0.675392	0.941915	0.812958	8503/5602/3659/2592/5595/8792	6
223	hsa05120	Epithelial cell signaling in Helicobacter pylori infection	6/763	70/7946	0.675392	0.941915	0.812958	525/3579/2919/5602/534/155066	6
224	hsa04620	Toll-like receptor signaling pathway	9/763	104/7946	0.678509	0.942038	0.813063	8503/7100/7096/5602/7098/3663/1326/5595/5608	9
225	hsa00500	Starch and sucrose metabolism	3/763	36/7946	0.685544	0.94588	0.81638	280/8972/2548	3
226	hsa00520	Amino sugar and nucleotide sugar metabolism	4/763	48/7946	0.68977	0.94588	0.81638	7358/2762/2592/10020	4
227	hsa04024	cAMP signaling pathway	19/763	216/7946	0.69237	0.94588	0.81638	1907/8503/10451/148327/493/776/5337/5602/817/814/1080/51196/112/338442/8843/5595/489/5338/5465	19
228	hsa04730	Long-term depression	5/763	60/7946	0.695557	0.94588	0.81638	100137049/255189/5595/2775/5578	5
229	hsa04742	Taste transduction	7/763	83/7946	0.696484	0.94588	0.81638	1131/5136/6337/112/6340/6338/2556	7
230	hsa05143	African trypanosomiasis	3/763	37/7946	0.703599	0.949552	0.819549	3620/5578/8542	3
231	hsa05100	Bacterial invasion of epithelial cells	6/763	73/7946	0.71464	0.949552	0.819549	8503/10092/1759/1731/79767/999	6
232	hsa05167	Kaposi sarcoma-associated herpesvirus infection	16/763	186/7946	0.716663	0.949552	0.819549	8503/1232/2919/5602/7098/3134/3459/23710/6773/10379/4776/5595/7157/5608/718/4773	16
233	hsa04935	Growth hormone synthesis, secretion and action	10/763	119/7946	0.718051	0.949552	0.819549	8503/148327/776/5602/1388/3486/112/5595/5578/5608	10
234	hsa04921	Oxytocin signaling pathway	13/763	153/7946	0.72036	0.949552	0.819549	4660/776/817/814/112/4776/100137049/255189/5595/2775/5578/27092/4773	13
235	hsa00510	N-Glycan biosynthesis	4/763	50/7946	0.72056	0.949552	0.819549	11320/4121/2683/144245	4
236	hsa04340	Hedgehog signaling pathway	4/763	50/7946	0.72056	0.949552	0.819549	6608/408/50937/1954	4
237	hsa04713	Circadian entrainment	8/763	97/7946	0.725876	0.949608	0.819597	776/817/112/9252/5595/2775/5578/8911	8
238	hsa04260	Cardiac muscle contraction	7/763	86/7946	0.731531	0.949608	0.819597	7134/776/70/489/27092/4512/4514	7
239	hsa05014	Amyotrophic lateral sclerosis (ALS)	4/763	51/7946	0.735084	0.949608	0.819597	847/834/7157/5608	4
240	hsa01522	Endocrine resistance	8/763	98/7946	0.736435	0.949608	0.819597	8503/1031/5602/112/5595/7157/2064/4854	8
241	hsa01230	Biosynthesis of amino acids	6/763	75/7946	0.738923	0.949608	0.819597	26227/2752/3417/7086/113675/6470	6
242	hsa04971	Gastric acid secretion	6/763	75/7946	0.738923	0.949608	0.819597	1131/389015/817/1080/112/5578	6
243	hsa05220	Chronic myeloid leukemia	6/763	76/7946	0.750498	0.960514	0.82901	8503/7042/10912/1643/5595/7157	6
244	hsa04670	Leukocyte transendothelial migration	9/763	112/7946	0.760509	0.963321	0.831433	8503/10451/9076/10686/1365/1364/5578/2909/9073	9
245	hsa05320	Autoimmune thyroid disease	4/763	53/7946	0.76241	0.963321	0.831433	3134/3122/3109/3108	4
246	hsa04744	Phototransduction	2/763	28/7946	0.765208	0.963321	0.831433	9187/8787	2
247	hsa04975	Fat digestion and absorption	3/763	41/7946	0.767916	0.963321	0.831433	8611/39/1056	3
248	hsa04144	Endocytosis	21/763	249/7946	0.768179	0.963321	0.831433	55616/26119/10092/3579/868/5337/2261/3134/80223/138429/1759/2263/2348/408/5869/51019/3306/6642/5338/55040/23096	21
249	hsa04721	Synaptic vesicle cycle	6/763	78/7946	0.772519	0.964874	0.832773	6536/525/6507/534/155066/1759	6
250	hsa03020	RNA polymerase	2/763	31/7946	0.812795	1	0.86309	548644/246721	2
251	hsa00230	Purine metabolism	10/763	130/7946	0.81288	1	0.86309	5136/8654/8622/221264/5150/9615/203/158067/112/122622	10
252	hsa05170	Human immunodeficiency virus 1 infection	17/763	212/7946	0.817778	1	0.86309	8503/5602/995/3134/6892/4776/5595/2775/5578/5608/684/4773/200315/9582/140564/200316/60489	17
253	hsa00910	Nitrogen metabolism	1/763	17/7946	0.820575	1	0.86309	2752	1
254	hsa04136	Autophagy - other	2/763	32/7946	0.826633	1	0.86309	23710/55062	2
255	hsa04215	Apoptosis - multiple species	2/763	32/7946	0.826633	1	0.86309	5602/27113	2
256	hsa04066	HIF-1 signaling pathway	8/763	109/7946	0.834183	1	0.86309	8503/817/3459/284/5595/2064/5578/3643	8
257	hsa00061	Fatty acid biosynthesis	1/763	18/7946	0.837841	1	0.86309	2180	1
258	hsa01210	2-Oxocarboxylic acid metabolism	1/763	18/7946	0.837841	1	0.86309	3417	1
259	hsa03420	Nucleotide excision repair	3/763	47/7946	0.8426	1	0.86309	1643/57804/3978	3
260	hsa04918	Thyroid hormone synthesis	5/763	74/7946	0.851101	1	0.86309	148327/1388/112/50506/5578	5
261	hsa04130	SNARE interactions in vesicular transport	2/763	34/7946	0.851578	1	0.86309	10791/6843	2
262	hsa00531	Glycosaminoglycan degradation	1/763	19/7946	0.853447	1	0.86309	138050	1
263	hsa04932	Non-alcoholic fatty liver disease (NAFLD)	11/763	149/7946	0.859206	1	0.86309	8503/9451/5602/51085/6256/6720/3643/1050/5465/4512/4514	11
264	hsa04371	Apelin signaling pathway	10/763	137/7946	0.859421	1	0.86309	22808/814/5327/59/23710/112/5595/999/10014/4854	10
265	hsa04910	Insulin signaling pathway	10/763	137/7946	0.859421	1	0.86309	8503/868/5602/10603/2203/5507/90673/5595/6720/3643	10
266	hsa00270	Cysteine and methionine metabolism	3/763	49/7946	0.862397	1	0.86309	26227/2729/113675	3
267	hsa05030	Cocaine addiction	3/763	49/7946	0.862397	1	0.86309	148327/1388/8787	3
268	hsa00532	Glycosaminoglycan biosynthesis - chondroitin sulfate / dermatan sulfate	1/763	20/7946	0.867553	1	0.86309	51363	1
269	hsa05144	Malaria	3/763	50/7946	0.87145	1	0.86309	7059/7042/4035	3
270	hsa03030	DNA replication	2/763	36/7946	0.87321	1	0.86309	57804/3978	2
271	hsa04970	Salivary secretion	6/763	90/7946	0.874971	1	0.86309	493/1131/6558/55503/112/5578	6
272	hsa00220	Arginine biosynthesis	1/763	21/7946	0.880303	1	0.86309	2752	1
273	hsa04660	T cell receptor signaling pathway	7/763	104/7946	0.883082	1	0.86309	8503/10451/868/5602/1326/5595/4773	7
274	hsa04022	cGMP-PKG signaling pathway	12/763	167/7946	0.889508	1	0.86309	148327/493/776/8654/1388/112/27345/4776/5595/489/3643/4773	12
275	hsa04650	Natural killer cell mediated cytotoxicity	9/763	131/7946	0.893418	1	0.86309	8503/10451/8743/3459/80329/3822/5595/5578/4773	9
276	hsa04728	Dopaminergic synapse	9/763	131/7946	0.893418	1	0.86309	148327/776/5602/817/5521/1388/220074/2775/5578	9
277	hsa04720	Long-term potentiation	4/763	67/7946	0.896492	1	0.86309	817/814/5595/5578	4
278	hsa00515	Mannose type O-glycan biosynthesis	1/763	23/7946	0.902243	1	0.86309	2683	1
279	hsa04964	Proximal tubule bicarbonate reclamation	1/763	23/7946	0.902243	1	0.86309	8671	1
280	hsa05211	Renal cell carcinoma	4/763	69/7946	0.908856	1	0.86309	8503/7042/2034/5595	4
281	hsa04622	RIG-I-like receptor signaling pathway	4/763	70/7946	0.914532	1	0.86309	64135/843/5602/79132	4
282	hsa03440	Homologous recombination	2/763	41/7946	0.915196	1	0.86309	57804/5890	2
283	hsa04110	Cell cycle	8/763	124/7946	0.918886	1	0.86309	1031/7042/995/1030/10912/1028/7157/1032	8
284	hsa05163	Human cytomegalovirus infection	16/763	225/7946	0.924447	1	0.86309	8503/148327/3554/3579/1232/3134/1388/6892/112/4776/5595/2775/7157/5578/5608/4773	16
285	hsa05235	PD-L1 expression and PD-1 checkpoint pathway in cancer	5/763	89/7946	0.938168	1	0.86309	8503/3459/5595/5608/4773	5
286	hsa00190	Oxidative phosphorylation	8/763	133/7946	0.949255	1	0.86309	525/534/155066/64077/479/4512/4514/4540	8
287	hsa05135	Yersinia infection	7/763	120/7946	0.950256	1	0.86309	8503/10451/5602/834/5595/5608/4773	7
288	hsa00020	Citrate cycle (TCA cycle)	1/763	30/7946	0.951895	1	0.86309	3417	1
289	hsa04062	Chemokine signaling pathway	12/763	189/7946	0.958369	1	0.86309	8503/10451/6375/3579/1232/5580/2919/408/112/6773/5595/3718	12
290	hsa04141	Protein processing in endoplasmic reticulum	10/763	166/7946	0.964072	1	0.86309	9451/4780/5602/1388/6048/4121/23471/25956/1410/3306	10
291	hsa04914	Progesterone-mediated oocyte maturation	5/763	99/7946	0.967287	1	0.86309	8503/5602/995/112/5595	5
292	hsa04114	Oocyte meiosis	7/763	128/7946	0.968631	1	0.86309	817/995/10734/286151/112/5595/367	7
293	hsa05206	MicroRNAs in cancer	21/763	310/7946	0.970642	1	0.86309	3925/8503/1942/7042/89780/1545/2261/995/27250/6768/2065/9252/90427/4363/5595/7157/2064/10014/5578/4854/1591	21
294	hsa03460	Fanconi anemia pathway	2/763	54/7946	0.971471	1	0.86309	3280/116028	2
295	hsa04540	Gap junction	4/763	88/7946	0.974921	1	0.86309	80310/112/5595/5578	4
296	hsa00240	Pyrimidine metabolism	2/763	57/7946	0.977968	1	0.86309	129607/221264	2
297	hsa04922	Glucagon signaling pathway	5/763	106/7946	0.979467	1	0.86309	148327/817/2203/5465/1375	5
298	hsa04080	Neuroactive ligand-receptor interaction	22/763	340/7946	0.985839	1	0.86309	1907/1131/10203/7433/2743/2568/1268/2569/2898/727/5031/5025/10161/623/1139/1143/1140/718/53637/2564/2556/55879	22
299	hsa05012	Parkinson disease	7/763	142/7946	0.986635	1	0.86309	7318/6622/9627/9246/4512/4514/4540	7
300	hsa04623	Cytosolic DNA-sensing pathway	2/763	63/7946	0.986943	1	0.86309	11277/834	2
301	hsa05010	Alzheimer disease	9/763	171/7946	0.987054	1	0.86309	9451/776/6622/23621/4035/5595/489/4512/4514	9
302	hsa05016	Huntington disease	10/763	193/7946	0.99186	1	0.86309	148327/1767/548644/246721/55567/7157/27113/10126/4512/4514	10
303	hsa04120	Ubiquitin mediated proteolysis	6/763	136/7946	0.992518	1	0.86309	7318/868/1643/9246/4281/90293	6
304	hsa04630	JAK-STAT signaling pathway	7/763	162/7946	0.996378	1	0.86309	8503/3600/3459/3590/6773/10379/3718	7
305	hsa04714	Thermogenesis	11/763	231/7946	0.998026	1	0.86309	148327/2180/1268/6595/57104/112/123096/1375/4512/4514/4540	11
306	hsa05168	Herpes simplex virus 1 infection	29/763	491/7946	0.999117	1	0.86309	8764/80818/8503/6041/9451/64135/7098/3134/3122/3109/3108/6892/3459/349075/29992/155054/727/5818/6773/4938/4939/10379/7157/162655/718/162993/684/400720/80095	29
307	hsa03018	RNA degradation	1/763	79/7946	0.99967	1	0.86309	9924	1
308	hsa03015	mRNA surveillance pathway	1/763	91/7946	0.999903	1	0.86309	5521	1
309	hsa03040	Spliceosome	1/763	135/7946	0.999999	1	0.86309	3306	1
310	hsa03013	RNA transport	1/763	165/7946	1	1	0.86309	26999	1
311	hsa04740	Olfactory transduction	3/763	448/7946	1	1	0.86309	5136/817/408	3
