# Supplementary material for: The Influence of Met Receptor Level on HGF-Induced Glycolytic Reprogramming in Head and Neck Squamous Cell Carcinoma
Source: Int J Mol Sci. 2020 Jan 11;21(2):471. doi: 10.3390/ijms21020471 (PMC7013520; doi:10.3390/ijms21020471)
Supplement: Supplementary file 1 [file ijms-21-00471-s001.zip › S6 FaDu up.xlsx]

## Sheet: Sheet
	ID	Description	GeneRatio	BgRatio	pvalue	p.adjust	qvalue	geneID	Count
1	hsa04640	Hematopoietic cell lineage	7/73	99/7946	3.13181e-05	0.00476036	0.00402191	1604/7850/3655/3673/960/3566/3675	7
2	hsa04010	MAPK signaling pathway	11/73	295/7946	6.99206e-05	0.00531396	0.00448964	7039/9448/1849/2317/2069/374/7422/1846/1848/7040/5880	11
3	hsa05210	Colorectal cancer	6/73	86/7946	0.000128476	0.00554665	0.00468623	7039/2069/374/5366/7040/5880	6
4	hsa04512	ECM-receptor interaction	6/73	88/7946	0.000145964	0.00554665	0.00468623	3918/3655/3693/3673/960/3675	6
5	hsa05146	Amoebiasis	6/73	102/7946	0.000327794	0.00882488	0.00745592	3918/7850/3576/2919/4583/7040	6
6	hsa04151	PI3K-Akt signaling pathway	11/73	354/7946	0.000348351	0.00882488	0.00745592	3918/7039/3655/3667/3693/2069/374/3673/7422/3566/3675	11
7	hsa04510	Focal adhesion	8/73	199/7946	0.000447793	0.0097235	0.00821515	3918/3655/2317/3693/3673/7422/3675/5880	8
8	hsa05205	Proteoglycans in cancer	8/73	204/7946	0.00052838	0.0100392	0.0084819	2317/3693/3673/7422/8325/960/7040/4318	8
9	hsa05410	Hypertrophic cardiomyopathy (HCM)	5/73	90/7946	0.00136603	0.0230707	0.0194918	3655/3693/3673/3675/7040	5
10	hsa05202	Transcriptional misregulation in cancer	7/73	186/7946	0.00152193	0.0231333	0.0195448	7850/3576/2313/8091/1848/2118/4318	7
11	hsa05414	Dilated cardiomyopathy (DCM)	5/73	96/7946	0.00182074	0.0251593	0.0212564	3655/3693/3673/3675/7040	5
12	hsa04933	AGE-RAGE signaling pathway in diabetic complications	5/73	100/7946	0.00217997	0.027613	0.0233295	2152/3576/7422/5054/7040	5
13	hsa05211	Renal cell carcinoma	4/73	69/7946	0.00361311	0.0422456	0.0356923	7039/7422/2113/7040	4
14	hsa05212	Pancreatic cancer	4/73	76/7946	0.00511011	0.0542458	0.045831	7039/7422/7040/5880	4
15	hsa05412	Arrhythmogenic right ventricular cardiomyopathy (ARVC)	4/73	77/7946	0.00535321	0.0542458	0.045831	3655/3693/3673/3675	4
16	hsa05132	Salmonella infection	4/73	80/7946	0.00612876	0.0552154	0.0466501	2317/3576/2919/79659	4
17	hsa05219	Bladder cancer	3/73	41/7946	0.00617541	0.0552154	0.0466501	3576/7422/4318	3
18	hsa04012	ErbB signaling pathway	4/73	85/7946	0.00758165	0.0606532	0.0512444	7039/2069/374/3084	4
19	hsa04610	Complement and coagulation cascades	4/73	85/7946	0.00758165	0.0606532	0.0512444	2152/1604/5054/10544	4
20	hsa05222	Small cell lung cancer	4/73	92/7946	0.00997264	0.0749127	0.0632919	3918/3655/3673/3675	4
21	hsa05323	Rheumatoid arthritis	4/73	93/7946	0.0103498	0.0749127	0.0632919	3576/2919/7422/7040	4
22	hsa04390	Hippo signaling pathway	5/73	154/7946	0.0133733	0.0923976	0.0780645	25937/374/5054/8325/7040	5
23	hsa04370	VEGF signaling pathway	3/73	59/7946	0.0167475	0.110679	0.0935099	7422/8877/5880	3
24	hsa04060	Cytokine-cytokine receptor interaction	7/73	294/7946	0.0178911	0.11331	0.0957331	7850/9173/8809/3576/2919/3566/7040	7
25	hsa05321	Inflammatory bowel disease (IBD)	3/73	65/7946	0.0216432	0.131591	0.111178	8809/3566/7040	3
26	hsa05206	MicroRNAs in cancer	7/73	310/7946	0.0231852	0.135544	0.114518	3667/7422/6624/960/8091/10253/4318	7
27	hsa05165	Human papillomavirus infection	7/73	330/7946	0.0312242	0.175781	0.148513	3918/3655/3693/3673/7422/8325/3675	7
28	hsa01521	EGFR tyrosine kinase inhibitor resistance	3/73	79/7946	0.0357941	0.194311	0.164169	7039/7422/3084	3
29	hsa05418	Fluid shear stress and atherosclerosis	4/73	139/7946	0.0386041	0.202339	0.170951	7850/7422/4318/5880	4
30	hsa04810	Regulation of actin cytoskeleton	5/73	213/7946	0.0456494	0.23129	0.195411	3655/3693/3673/3675/5880	5
31	hsa04666	Fc gamma R-mediated phagocytosis	3/73	93/7946	0.0536852	0.253799	0.214429	4651/8877/5880	3
32	hsa04350	TGF-beta signaling pathway	3/73	94/7946	0.0551011	0.253799	0.214429	10468/79875/7040	3
33	hsa04657	IL-17 signaling pathway	3/73	94/7946	0.0551011	0.253799	0.214429	3576/2919/4318	3
34	hsa04218	Cellular senescence	4/73	160/7946	0.0591672	0.258208	0.218153	3576/5054/2113/7040	4
35	hsa05215	Prostate cancer	3/73	97/7946	0.0594557	0.258208	0.218153	7039/7850/4318	3
36	hsa04061	Viral protein interaction with cytokine and cytokine receptor	3/73	100/7946	0.0639682	0.270088	0.228191	8809/3576/2919	3
37	hsa05142	Chagas disease (American trypanosomiasis)	3/73	102/7946	0.0670628	0.275501	0.232764	3576/5054/7040	3
38	hsa00600	Sphingolipid metabolism	2/73	47/7946	0.0690521	0.276208	0.233362	55331/8877	2
39	hsa05144	Malaria	2/73	50/7946	0.0769034	0.298	0.251773	3576/7040	2
40	hsa04066	HIF-1 signaling pathway	3/73	109/7946	0.0784211	0.298	0.251773	7422/5054/7076	3
41	hsa04668	TNF signaling pathway	3/73	112/7946	0.0835321	0.298893	0.252527	8809/2919/4318	3
42	hsa05145	Toxoplasmosis	3/73	112/7946	0.0835321	0.298893	0.252527	3918/3655/7040	3
43	hsa04360	Axon guidance	4/73	181/7946	0.0845552	0.298893	0.252527	22854/10512/8829/5880	4
44	hsa04923	Regulation of lipolysis in adipocytes	2/73	55/7946	0.0905741	0.312892	0.264355	3667/11343	2
45	hsa00240	Pyrimidine metabolism	2/73	57/7946	0.0962301	0.317978	0.268652	4907/7378	2
46	hsa05134	Legionellosis	2/73	57/7946	0.0962301	0.317978	0.268652	3576/2919	2
47	hsa04978	Mineral absorption	2/73	58/7946	0.0990955	0.320479	0.270765	26872/4502	2
48	hsa05416	Viral myocarditis	2/73	60/7946	0.104898	0.332176	0.280647	1604/5880	2
49	hsa00561	Glycerolipid metabolism	2/73	61/7946	0.107833	0.334503	0.282613	129642/11343	2
50	hsa03450	Non-homologous end-joining	1/73	13/7946	0.113145	0.342847	0.289663	5591	1
51	hsa04926	Relaxin signaling pathway	3/73	129/7946	0.115034	0.342847	0.289663	7422/7040/4318	3
52	hsa04068	FoxO signaling pathway	3/73	131/7946	0.119003	0.347856	0.293895	1263/3667/7040	3
53	hsa05120	Epithelial cell signaling in Helicobacter pylori infection	2/73	70/7946	0.13517	0.387657	0.327522	3576/2919	2
54	hsa04115	p53 signaling pathway	2/73	72/7946	0.141443	0.391471	0.330745	5054/5366	2
55	hsa05166	Human T-cell leukemia virus 1 infection	4/73	219/7946	0.141651	0.391471	0.330745	7850/8829/2113/7040	4
56	hsa04932	Non-alcoholic fatty liver disease (NAFLD)	3/73	149/7946	0.156869	0.418318	0.353426	3667/3576/7040	3
57	hsa05226	Gastric cancer	3/73	149/7946	0.156869	0.418318	0.353426	8325/4583/7040	3
58	hsa04145	Phagosome	3/73	152/7946	0.163517	0.422589	0.357035	3693/3673/79659	3
59	hsa04014	Ras signaling pathway	4/73	232/7946	0.164031	0.422589	0.357035	7039/7422/2113/5880	4
60	hsa05161	Hepatitis B	3/73	162/7946	0.186265	0.47187	0.398671	3576/7040/4318	3
61	hsa05225	Hepatocellular carcinoma	3/73	168/7946	0.2003	0.499108	0.421684	7039/8325/7040	3
62	hsa05152	Tuberculosis	3/73	180/7946	0.229087	0.536324	0.453127	1263/8877/7040	3
63	hsa04621	NOD-like receptor signaling pathway	3/73	181/7946	0.231523	0.536324	0.453127	3576/2919/118429	3
64	hsa04392	Hippo signaling pathway - multiple species	1/73	29/7946	0.235191	0.536324	0.453127	25937	1
65	hsa04064	NF-kappa B signaling pathway	2/73	102/7946	0.240821	0.536324	0.453127	3576/2919	2
66	hsa05167	Kaposi sarcoma-associated herpesvirus infection	3/73	186/7946	0.243775	0.536324	0.453127	3576/2919/7422	3
67	hsa00512	Mucin type O-glycan biosynthesis	1/73	31/7946	0.249231	0.536324	0.453127	79623	1
68	hsa01523	Antifolate resistance	1/73	31/7946	0.249231	0.536324	0.453127	10257	1
69	hsa03020	RNA polymerase	1/73	31/7946	0.249231	0.536324	0.453127	10622	1
70	hsa04710	Circadian rhythm	1/73	31/7946	0.249231	0.536324	0.453127	9572	1
71	hsa04062	Chemokine signaling pathway	3/73	189/7946	0.251179	0.536324	0.453127	3576/2919/5880	3
72	hsa04215	Apoptosis - multiple species	1/73	32/7946	0.256156	0.536324	0.453127	5366	1
73	hsa04659	Th17 cell differentiation	2/73	107/7946	0.257888	0.536324	0.453127	3566/7040	2
74	hsa04020	Calcium signaling pathway	3/73	193/7946	0.261105	0.536324	0.453127	1909/8877/4923	3
75	hsa04670	Leukocyte transendothelial migration	2/73	112/7946	0.274981	0.557294	0.470844	4318/5880	2
76	hsa00760	Nicotinate and nicotinamide metabolism	1/73	37/7946	0.289844	0.572159	0.483403	4907	1
77	hsa04960	Aldosterone-regulated sodium reabsorption	1/73	37/7946	0.289844	0.572159	0.483403	3667	1
78	hsa04071	Sphingolipid signaling pathway	2/73	119/7946	0.298884	0.577198	0.48766	8877/5880	2
79	hsa05135	Yersinia infection	2/73	120/7946	0.302291	0.577198	0.48766	3576/5880	2
80	hsa04015	Rap1 signaling pathway	3/73	210/7946	0.303788	0.577198	0.48766	7422/9732/5880	3
81	hsa04110	Cell cycle	2/73	124/7946	0.315894	0.591257	0.499539	5591/7040	2
82	hsa04024	cAMP signaling pathway	3/73	216/7946	0.318968	0.591257	0.499539	1909/10257/5880	3
83	hsa04962	Vasopressin-regulated water reabsorption	1/73	44/7946	0.334492	0.605785	0.511813	79659	1
84	hsa02010	ABC transporters	1/73	45/7946	0.34064	0.605785	0.511813	10257	1
85	hsa05163	Human cytomegalovirus infection	3/73	225/7946	0.341765	0.605785	0.511813	3576/7422/5880	3
86	hsa00514	Other types of O-glycan biosynthesis	1/73	46/7946	0.346732	0.605785	0.511813	79623	1
87	hsa04930	Type II diabetes mellitus	1/73	46/7946	0.346732	0.605785	0.511813	3667	1
88	hsa04371	Apelin signaling pathway	2/73	137/7946	0.35965	0.612213	0.517244	5054/8877	2
89	hsa04915	Estrogen signaling pathway	2/73	138/7946	0.362979	0.612213	0.517244	7039/4318	2
90	hsa04672	Intestinal immune network for IgA production	1/73	49/7946	0.364677	0.612213	0.517244	7040	1
91	hsa05131	Shigellosis	3/73	236/7946	0.369571	0.612213	0.517244	3576/960/2706	3
92	hsa04979	Cholesterol metabolism	1/73	50/7946	0.37055	0.612213	0.517244	51129	1
93	hsa04514	Cell adhesion molecules (CAMs)	2/73	147/7946	0.39264	0.640179	0.540871	22854/3655	2
94	hsa04072	Phospholipase D signaling pathway	2/73	148/7946	0.3959	0.640179	0.540871	3576/8877	2
95	hsa04150	mTOR signaling pathway	2/73	153/7946	0.412081	0.65933	0.557051	3667/8325	2
96	hsa04310	Wnt signaling pathway	2/73	160/7946	0.434381	0.672138	0.567873	8325/5880	2
97	hsa04213	Longevity regulating pathway - multiple species	1/73	62/7946	0.436983	0.672138	0.567873	3667	1
98	hsa04630	JAK-STAT signaling pathway	2/73	162/7946	0.440672	0.672138	0.567873	3566/2273	2
99	hsa04623	Cytosolic DNA-sensing pathway	1/73	63/7946	0.442196	0.672138	0.567873	10622	1
100	hsa05217	Basal cell carcinoma	1/73	63/7946	0.442196	0.672138	0.567873	8325	1
101	hsa04022	cGMP-PKG signaling pathway	2/73	167/7946	0.456234	0.674382	0.569768	3667/1909	2
102	hsa05223	Non-small cell lung cancer	1/73	66/7946	0.457552	0.674382	0.569768	7039	1
103	hsa05221	Acute myeloid leukemia	1/73	67/7946	0.462577	0.674382	0.569768	1848	1
104	hsa04664	Fc epsilon RI signaling pathway	1/73	68/7946	0.467556	0.674382	0.569768	5880	1
105	hsa04920	Adipocytokine signaling pathway	1/73	69/7946	0.47249	0.674382	0.569768	3667	1
106	hsa04924	Renin secretion	1/73	69/7946	0.47249	0.674382	0.569768	1909	1
107	hsa04622	RIG-I-like receptor signaling pathway	1/73	70/7946	0.477379	0.674382	0.569768	3576	1
108	hsa04520	Adherens junction	1/73	71/7946	0.482223	0.674382	0.569768	5880	1
109	hsa04976	Bile secretion	1/73	72/7946	0.487022	0.674382	0.569768	10257	1
110	hsa01524	Platinum drug resistance	1/73	73/7946	0.491778	0.674382	0.569768	5366	1
111	hsa05214	Glioma	1/73	75/7946	0.50116	0.674382	0.569768	7039	1
112	hsa03320	PPAR signaling pathway	1/73	76/7946	0.505786	0.674382	0.569768	51129	1
113	hsa05133	Pertussis	1/73	76/7946	0.505786	0.674382	0.569768	3576	1
114	hsa05220	Chronic myeloid leukemia	1/73	76/7946	0.505786	0.674382	0.569768	7040	1
115	hsa05140	Leishmaniasis	1/73	77/7946	0.51037	0.674576	0.569933	7040	1
116	hsa00983	Drug metabolism - other enzymes	1/73	79/7946	0.519413	0.68061	0.575031	7378	1
117	hsa04662	B cell receptor signaling pathway	1/73	82/7946	0.53267	0.692015	0.584667	5880	1
118	hsa05130	Pathogenic Escherichia coli infection	2/73	202/7946	0.557877	0.718123	0.606725	3576/4651	2
119	hsa04211	Longevity regulating pathway	1/73	89/7946	0.562215	0.718123	0.606725	3667	1
120	hsa04658	Th1 and Th2 cell differentiation	1/73	92/7946	0.574306	0.727454	0.614608	3566	1
121	hsa00564	Glycerophospholipid metabolism	1/73	97/7946	0.59373	0.738384	0.623843	129642	1
122	hsa01522	Endocrine resistance	1/73	98/7946	0.597508	0.738384	0.623843	4318	1
123	hsa05231	Choline metabolism in cancer	1/73	98/7946	0.597508	0.738384	0.623843	5880	1
124	hsa04916	Melanogenesis	1/73	101/7946	0.608637	0.743986	0.628575	8325	1
125	hsa04620	Toll-like receptor signaling pathway	1/73	104/7946	0.619462	0.743986	0.628575	3576	1
126	hsa04625	C-type lectin receptor signaling pathway	1/73	104/7946	0.619462	0.743986	0.628575	1263	1
127	hsa03008	Ribosome biogenesis in eukaryotes	1/73	105/7946	0.623005	0.743986	0.628575	23195	1
128	hsa04928	Parathyroid hormone synthesis, secretion and action	1/73	106/7946	0.626515	0.743986	0.628575	5744	1
129	hsa04931	Insulin resistance	1/73	108/7946	0.633438	0.746376	0.630595	3667	1
130	hsa04725	Cholinergic synapse	1/73	112/7946	0.646907	0.756383	0.63905	56479	1
131	hsa04722	Neurotrophin signaling pathway	1/73	119/7946	0.669313	0.768454	0.649248	3667	1
132	hsa04935	Growth hormone synthesis, secretion and action	1/73	119/7946	0.669313	0.768454	0.649248	3667	1
133	hsa04152	AMPK signaling pathway	1/73	120/7946	0.672397	0.768454	0.649248	3667	1
134	hsa04611	Platelet activation	1/73	124/7946	0.684453	0.776394	0.655956	3673	1
135	hsa04380	Osteoclast differentiation	1/73	128/7946	0.696071	0.776915	0.656396	7040	1
136	hsa00230	Purine metabolism	1/73	130/7946	0.70172	0.776915	0.656396	4907	1
137	hsa04650	Natural killer cell mediated cytotoxicity	1/73	131/7946	0.704506	0.776915	0.656396	5880	1
138	hsa04270	Vascular smooth muscle contraction	1/73	132/7946	0.707267	0.776915	0.656396	1909	1
139	hsa04210	Apoptosis	1/73	136/7946	0.718055	0.776915	0.656396	5366	1
140	hsa04140	Autophagy - animal	1/73	137/7946	0.720691	0.776915	0.656396	3667	1
141	hsa04910	Insulin signaling pathway	1/73	137/7946	0.720691	0.776915	0.656396	3667	1
142	hsa04550	Signaling pathways regulating pluripotency of stem cells	1/73	140/7946	0.728452	0.779751	0.658793	8325	1
143	hsa05224	Breast cancer	1/73	147/7946	0.745743	0.789686	0.667186	8325	1
144	hsa04723	Retrograde endocannabinoid signaling	1/73	148/7946	0.748123	0.789686	0.667186	11343	1
145	hsa04934	Cushing syndrome	1/73	155/7946	0.764178	0.80107	0.676804	8325	1
146	hsa04530	Tight junction	1/73	169/7946	0.79332	0.82231	0.69475	84952	1
147	hsa05164	Influenza A	1/73	170/7946	0.79526	0.82231	0.69475	3576	1
148	hsa04080	Neuroactive ligand-receptor interaction	2/73	340/7946	0.826217	0.848547	0.716916	1909/4923	2
149	hsa05169	Epstein-Barr virus infection	1/73	201/7946	0.847255	0.858551	0.725369	960	1
150	hsa05203	Viral carcinogenesis	1/73	201/7946	0.847255	0.858551	0.725369	5366	1
151	hsa05170	Human immunodeficiency virus 1 infection	1/73	212/7946	0.862375	0.868086	0.733424	5880	1
152	hsa04714	Thermogenesis	1/73	231/7946	0.885092	0.885092	0.747792	11343	1
