# Supplementary material for: The Influence of Met Receptor Level on HGF-Induced Glycolytic Reprogramming in Head and Neck Squamous Cell Carcinoma
Source: Int J Mol Sci. 2020 Jan 11;21(2):471. doi: 10.3390/ijms21020471 (PMC7013520; doi:10.3390/ijms21020471)
Supplement: Supplementary file 1 [file ijms-21-00471-s001.zip › S7 FaDu down.xlsx]

## Sheet: Sheet
	ID	Description	GeneRatio	BgRatio	pvalue	p.adjust	qvalue	geneID	Count
1	hsa04330	Notch signaling pathway	3/34	53/7946	0.00144897	0.144897	0.143371	4851/23220/84441	3
2	hsa04360	Axon guidance	4/34	181/7946	0.00708279	0.236093	0.233608	6405/6608/81029/59277	4
3	hsa04621	NOD-like receptor signaling pathway	4/34	181/7946	0.00708279	0.236093	0.233608	2633/834/114769/23710	4
4	hsa05217	Basal cell carcinoma	2/34	63/7946	0.0294948	0.530882	0.525294	6608/81029	2
5	hsa04530	Tight junction	3/34	169/7946	0.0349262	0.530882	0.525294	9076/11346/27134	3
6	hsa00072	Synthesis and degradation of ketone bodies	1/34	10/7946	0.0419976	0.530882	0.525294	56898	1
7	hsa05165	Human papillomavirus infection	4/34	330/7946	0.0508404	0.530882	0.525294	4851/84441/81029/1277	4
8	hsa05205	Proteoglycans in cancer	3/34	204/7946	0.0557306	0.530882	0.525294	6608/81029/1277	3
9	hsa04658	Th1 and Th2 cell differentiation	2/34	92/7946	0.0585627	0.530882	0.525294	4851/84441	2
10	hsa00603	Glycosphingolipid biosynthesis - globo and isoglobo series	1/34	15/7946	0.0623493	0.530882	0.525294	53947	1
11	hsa01522	Endocrine resistance	2/34	98/7946	0.0654559	0.530882	0.525294	1031/4851	2
12	hsa00360	Phenylalanine metabolism	1/34	17/7946	0.070372	0.530882	0.525294	221	1
13	hsa00340	Histidine metabolism	1/34	23/7946	0.0940422	0.530882	0.525294	221	1
14	hsa04950	Maturity onset diabetes of the young	1/34	26/7946	0.105657	0.530882	0.525294	5080	1
15	hsa00601	Glycosphingolipid biosynthesis - lacto and neolacto series	1/34	27/7946	0.109496	0.530882	0.525294	53947	1
16	hsa00650	Butanoate metabolism	1/34	28/7946	0.11332	0.530882	0.525294	56898	1
17	hsa04140	Autophagy - animal	2/34	137/7946	0.115886	0.530882	0.525294	23710/53349	2
18	hsa04550	Signaling pathways regulating pluripotency of stem cells	2/34	140/7946	0.120098	0.530882	0.525294	5080/81029	2
19	hsa00410	beta-Alanine metabolism	1/34	31/7946	0.124694	0.530882	0.525294	221	1
20	hsa00512	Mucin type O-glycan biosynthesis	1/34	31/7946	0.124694	0.530882	0.525294	55808	1
21	hsa04136	Autophagy - other	1/34	32/7946	0.128454	0.530882	0.525294	23710	1
22	hsa05224	Breast cancer	2/34	147/7946	0.130075	0.530882	0.525294	4851/81029	2
23	hsa04072	Phospholipase D signaling pathway	2/34	148/7946	0.131516	0.530882	0.525294	3579/5337	2
24	hsa05020	Prion diseases	1/34	35/7946	0.13964	0.530882	0.525294	4851	1
25	hsa04390	Hippo signaling pathway	2/34	154/7946	0.140243	0.530882	0.525294	7161/81029	2
26	hsa04934	Cushing syndrome	2/34	155/7946	0.14171	0.530882	0.525294	1031/81029	2
27	hsa00350	Tyrosine metabolism	1/34	36/7946	0.143338	0.530882	0.525294	221	1
28	hsa04310	Wnt signaling pathway	2/34	160/7946	0.149096	0.532487	0.526882	29964/81029	2
29	hsa04216	Ferroptosis	1/34	40/7946	0.157975	0.544742	0.539008	30061	1
30	hsa00565	Ether lipid metabolism	1/34	47/7946	0.183008	0.568288	0.562306	5337	1
31	hsa04340	Hedgehog signaling pathway	1/34	50/7946	0.193514	0.568288	0.562306	6608	1
32	hsa05014	Amyotrophic lateral sclerosis (ALS)	1/34	51/7946	0.196986	0.568288	0.562306	834	1
33	hsa05130	Pathogenic Escherichia coli infection	2/34	202/7946	0.213705	0.568288	0.562306	9076/834	2
34	hsa05134	Legionellosis	1/34	57/7946	0.21752	0.568288	0.562306	834	1
35	hsa04978	Mineral absorption	1/34	58/7946	0.220892	0.568288	0.562306	30061	1
36	hsa00590	Arachidonic acid metabolism	1/34	63/7946	0.237543	0.568288	0.562306	4051	1
37	hsa04623	Cytosolic DNA-sensing pathway	1/34	63/7946	0.237543	0.568288	0.562306	834	1
38	hsa04137	Mitophagy - animal	1/34	65/7946	0.244107	0.568288	0.562306	23710	1
39	hsa00010	Glycolysis / Gluconeogenesis	1/34	68/7946	0.253849	0.568288	0.562306	221	1
40	hsa05211	Renal cell carcinoma	1/34	69/7946	0.257069	0.568288	0.562306	2034	1
41	hsa05120	Epithelial cell signaling in Helicobacter pylori infection	1/34	70/7946	0.260276	0.568288	0.562306	3579	1
42	hsa00982	Drug metabolism - cytochrome P450	1/34	72/7946	0.266649	0.568288	0.562306	221	1
43	hsa04115	p53 signaling pathway	1/34	72/7946	0.266649	0.568288	0.562306	7161	1
44	hsa05131	Shigellosis	2/34	236/7946	0.267863	0.568288	0.562306	834/23710	2
45	hsa00980	Metabolism of xenobiotics by cytochrome P450	1/34	76/7946	0.279236	0.568288	0.562306	221	1
46	hsa05133	Pertussis	1/34	76/7946	0.279236	0.568288	0.562306	834	1
47	hsa05212	Pancreatic cancer	1/34	76/7946	0.279236	0.568288	0.562306	5337	1
48	hsa04721	Synaptic vesicle cycle	1/34	78/7946	0.285451	0.568288	0.562306	6536	1
49	hsa04144	Endocytosis	2/34	249/7946	0.288682	0.568288	0.562306	3579/5337	2
50	hsa05132	Salmonella infection	1/34	80/7946	0.291614	0.568288	0.562306	834	1
51	hsa05204	Chemical carcinogenesis	1/34	82/7946	0.297725	0.568288	0.562306	221	1
52	hsa04512	ECM-receptor interaction	1/34	88/7946	0.315752	0.568288	0.562306	1277	1
53	hsa04727	GABAergic synapse	1/34	89/7946	0.318713	0.568288	0.562306	23710	1
54	hsa04666	Fc gamma R-mediated phagocytosis	1/34	93/7946	0.330431	0.568288	0.562306	5337	1
55	hsa04912	GnRH signaling pathway	1/34	93/7946	0.330431	0.568288	0.562306	5337	1
56	hsa04974	Protein digestion and absorption	1/34	95/7946	0.336217	0.568288	0.562306	1277	1
57	hsa00564	Glycerophospholipid metabolism	1/34	97/7946	0.341954	0.568288	0.562306	5337	1
58	hsa05231	Choline metabolism in cancer	1/34	98/7946	0.344805	0.568288	0.562306	5337	1
59	hsa04061	Viral protein interaction with cytokine and cytokine receptor	1/34	100/7946	0.35047	0.568288	0.562306	3579	1
60	hsa04933	AGE-RAGE signaling pathway in diabetic complications	1/34	100/7946	0.35047	0.568288	0.562306	1277	1
61	hsa04916	Melanogenesis	1/34	101/7946	0.353284	0.568288	0.562306	81029	1
62	hsa05146	Amoebiasis	1/34	102/7946	0.356087	0.568288	0.562306	1277	1
63	hsa04625	C-type lectin receptor signaling pathway	1/34	104/7946	0.361658	0.568288	0.562306	834	1
64	hsa04928	Parathyroid hormone synthesis, secretion and action	1/34	106/7946	0.367181	0.568288	0.562306	5337	1
65	hsa04668	TNF signaling pathway	1/34	112/7946	0.383475	0.568288	0.562306	153090	1
66	hsa04670	Leukocyte transendothelial migration	1/34	112/7946	0.383475	0.568288	0.562306	9076	1
67	hsa04724	Glutamatergic synapse	1/34	114/7946	0.388815	0.568288	0.562306	5337	1
68	hsa04071	Sphingolipid signaling pathway	1/34	119/7946	0.40197	0.568288	0.562306	5337	1
69	hsa04722	Neurotrophin signaling pathway	1/34	119/7946	0.40197	0.568288	0.562306	7161	1
70	hsa04919	Thyroid hormone signaling pathway	1/34	119/7946	0.40197	0.568288	0.562306	4851	1
71	hsa05135	Yersinia infection	1/34	120/7946	0.404568	0.568288	0.562306	834	1
72	hsa04110	Cell cycle	1/34	124/7946	0.41485	0.568288	0.562306	1031	1
73	hsa04611	Platelet activation	1/34	124/7946	0.41485	0.568288	0.562306	1277	1
74	hsa04926	Relaxin signaling pathway	1/34	129/7946	0.427461	0.568985	0.562996	1277	1
75	hsa04068	FoxO signaling pathway	1/34	131/7946	0.432431	0.568985	0.562996	23710	1
76	hsa04120	Ubiquitin mediated proteolysis	1/34	136/7946	0.444673	0.568985	0.562996	7318	1
77	hsa04210	Apoptosis	1/34	136/7946	0.444673	0.568985	0.562996	153090	1
78	hsa04371	Apelin signaling pathway	1/34	137/7946	0.447091	0.568985	0.562996	23710	1
79	hsa05162	Measles	1/34	138/7946	0.449498	0.568985	0.562996	7161	1
80	hsa05012	Parkinson disease	1/34	142/7946	0.459026	0.573783	0.567743	7318	1
81	hsa04514	Cell adhesion molecules (CAMs)	1/34	147/7946	0.470711	0.579654	0.573553	9076	1
82	hsa05226	Gastric cancer	1/34	149/7946	0.475316	0.579654	0.573553	81029	1
83	hsa04150	mTOR signaling pathway	1/34	153/7946	0.48441	0.582023	0.575897	81029	1
84	hsa05160	Hepatitis C	1/34	155/7946	0.4889	0.582023	0.575897	9076	1
85	hsa04217	Necroptosis	1/34	162/7946	0.504316	0.588174	0.581982	834	1
86	hsa04141	Protein processing in endoplasmic reticulum	1/34	166/7946	0.512921	0.588174	0.581982	3300	1
87	hsa05225	Hepatocellular carcinoma	1/34	168/7946	0.51717	0.588174	0.581982	81029	1
88	hsa05164	Influenza A	1/34	170/7946	0.521382	0.588174	0.581982	834	1
89	hsa05010	Alzheimer disease	1/34	171/7946	0.523474	0.588174	0.581982	322	1
90	hsa05167	Kaposi sarcoma-associated herpesvirus infection	1/34	186/7946	0.55382	0.608326	0.601922	23710	1
91	hsa05202	Transcriptional misregulation in cancer	1/34	186/7946	0.55382	0.608326	0.601922	1031	1
92	hsa04062	Chemokine signaling pathway	1/34	189/7946	0.559659	0.608326	0.601922	3579	1
93	hsa04510	Focal adhesion	1/34	199/7946	0.578595	0.622145	0.615596	1277	1
94	hsa04024	cAMP signaling pathway	1/34	216/7946	0.608986	0.646446	0.639641	5337	1
95	hsa05166	Human T-cell leukemia virus 1 infection	1/34	219/7946	0.614123	0.646446	0.639641	1031	1
96	hsa05163	Human cytomegalovirus infection	1/34	225/7946	0.624203	0.650211	0.643367	3579	1
97	hsa04014	Ras signaling pathway	1/34	232/7946	0.635639	0.655298	0.6484	5337	1
98	hsa04060	Cytokine-cytokine receptor interaction	1/34	294/7946	0.723232	0.737992	0.730223	3579	1
99	hsa05206	MicroRNAs in cancer	1/34	310/7946	0.742284	0.749782	0.741889	4851	1
100	hsa04151	PI3K-Akt signaling pathway	1/34	354/7946	0.788346	0.788346	0.780048	1277	1
