# Supplementary material for: The Influence of Met Receptor Level on HGF-Induced Glycolytic Reprogramming in Head and Neck Squamous Cell Carcinoma
Source: Int J Mol Sci. 2020 Jan 11;21(2):471. doi: 10.3390/ijms21020471 (PMC7013520; doi:10.3390/ijms21020471)
Supplement: Supplementary file 1 [file ijms-21-00471-s001.zip › S8 SCC-9 up.xlsx]

## Sheet: Sheet
	ID	Description	GeneRatio	BgRatio	pvalue	p.adjust	qvalue	geneID	Count
1	hsa05144	Malaria	1/1	50/7946	0.00629247	0.0249182	NA	1440	1
2	hsa04657	IL-17 signaling pathway	1/1	94/7946	0.0118299	0.0249182	NA	1440	1
3	hsa04640	Hematopoietic cell lineage	1/1	99/7946	0.0124591	0.0249182	NA	1440	1
4	hsa04630	JAK-STAT signaling pathway	1/1	162/7946	0.0203876	0.0305814	NA	1440	1
5	hsa04060	Cytokine-cytokine receptor interaction	1/1	294/7946	0.0369997	0.0443997	NA	1440	1
6	hsa04151	PI3K-Akt signaling pathway	1/1	354/7946	0.0445507	0.0445507	NA	1440	1
