# Supplementary material for: The Influence of Met Receptor Level on HGF-Induced Glycolytic Reprogramming in Head and Neck Squamous Cell Carcinoma
Source: Int J Mol Sci. 2020 Jan 11;21(2):471. doi: 10.3390/ijms21020471 (PMC7013520; doi:10.3390/ijms21020471)
Supplement: Supplementary file 1 [file ijms-21-00471-s001.zip › S9 SCC-9 down.xlsx]

## Sheet: Sheet
	ID	Description	GeneRatio	BgRatio	pvalue	p.adjust	qvalue	geneID	Count
1	hsa04620	Toll-like receptor signaling pathway	3/14	104/7946	0.000713902	0.0248106	0.020831	9641/3627/1326	3
2	hsa04668	TNF signaling pathway	3/14	112/7946	0.000886094	0.0248106	0.020831	3627/1326/330	3
3	hsa05145	Toxoplasmosis	3/14	112/7946	0.000886094	0.0248106	0.020831	7042/330/2775	3
4	hsa04621	NOD-like receptor signaling pathway	3/14	181/7946	0.00351625	0.0738412	0.061997	2633/9641/330	3
5	hsa04623	Cytosolic DNA-sensing pathway	2/14	63/7946	0.00529499	0.0767668	0.0644534	9641/3627	2
6	hsa05170	Human immunodeficiency virus 1 infection	3/14	212/7946	0.00548335	0.0767668	0.0644534	2775/200315/9582	3
7	hsa04622	RIG-I-like receptor signaling pathway	2/14	70/7946	0.00650165	0.0780198	0.0655054	9641/3627	2
8	hsa04657	IL-17 signaling pathway	2/14	94/7946	0.0114872	0.114238	0.0959137	9641/3627	2
9	hsa05142	Chagas disease (American trypanosomiasis)	2/14	102/7946	0.0134288	0.114238	0.0959137	7042/2775	2
10	hsa04010	MAPK signaling pathway	3/14	295/7946	0.0135997	0.114238	0.0959137	1942/7042/1326	3
11	hsa05160	Hepatitis C	2/14	155/7946	0.0295039	0.224089	0.188145	9641/3627	2
12	hsa05161	Hepatitis B	2/14	162/7946	0.0320127	0.224089	0.188145	9641/7042	2
13	hsa05164	Influenza A	2/14	170/7946	0.0349815	0.226034	0.189778	9641/3627	2
14	hsa00592	alpha-Linolenic acid metabolism	1/14	25/7946	0.0431924	0.239605	0.201172	11145	1
15	hsa05169	Epstein-Barr virus infection	2/14	201/7946	0.0474523	0.239605	0.201172	9641/3627	2
16	hsa05205	Proteoglycans in cancer	2/14	204/7946	0.0487365	0.239605	0.201172	7042/286	2
17	hsa00591	Linoleic acid metabolism	1/14	29/7946	0.0499402	0.239605	0.201172	11145	1
18	hsa04015	Rap1 signaling pathway	2/14	210/7946	0.0513439	0.239605	0.201172	1942/2775	2
19	hsa04215	Apoptosis - multiple species	1/14	32/7946	0.054972	0.243034	0.204051	330	1
20	hsa04014	Ras signaling pathway	2/14	232/7946	0.0613307	0.257589	0.216271	1942/11145	2
21	hsa00565	Ether lipid metabolism	1/14	47/7946	0.0797621	0.272293	0.228617	11145	1
22	hsa05144	Malaria	1/14	50/7946	0.0846471	0.272293	0.228617	7042	1
23	hsa04060	Cytokine-cytokine receptor interaction	2/14	294/7946	0.0926718	0.272293	0.228617	7042/3627	2
24	hsa04923	Regulation of lipolysis in adipocytes	1/14	55/7946	0.0927352	0.272293	0.228617	11145	1
25	hsa04730	Long-term depression	1/14	60/7946	0.100757	0.272293	0.228617	2775	1
26	hsa05206	MicroRNAs in cancer	2/14	310/7946	0.101423	0.272293	0.228617	1942/7042	2
27	hsa00590	Arachidonic acid metabolism	1/14	63/7946	0.105538	0.272293	0.228617	11145	1
28	hsa05321	Inflammatory bowel disease (IBD)	1/14	65/7946	0.108713	0.272293	0.228617	7042	1
29	hsa05211	Renal cell carcinoma	1/14	69/7946	0.11503	0.272293	0.228617	7042	1
30	hsa01524	Platinum drug resistance	1/14	73/7946	0.121306	0.272293	0.228617	330	1
31	hsa03320	PPAR signaling pathway	1/14	76/7946	0.125986	0.272293	0.228617	4973	1
32	hsa05212	Pancreatic cancer	1/14	76/7946	0.125986	0.272293	0.228617	7042	1
33	hsa05220	Chronic myeloid leukemia	1/14	76/7946	0.125986	0.272293	0.228617	7042	1
34	hsa05140	Leishmaniasis	1/14	77/7946	0.127541	0.272293	0.228617	7042	1
35	hsa04721	Synaptic vesicle cycle	1/14	78/7946	0.129093	0.272293	0.228617	6536	1
36	hsa05210	Colorectal cancer	1/14	86/7946	0.141419	0.272293	0.228617	7042	1
37	hsa04727	GABAergic synapse	1/14	89/7946	0.145999	0.272293	0.228617	2775	1
38	hsa05410	Hypertrophic cardiomyopathy (HCM)	1/14	90/7946	0.147521	0.272293	0.228617	7042	1
39	hsa05032	Morphine addiction	1/14	91/7946	0.14904	0.272293	0.228617	2775	1
40	hsa05222	Small cell lung cancer	1/14	92/7946	0.150557	0.272293	0.228617	330	1
41	hsa05323	Rheumatoid arthritis	1/14	93/7946	0.152071	0.272293	0.228617	7042	1
42	hsa04350	TGF-beta signaling pathway	1/14	94/7946	0.153583	0.272293	0.228617	7042	1
43	hsa05414	Dilated cardiomyopathy (DCM)	1/14	96/7946	0.156598	0.272293	0.228617	7042	1
44	hsa00564	Glycerophospholipid metabolism	1/14	97/7946	0.158102	0.272293	0.228617	11145	1
45	hsa04713	Circadian entrainment	1/14	97/7946	0.158102	0.272293	0.228617	2775	1
46	hsa04061	Viral protein interaction with cytokine and cytokine receptor	1/14	100/7946	0.1626	0.272293	0.228617	3627	1
47	hsa04933	AGE-RAGE signaling pathway in diabetic complications	1/14	100/7946	0.1626	0.272293	0.228617	7042	1
48	hsa04916	Melanogenesis	1/14	101/7946	0.164094	0.272293	0.228617	2775	1
49	hsa04064	NF-kappa B signaling pathway	1/14	102/7946	0.165586	0.272293	0.228617	330	1
50	hsa05146	Amoebiasis	1/14	102/7946	0.165586	0.272293	0.228617	7042	1
51	hsa04625	C-type lectin receptor signaling pathway	1/14	104/7946	0.168562	0.272293	0.228617	9641	1
52	hsa04660	T cell receptor signaling pathway	1/14	104/7946	0.168562	0.272293	0.228617	1326	1
53	hsa04725	Cholinergic synapse	1/14	112/7946	0.180368	0.281298	0.236177	2775	1
54	hsa04724	Glutamatergic synapse	1/14	114/7946	0.183295	0.281298	0.236177	2775	1
55	hsa04726	Serotonergic synapse	1/14	115/7946	0.184755	0.281298	0.236177	2775	1
56	hsa04110	Cell cycle	1/14	124/7946	0.197785	0.281298	0.236177	7042	1
57	hsa04380	Osteoclast differentiation	1/14	128/7946	0.203514	0.281298	0.236177	7042	1
58	hsa04926	Relaxin signaling pathway	1/14	129/7946	0.204941	0.281298	0.236177	2775	1
59	hsa04068	FoxO signaling pathway	1/14	131/7946	0.207786	0.281298	0.236177	7042	1
60	hsa04728	Dopaminergic synapse	1/14	131/7946	0.207786	0.281298	0.236177	2775	1
61	hsa05168	Herpes simplex virus 1 infection	2/14	491/7946	0.21297	0.281298	0.236177	9641/330	2
62	hsa04120	Ubiquitin mediated proteolysis	1/14	136/7946	0.214859	0.281298	0.236177	330	1
63	hsa04210	Apoptosis	1/14	136/7946	0.214859	0.281298	0.236177	330	1
64	hsa04915	Estrogen signaling pathway	1/14	138/7946	0.217671	0.281298	0.236177	2775	1
65	hsa05162	Measles	1/14	138/7946	0.217671	0.281298	0.236177	9641	1
66	hsa04723	Retrograde endocannabinoid signaling	1/14	148/7946	0.231594	0.287804	0.24164	2775	1
67	hsa05226	Gastric cancer	1/14	149/7946	0.232973	0.287804	0.24164	7042	1
68	hsa04145	Phagosome	1/14	152/7946	0.237098	0.287804	0.24164	4973	1
69	hsa04921	Oxytocin signaling pathway	1/14	153/7946	0.238469	0.287804	0.24164	2775	1
70	hsa04390	Hippo signaling pathway	1/14	154/7946	0.239837	0.287804	0.24164	7042	1
71	hsa04218	Cellular senescence	1/14	160/7946	0.247997	0.292483	0.245568	7042	1
72	hsa04217	Necroptosis	1/14	162/7946	0.250699	0.292483	0.245568	330	1
73	hsa05225	Hepatocellular carcinoma	1/14	168/7946	0.258752	0.297742	0.249984	7042	1
74	hsa05152	Tuberculosis	1/14	180/7946	0.274616	0.304154	0.255368	7042	1
75	hsa04360	Axon guidance	1/14	181/7946	0.275923	0.304154	0.255368	1942	1
76	hsa05034	Alcoholism	1/14	184/7946	0.279833	0.304154	0.255368	2775	1
77	hsa05167	Kaposi sarcoma-associated herpesvirus infection	1/14	186/7946	0.282429	0.304154	0.255368	9641	1
78	hsa05202	Transcriptional misregulation in cancer	1/14	186/7946	0.282429	0.304154	0.255368	330	1
79	hsa04062	Chemokine signaling pathway	1/14	189/7946	0.286306	0.304427	0.255596	3627	1
80	hsa04510	Focal adhesion	1/14	199/7946	0.29909	0.314045	0.263672	330	1
81	hsa05166	Human T-cell leukemia virus 1 infection	1/14	219/7946	0.324023	0.336024	0.282125	7042	1
82	hsa05163	Human cytomegalovirus infection	1/14	225/7946	0.331341	0.339422	0.284979	2775	1
83	hsa05165	Human papillomavirus infection	1/14	330/7946	0.448073	0.453472	0.380734	9641	1
84	hsa04151	PI3K-Akt signaling pathway	1/14	354/7946	0.47195	0.47195	0.396249	1942	1
